# Supplementary material for: Plasma cell differentiation is controlled by multiple cell division-coupled epigenetic programs
Source: Nat Commun. 2018 Apr 27;9:1698. doi: 10.1038/s41467-018-04125-8 (PMC5923265; doi:10.1038/s41467-018-04125-8)
Supplement: Supplementary file 3 — Supplementary Data 1 [file 41467_2018_4125_MOESM3_ESM.xlsx]

## Sheet: Scharer.Sup.Table.1
Supplementary Data 1: Division linked differentially accessible loci (DAR).
PeakID	chr	Start	End	Strand	Annotation	Detailed Annotation	Distance to TSS	Nearest PromoterID	Entrez ID	Gene Name	Div0.vs.Div1.logFC	Div0.vs.Div1.FDR	Div0.vs.Div1.sig	Div0.vs.Div3.logFC	Div0.vs.Div3.FDR	Div0.vs.Div3.sig	Div0.vs.Div5.logFC	Div0.vs.Div5.FDR	Div0.vs.Div5.sig	Div0.vs.Div8+.logFC	Div0.vs.Div8+.FDR	Div0.vs.Div8+.sig
Merged-chr10-80641473-3	chr10	80641393	80641552	+	promoter-TSS	promoter-TSS (NR_028549)	-234	NR_028549	100217454	Snord37	-0.616547	0.995797	FALSE	-1.30347	0.375383	FALSE	-1.24606	0.310196	FALSE	-1.35215	0.0371262	TRUE
Merged-chr11-62427352-2	chr11	62427272	62427433	+	intron	intron (NM_198861, intron 2 of 3)	9320	NR_028541	100217444	Snord65	-0.954963	0.807524	FALSE	-0.944694	0.6552	FALSE	-0.792988	0.660534	FALSE	-1.49233	0.046937	TRUE
Merged-chr9-31060132-1	chr9	31060057	31060207	+	intron	intron (NR_037304, intron 1 of 3)	6838	NR_037304	100499521	Mir3471-1	3.90874	0.994795	FALSE	5.18573	0.375383	FALSE	4.72541	0.432593	FALSE	5.82092	0.0168358	TRUE
Merged-chr9-31055262-8	chr9	31055117	31055362	+	intron	intron (NR_037304, intron 1 of 3)	11731	NR_037304	100499521	Mir3471-1	-0.576578	0.950237	FALSE	-0.42073	0.92581	FALSE	-0.583636	0.702342	FALSE	-3.5909	5.38624e-06	TRUE
Merged-chr11-74722323-1	chr11	74722248	74722398	+	exon	exon (NM_001163311, exon 8 of 8)	3375	NR_028562	100217469	Snord91a	0	1	FALSE	2.93805	0.987148	FALSE	2.39164	1	FALSE	5.96969	0.0137578	TRUE
Merged-chr18-24567778-2	chr18	24567658	24567898	+	Intergenic	Intergenic	19893	NR_029573	387182	Mir187	-0.383569	1	FALSE	0.0610926	1	FALSE	-0.169048	1	FALSE	-6.72051	0.00170276	TRUE
Merged-chr17-13114150-5	chr17	13114041	13114291	+	intron	intron (NM_001290712, intron 6 of 10)	-1557	NR_028479	100303746	Snora20	-0.565882	1	FALSE	-0.586395	0.868728	FALSE	-0.480364	0.804031	FALSE	-2.0546	0.0035112	TRUE
Merged-chr1-162983600-1	chr1	162983525	162983675	+	intron	B1_Mus2|SINE|Alu	15377	NR_028543	100217446	Snord47	3.44277	1	FALSE	3.5241	0.86887	FALSE	0	1	FALSE	5.83549	0.0141345	TRUE
Merged-chr1-162970206-1	chr1	162970131	162970281	+	TTS	TTS (NM_172644)	1983	NR_028543	100217446	Snord47	1.88728	1	FALSE	1.67103	0.980514	FALSE	1.53087	0.993874	FALSE	4.06316	0.00231274	TRUE
Merged-chr11-43167338-3	chr11	43167257	43167422	+	Intergenic	Intergenic	20624	NR_029558	387164	Mir146	-0.360291	1	FALSE	-0.734144	0.887372	FALSE	-1.95708	0.419768	FALSE	-2.38087	0.0258393	TRUE
Merged-chr11-43167067-2	chr11	43166942	43167193	+	Intergenic	Intergenic	20896	NR_029558	387164	Mir146	-0.151915	1	FALSE	-1.21112	0.664757	FALSE	-1.38809	0.476261	FALSE	-2.61636	0.014674	TRUE
Merged-chr11-79524487-2	chr11	79524392	79524582	+	promoter-TSS	promoter-TSS (NR_029579)	-984	NR_029579	387188	Mir193a	1.67263	0.954623	FALSE	-1.56707	1	FALSE	1.12152	0.971506	FALSE	2.7725	0.0157548	TRUE
Merged-chr18-65478844-1	chr18	65478769	65478919	+	intron	intron (NM_001037294, intron 4 of 12)	70329	NR_029600	387231	Mir122a	5.04562	0.644185	FALSE	5.05319	0.436468	FALSE	4.72542	0.432593	FALSE	6.7986	0.000247799	TRUE
Merged-chr18-65419714-2	chr18	65419620	65419809	+	Intergenic	Intergenic	11199	NR_029600	387231	Mir122a	-0.682341	1	FALSE	1.56745	0.721965	FALSE	0.149579	1	FALSE	2.89975	0.00906949	TRUE
Merged-chr18-65461346-8	chr18	65461227	65461479	+	intron	intron (NM_001037294, intron 5 of 12)	52838	NR_029600	387231	Mir122a	-0.0706693	1	FALSE	-0.797022	0.517652	FALSE	-1.08241	0.23045	FALSE	-1.5252	0.00340032	TRUE
Merged-chr18-65464593-9	chr18	65464479	65464711	+	exon	exon (NM_001037294, exon 5 of 13)	56080	NR_029600	387231	Mir122a	-0.0689555	1	FALSE	-0.136303	1	FALSE	-0.26507	0.967772	FALSE	-1.60406	0.0102811	TRUE
Merged-chr18-65462367-9	chr18	65462212	65462492	+	intron	intron (NM_001037294, intron 5 of 12)	53837	NR_029600	387231	Mir122a	0.181567	1	FALSE	0.309786	0.966368	FALSE	-0.232229	0.964452	FALSE	-1.64136	0.00283743	TRUE
Merged-chr18-65472160-6	chr18	65471990	65472327	+	intron	intron (NM_001037294, intron 4 of 12)	63643	NR_029600	387231	Mir122a	-0.642429	0.850225	FALSE	-1.20849	0.243895	FALSE	-1.78528	0.0125316	TRUE	-4.80148	1.22079e-13	TRUE
Merged-chr2-166893263-1	chr2	166893188	166893338	+	Intergenic	Intergenic	2470	NR_028540	100217443	Snord12	-0.370607	1	FALSE	-0.699286	0.926671	FALSE	-1.41234	0.622084	FALSE	-2.80011	0.0362369	TRUE
Merged-chr2-166907383-7	chr2	166907196	166907555	+	Intergenic	Intergenic	16582	NR_028540	100217443	Snord12	-0.886357	0.783386	FALSE	-0.43371	0.919246	FALSE	-0.484031	0.814718	FALSE	-1.65738	0.00834329	TRUE
Merged-chr16-14160075-6	chr16	14159984	14160163	+	promoter-TSS	promoter-TSS (NM_001081154)	354	NR_030252	723916	Mir484	-0.948821	0.717026	FALSE	-0.275519	0.991116	FALSE	-1.39086	0.189029	FALSE	-1.86163	0.00172234	TRUE
Merged-chr7-108614928-1	chr7	108614853	108615003	+	intron	intron (NM_001243757, intron 2 of 30)	-8962	NR_029791	387157	Mir139	-2.4514	0.460098	FALSE	-2.21576	0.39306	FALSE	-1.66385	0.455835	FALSE	-6.74695	0.000685433	TRUE
Merged-chr19-22926532-1	chr19	22926457	22926607	+	intron	LSU-rRNA_Hsa|rRNA|rRNA	101437	NR_029591	387200	Mir204	-0.219502	1	FALSE	0.986289	0.954422	FALSE	-0.389009	1	FALSE	2.74837	0.0128104	TRUE
Merged-chr7-108615281-3	chr7	108615173	108615418	+	intron	intron (NM_001243757, intron 2 of 30)	-8595	NR_029791	387157	Mir139	-0.076632	1	FALSE	-0.337591	1	FALSE	-0.772234	0.78078	FALSE	-4.00349	0.000810532	TRUE
Merged-chr6-124672046-1	chr6	124671971	124672121	+	exon	exon (NM_001077705, exon 12 of 16)	-3638	NR_029792	723944	Mir200c	1.42317	1	FALSE	1.08176	1	FALSE	-2.29673	1	FALSE	3.59913	0.0380018	TRUE
Merged-chr9-89684962-8	chr9	89684830	89685094	+	Intergenic	Intergenic	12204	NR_029570	387179	Mir184	-0.529143	0.930416	FALSE	-0.171365	1	FALSE	0.034323	1	FALSE	-5.02978	2.01615e-11	TRUE
Merged-chr4-56925395-1	chr4	56925320	56925470	+	intron	intron (NM_175518, intron 7 of 17)	-17225	NR_029789	723837	Mir32	2.20096	0.96454	FALSE	0.987619	1	FALSE	0.987225	1	FALSE	3.08923	0.0162545	TRUE
Merged-chr8-110079336-3	chr8	110079212	110079454	+	exon	exon (NM_025830, exon 21 of 24)	4189	NR_029553	387158	Mir140	0.192966	1	FALSE	0.307023	1	FALSE	0.741463	0.72561	FALSE	-4.43785	0.00423046	TRUE
Merged-chr4-56918566-7	chr4	56918461	56918694	+	intron	intron (NM_175518, intron 10 of 17)	-10407	NR_029789	723837	Mir32	-0.0108048	1	FALSE	-0.337525	0.978794	FALSE	-0.276098	0.985356	FALSE	-2.61373	0.00184044	TRUE
Merged-chr4-56905775-7	chr4	56905668	56905881	+	intron	intron (NM_175518, intron 14 of 17)	2396	NR_029789	723837	Mir32	0.348695	1	FALSE	0.0978765	1	FALSE	-0.416927	0.865209	FALSE	-1.9979	0.00915307	TRUE
Merged-chr6-31062792-1	chr6	31062717	31062867	+	intron	intron (NR_110471, intron 3 of 3)	-49699	NR_029532	387223	Mir29b-1	0	1	FALSE	2.24812	1	FALSE	4.1701	0.644374	FALSE	6.4728	0.000682874	TRUE
Merged-chr15-27255770-3	chr15	27255690	27255852	+	Intergenic	Intergenic	79894	NR_029647	723831	Mir297-1	-0.218377	1	FALSE	-0.492458	0.990981	FALSE	-0.68842	0.856625	FALSE	-2.31587	0.0355253	TRUE
Merged-chr6-31063004-1	chr6	31062929	31063079	+	intron	(CA)n|Simple_repeat|Simple_repeat	-49911	NR_029532	387223	Mir29b-1	2.15482	1	FALSE	3.59791	0.871042	FALSE	5.56879	0.146331	FALSE	6.33651	0.00337983	TRUE
Merged-chr6-31022700-2	chr6	31022596	31022804	+	Intergenic	Intergenic	-9607	NR_029532	387223	Mir29b-1	2.15476	1	FALSE	4.12654	0.814251	FALSE	3.25536	0.93292	FALSE	7.27902	5.12859e-06	TRUE
Merged-chr1-23262991-10	chr1	23262843	23263127	+	Intergenic	CpG	-16123	NR_029533	387225	Mir30a	0.00834671	1	FALSE	0.0523688	1	FALSE	0.178017	0.979172	FALSE	-0.994726	0.0232833	TRUE
Merged-chr6-31076617-10	chr6	31076477	31076835	+	intron	intron (NR_110471, intron 3 of 3)	-63563	NR_029532	387223	Mir29b-1	-0.273398	1	FALSE	-0.543517	0.674709	FALSE	-0.68629	0.393266	FALSE	0.786129	0.0304393	TRUE
Merged-chr18-10894242-8	chr18	10894117	10894373	+	Intergenic	Intergenic	-108695	NR_029781	723959	Mir1a-2	-0.634041	0.75814	FALSE	-0.668285	0.552083	FALSE	-0.777893	0.280364	FALSE	-9.14526	1.25426e-20	TRUE
Merged-chr18-10918424-9	chr18	10918288	10918644	+	Intergenic	Intergenic	-132916	NR_029781	723959	Mir1a-2	-0.207267	1	FALSE	-0.120439	1	FALSE	-0.0328311	1	FALSE	-4.69953	1.85837e-27	TRUE
Merged-chr6-28974350-3	chr6	28974263	28974445	+	Intergenic	Intergenic	1735	NR_029567	387237	Mir129-1	0.0680485	1	FALSE	-0.882834	0.786257	FALSE	-0.354547	0.978924	FALSE	-1.98829	0.0406475	TRUE
Merged-chr11-96723402-9	chr11	96723284	96723568	+	TTS	TTS (NM_019877)	11719	NR_029562	387170	Mir152	0.288462	1	FALSE	0.279019	0.997617	FALSE	0.79378	0.467614	FALSE	1.30723	0.00302815	TRUE
Merged-chr11-106403897-6	chr11	106403784	106404007	+	intron	ORR1B1|LTR|MaLR	41590	NR_030703	100216537	Snord104	-0.0623935	1	FALSE	-0.120885	1	FALSE	-0.483849	0.92142	FALSE	-7.59608	2.43388e-05	TRUE
Merged-chr11-106362140-9	chr11	106362025	106362270	+	promoter-TSS	promoter-TSS (NR_030703)	-158	NR_030703	100216537	Snord104	0.263724	1	FALSE	0.34605	0.935404	FALSE	0.289283	0.914118	FALSE	0.891083	0.0417285	TRUE
Merged-chr9-104384604-1	chr9	104384529	104384679	+	Intergenic	Intergenic	56161	NR_035516	100316725	Mir2136	4.48455	0.850225	FALSE	2.13933	1	FALSE	2.3913	1	FALSE	5.72362	0.0258051	TRUE
Merged-chr15-102523600-2	chr15	102523506	102523694	+	Intergenic	CpG	-21303	NR_030460	751542	Mir688	1.16983	1	FALSE	0.829749	1	FALSE	0.826749	1	FALSE	2.51891	0.0268413	TRUE
Merged-chr15-102502331-1	chr15	102502256	102502406	+	promoter-TSS	promoter-TSS (NR_030460)	-34	NR_030460	751542	Mir688	0.660534	1	FALSE	-3.91445	0.87082	FALSE	0.509625	1	FALSE	2.94199	0.00416643	TRUE
Merged-chr9-104310980-2	chr9	104310896	104311064	+	Intergenic	Intergenic	-17463	NR_035516	100316725	Mir2136	0.894736	1	FALSE	0.672206	1	FALSE	0.514834	1	FALSE	2.96086	0.000639152	TRUE
Merged-chr12-113364271-3	chr12	113364105	113364399	+	intron	(TG)n|Simple_repeat|Simple_repeat	-4839	NR_029590	387199	Mir203	1.62036	0.891525	FALSE	0.22931	1	FALSE	0.720142	1	FALSE	2.18879	0.0377563	TRUE
Merged-chr4-108690267-1	chr4	108690192	108690342	+	promoter-TSS	promoter-TSS (NR_030432)	7	NR_030432	791075	Mir761	0	1	FALSE	0	1	FALSE	2.39137	1	FALSE	6.82878	0.000297779	TRUE
Merged-chr7-134851901-2	chr7	134851822	134851981	+	promoter-TSS	promoter-TSS (NR_030428)	-100	NR_030428	791073	Mir762	1.10916	0.96454	FALSE	-0.854325	0.981922	FALSE	1.34939	0.615237	FALSE	2.25891	0.00875184	TRUE
Merged-chr7-134851700-3	chr7	134851586	134851797	+	promoter-TSS	promoter-TSS (NR_030428)	-310	NR_030428	791073	Mir762	-0.517079	1	FALSE	0.136236	1	FALSE	-0.445975	1	FALSE	2.17371	0.00414056	TRUE
Merged-chr6-47738133-1	chr6	47738058	47738208	+	Intergenic	HY1|scRNA|scRNA	15518	NR_030485	735289	Mir704	0.580436	1	FALSE	1.37802	0.854291	FALSE	1.65884	0.717082	FALSE	2.46175	0.0433132	TRUE
Merged-chr6-47757584-2	chr6	47757457	47757711	+	intron	intron (NM_009787, intron 2 of 9)	-3933	NR_030485	735289	Mir704	1.66063	0.994795	FALSE	2.28983	0.675342	FALSE	1.85945	0.766868	FALSE	4.01872	1.89645e-05	TRUE
Merged-chr18-12014608-2	chr18	12014522	12014695	+	intron	MTEa|LTR|MaLR	-15661	NR_035447	100316686	Mir1901	0.131447	1	FALSE	-0.715273	0.934133	FALSE	-0.400134	0.990311	FALSE	-6.56623	0.0041628	TRUE
Merged-chr15-35686997-3	chr15	35686903	35687085	+	intron	intron (NM_177151, intron 35 of 61)	-96192	NR_030606	100124469	Mir875	-0.512293	1	FALSE	0.242115	1	FALSE	0.761515	0.783887	FALSE	-6.2442	0.0043112	TRUE
Merged-chr18-12099846-4	chr18	12099731	12099977	+	exon	exon (NM_001146287, exon 9 of 10)	-100907	NR_035447	100316686	Mir1901	-0.683425	0.931588	FALSE	-1.27145	0.425629	FALSE	-2.00522	0.0645014	FALSE	-7.81111	5.69808e-08	TRUE
Merged-chr9-20837834-3	chr9	20837755	20837917	+	intron	CpG	-1064	NR_035438	100316681	Mir1900	0.221476	1	FALSE	0.108452	1	FALSE	-0.0847175	1	FALSE	1.47616	0.0297303	TRUE
Merged-chr18-12094495-8	chr18	12094369	12094627	+	intron	intron (NM_022021, intron 6 of 8)	-95551	NR_035447	100316686	Mir1901	0.0917552	1	FALSE	-0.384566	0.876455	FALSE	-0.15917	1	FALSE	-5.0528	2.57772e-12	TRUE
Merged-chr18-12090283-6	chr18	12090033	12090515	+	intron	intron (NM_022021, intron 6 of 8)	-91327	NR_035447	100316686	Mir1901	-0.975328	0.293569	FALSE	-1.49382	0.0453493	TRUE	-2.77916	2.16465e-08	TRUE	-5.98784	6.26157e-30	TRUE
Merged-chr16-13424217-5	chr16	13424101	13424309	+	Intergenic	RLTR11B|LTR|ERVK	-25411	NR_030549	100124432	Mir193b	0.251076	1	FALSE	-1.25308	0.54333	FALSE	-0.983894	0.568779	FALSE	-1.68895	0.0351416	TRUE
Merged-chr2-14201909-5	chr2	14201810	14202004	+	intron	intron (NM_008625, intron 11 of 29)	19277	NR_030609	100124488	Mir511	1.24322	0.96422	FALSE	0.542083	1	FALSE	-1.87727	0.796254	FALSE	2.39335	0.00845467	TRUE
Merged-chr8-111410728-8	chr8	111410623	111410844	+	intron	intron (NM_007496, intron 4 of 9)	-50027	NR_037295	100526511	Mir3108	-0.0638017	1	FALSE	-0.00678474	1	FALSE	0.331912	0.846844	FALSE	-1.80256	0.00136009	TRUE
Merged-chr13-110020512-2	chr13	110020433	110020591	+	intron	intron (NM_011056, intron 3 of 16)	-94426	NR_030644	100124489	Mir582	2.62215	0.754444	FALSE	2.05652	0.760805	FALSE	1.57063	0.881838	FALSE	3.2045	0.00967379	TRUE
Merged-chr13-110000801-5	chr13	110000708	110000895	+	intron	intron (NM_011056, intron 3 of 16)	-114137	NR_030644	100124489	Mir582	-0.580552	1	FALSE	-0.30426	1	FALSE	-0.157022	1	FALSE	-2.48316	0.00457896	TRUE
Merged-chr8-130942526-2	chr8	130942442	130942611	+	intron	intron (NM_008737, intron 2 of 16)	59385	NR_035436	100316680	Mir1903	-2.35599	0.995797	FALSE	-2.31004	0.880721	FALSE	-1.06322	0.942128	FALSE	2.68775	0.00137579	TRUE
Merged-chr13-110052265-2	chr13	110052157	110052374	+	intron	intron (NM_011056, intron 3 of 16)	-62673	NR_030644	100124489	Mir582	-0.8138	0.921622	FALSE	-0.502136	0.902801	FALSE	0.22559	1	FALSE	-3.49812	7.10004e-05	TRUE
Merged-chr8-130944520-2	chr8	130944414	130944627	+	intron	intron (NM_008737, intron 3 of 16)	61379	NR_035436	100316680	Mir1903	3.06025	1	FALSE	2.93772	0.987148	FALSE	4.46895	0.51783	FALSE	7.40845	2.24871e-06	TRUE
Merged-chr13-110089295-6	chr13	110089174	110089399	+	intron	intron (NM_011056, intron 3 of 16)	-25652	NR_030644	100124489	Mir582	0.525254	1	FALSE	0.41162	0.980514	FALSE	-0.393461	0.979803	FALSE	-3.40565	0.00220835	TRUE
Merged-chr13-110237183-7	chr13	110237078	110237281	+	intron	intron (NM_011056, intron 3 of 16)	122241	NR_030644	100124489	Mir582	0.692275	0.920886	FALSE	0.607752	0.84665	FALSE	0.742348	0.618173	FALSE	-3.24029	0.00374713	TRUE
Merged-chr13-110133986-10	chr13	110133894	110134080	+	intron	intron (NM_011056, intron 3 of 16)	19049	NR_030644	100124489	Mir582	-0.391586	1	FALSE	0.183164	1	FALSE	0.004987	1	FALSE	-1.3793	0.0354536	TRUE
Merged-chr8-131015805-6	chr8	131015709	131015900	+	intron	intron (NM_008737, intron 12 of 16)	132663	NR_035436	100316680	Mir1903	1.52784	0.69294	FALSE	1.81818	0.334259	FALSE	2.44249	0.00622143	TRUE	0.267515	0.949609	FALSE
Merged-chr8-130945024-2	chr8	130944949	130945100	+	intron	intron (NM_008737, intron 3 of 16)	61883	NR_035436	100316680	Mir1903	4.07802	0.947047	FALSE	3.94606	0.764659	FALSE	5.54982	0.178317	FALSE	8.25378	1.44725e-10	TRUE
Merged-chr13-110839175-10	chr13	110839046	110839285	+	Intergenic	Intergenic	145148	NR_035442	100316683	Mir1904	0.0927866	1	FALSE	0.523876	0.896756	FALSE	0.879543	0.473825	FALSE	1.54883	0.00143749	TRUE
Merged-chr8-131015227-6	chr8	131015071	131015400	+	intron	intron (NM_008737, intron 12 of 16)	132094	NR_035436	100316680	Mir1903	0.560375	1	FALSE	1.89758	0.163102	FALSE	2.20789	0.0148184	TRUE	-2.14017	0.0974528	FALSE
Merged-chr13-110693961-8	chr13	110693826	110694098	+	promoter-TSS	promoter-TSS (NR_035442)	-55	NR_035442	100316683	Mir1904	-0.108364	1	FALSE	-0.326829	0.890886	FALSE	-0.839057	0.334173	FALSE	-2.32415	5.01412e-08	TRUE
Merged-chr13-110236548-9	chr13	110236432	110236653	+	intron	intron (NM_011056, intron 3 of 16)	121604	NR_030644	100124489	Mir582	0.253716	1	FALSE	0.0697228	1	FALSE	0.172778	0.971237	FALSE	-3.02251	1.71849e-09	TRUE
Merged-chr13-110571856-8	chr13	110571743	110571982	+	intron	intron (NM_011056, intron 7 of 16)	-122155	NR_035442	100316683	Mir1904	-0.221747	1	FALSE	-0.191292	0.981434	FALSE	-0.58618	0.356611	FALSE	-5.61592	1.42895e-30	TRUE
Merged-chr13-110612786-10	chr13	110612644	110612883	+	intron	intron (NM_011056, intron 7 of 16)	-81254	NR_035442	100316683	Mir1904	-0.283454	1	FALSE	-0.515235	0.634347	FALSE	-0.404114	0.603149	FALSE	-2.49179	9.08325e-11	TRUE
Merged-chr6-85289398-5	chr6	85289238	85289547	+	intron	intron (NM_177466, intron 3 of 4)	-3025	NR_030486	735267	Mir705	0.961669	0.808144	FALSE	0.930911	0.663542	FALSE	0.379213	0.988308	FALSE	-2.69982	0.0246084	TRUE
Merged-chr4-62949744-5	chr4	62949617	62949868	+	intron	MIRb|SINE|MIR	31857	NR_030477	735262	Mir455	2.19416	0.640866	FALSE	2.36194	0.255855	FALSE	3.32824	0.00161509	TRUE	-1.68548	0.554989	FALSE
Merged-chr12-17397346-3	chr12	17397233	17397458	+	intron	intron (NM_001008421, intron 13 of 20)	35147	NR_037226	100526470	Mir3066	-0.941588	0.859247	FALSE	-1.1703	0.526251	FALSE	-1.46391	0.310985	FALSE	-7.27849	3.21445e-06	TRUE
Merged-chr18-6411192-1	chr18	6411117	6411267	+	Intergenic	Intergenic	79452	NR_035446	100316773	Mir1893	-1.80017	0.720262	FALSE	-2.3053	0.334271	FALSE	-0.627178	0.8849	FALSE	-2.11055	0.0499545	TRUE
Merged-chr12-17373989-2	chr12	17373877	17374102	+	intron	intron (NM_001008421, intron 9 of 20)	11791	NR_037226	100526470	Mir3066	-0.753933	0.995797	FALSE	0.181748	1	FALSE	-0.524328	0.933976	FALSE	-2.68951	0.00845045	TRUE
Merged-chr3-89031398-2	chr3	89031266	89031531	+	promoter-TSS	promoter-TSS (NR_030579)	-278	NR_030579	100124470	Mir92b	1.17314	0.994795	FALSE	1.03516	0.892216	FALSE	1.21739	0.830945	FALSE	2.37227	0.00355325	TRUE
Merged-chr18-6456441-8	chr18	6456336	6456543	+	intron	intron (NM_027497, intron 2 of 13)	34205	NR_035446	100316773	Mir1893	-0.207293	1	FALSE	-0.102162	1	FALSE	-0.0445179	1	FALSE	-3.24901	1.0248e-08	TRUE
Merged-chr12-17418461-1	chr12	17418386	17418536	+	intron	intron (NM_001008421, intron 17 of 20)	56263	NR_037226	100526470	Mir3066	0.121529	1	FALSE	-0.164376	1	FALSE	-0.158367	1	FALSE	-3.57396	4.98056e-05	TRUE
Merged-chr12-17419135-9	chr12	17419013	17419236	+	intron	intron (NM_001008421, intron 17 of 20)	56926	NR_037226	100526470	Mir3066	-0.401771	0.965745	FALSE	-0.107225	1	FALSE	-0.28976	0.867444	FALSE	-2.84553	1.06647e-09	TRUE
Merged-chr12-17418743-8	chr12	17418641	17418868	+	intron	intron (NM_001008421, intron 17 of 20)	56556	NR_037226	100526470	Mir3066	0.236135	1	FALSE	0.421914	0.87197	FALSE	0.407661	0.759139	FALSE	-2.36774	4.59886e-05	TRUE
Merged-chr16-43573855-2	chr16	43573777	43573934	+	intron	intron (NM_001285805, intron 7 of 10)	-66913	NR_030576	100124467	Mir568	-0.359875	1	FALSE	-0.88264	1	FALSE	0.146971	1	FALSE	2.52929	0.00106039	TRUE
Merged-chr14-115350851-1	chr14	115350776	115350926	+	Intergenic	Intergenic	-92042	NR_029785	723905	Mir17	0.13486	1	FALSE	-0.0127532	1	FALSE	-0.0373075	1	FALSE	-3.99074	0.0475642	TRUE
Merged-chr14-115345787-3	chr14	115345696	115345872	+	Intergenic	Intergenic	-97109	NR_029785	723905	Mir17	-0.122558	1	FALSE	0.0537216	1	FALSE	-0.509785	0.942394	FALSE	-2.89513	0.0146523	TRUE
Merged-chr2-30545946-3	chr2	30545789	30546065	+	Intergenic	B4A|SINE|B4	-30803	NR_037272	100526499	Mir3089	0.375286	1	FALSE	1.34948	0.436468	FALSE	0.0264497	1	FALSE	-6.05528	0.0116329	TRUE
Merged-chr14-115347769-9	chr14	115347615	115347864	+	Intergenic	L1MC1|LINE|L1	-95154	NR_029785	723905	Mir17	0.0759109	1	FALSE	-0.398378	0.902958	FALSE	0.111585	1	FALSE	-1.98253	0.000411374	TRUE
Merged-chr10-126430908-8	chr10	126430810	126431034	+	exon	exon (NM_001113470, exon 5 of 8)	-1664	NR_029803	723962	Mir26a-2	0.385222	0.994795	FALSE	0.235265	1	FALSE	-0.474667	0.769373	FALSE	-6.09598	7.80679e-11	TRUE
Merged-chr2-30567774-10	chr2	30567593	30567947	+	Intergenic	CpG	-8960	NR_037272	100526499	Mir3089	-0.668451	0.731006	FALSE	-0.691318	0.628213	FALSE	-1.04899	0.118205	FALSE	-1.84922	2.28488e-05	TRUE
Merged-chr10-77097009-7	chr10	77096878	77097125	+	intron	intron (NM_019803, intron 3 of 5)	-6968	NR_035451	100316811	Mir1930	0.430093	0.993026	FALSE	0.264217	0.98479	FALSE	-0.317961	0.93292	FALSE	-4.43221	6.05008e-08	TRUE
Merged-chr14-26349698-1	chr14	26349623	26349773	+	intron	intron (NM_183208, intron 2 of 23)	-4227	NR_037236	100526533	Mir3075	-0.836122	1	FALSE	0.0112247	1	FALSE	-5.64726	0.118846	FALSE	-6.0241	0.0109679	TRUE
Merged-chr14-26350042-8	chr14	26349936	26350189	+	intron	intron (NM_183208, intron 2 of 23)	-3863	NR_037236	100526533	Mir3075	0.535036	0.994795	FALSE	0.00488329	1	FALSE	1.04041	0.350047	FALSE	-4.73675	0.00012345	TRUE
Merged-chr14-26333342-4	chr14	26333202	26333447	+	intron	intron (NM_183208, intron 2 of 23)	-20601	NR_037236	100526533	Mir3075	1.00553	0.722375	FALSE	-1.09025	0.686065	FALSE	-1.35542	0.436157	FALSE	-2.98088	0.00543138	TRUE
Merged-chr1-74443750-1	chr1	74443675	74443825	+	3'UTR	3' UTR (NM_153088, exon 7 of 7)	2866	NR_029743	387219	Mir26b	2.56507	0.841558	FALSE	3.5521	0.261507	FALSE	1.87893	0.92142	FALSE	3.7944	0.0143763	TRUE
Merged-chr1-74444107-9	chr1	74443888	74444228	+	TTS	TTS (NM_153088)	3174	NR_029743	387219	Mir26b	-0.26586	1	FALSE	-0.377537	0.919593	FALSE	-0.8027	0.418618	FALSE	1.09764	0.00580229	TRUE
Merged-chr10-122422423-9	chr10	122422289	122422525	+	TTS	TTS (NR_029527)	373	NR_029527	387251	Mirlet7i	0.282207	1	FALSE	-0.226654	0.999599	FALSE	-0.54993	0.60152	FALSE	-1.03521	0.018384	TRUE
Merged-chr11-35590061-1	chr11	35589986	35590136	+	intron	URR1B|DNA|MER1_type	-5837	NR_029754	723824	Mir103-1	2.15493	1	FALSE	4.07635	0.808223	FALSE	3.79652	0.801817	FALSE	5.64592	0.0419436	TRUE
Merged-chr4-11067278-2	chr4	11067180	11067376	+	Intergenic	Intergenic	6034	NR_030455	735261	Mir684-2	0	1	FALSE	3.88435	0.86887	FALSE	2.39153	1	FALSE	6.66222	0.000178424	TRUE
Merged-chr4-87808638-4	chr4	87808538	87808744	+	intron	intron (NM_001081184, intron 5 of 43)	40697	NR_030478	735282	Mir491	-1.2844	0.66609	FALSE	-0.914768	0.666657	FALSE	-0.92824	0.596123	FALSE	-1.71786	0.0192824	TRUE
Merged-chr2-38719750-1	chr2	38719675	38719825	+	intron	intron (NM_010264, intron 3 of 10)	10400	NR_029904	723903	Mir181b-2	-3.43726	0.195713	FALSE	-2.80121	0.155869	FALSE	-1.47381	0.372715	FALSE	-2.33443	0.0155877	TRUE
Merged-chr4-11062613-2	chr4	11062494	11062732	+	Intergenic	Intergenic	1369	NR_030455	735261	Mir684-2	2.155	1	FALSE	0	1	FALSE	2.37305	1	FALSE	7.12599	4.98964e-06	TRUE
Merged-chr4-11055406-2	chr4	11055314	11055499	+	Intergenic	Intergenic	-5838	NR_030455	735261	Mir684-2	-0.445221	1	FALSE	1.6586	0.916861	FALSE	-0.775377	1	FALSE	3.61005	0.0013728	TRUE
Merged-chr4-11056588-2	chr4	11056446	11056730	+	Intergenic	Intergenic	-4656	NR_030455	735261	Mir684-2	1.57835	0.994795	FALSE	1.1316	0.976374	FALSE	1.70874	0.769577	FALSE	3.38716	0.000172406	TRUE
Merged-chr4-87766193-2	chr4	87766091	87766295	+	intron	intron (NM_001081184, intron 1 of 43)	-1751	NR_030478	735282	Mir491	-0.745229	1	FALSE	0.0562399	1	FALSE	0.657062	0.943621	FALSE	1.96138	0.036682	TRUE
Merged-chr12-35867541-1	chr12	35867466	35867616	+	Intergenic	Intergenic	12028	NR_030449	751520	Mir680-3	-1.05044	0.788784	FALSE	-1.27613	0.444977	FALSE	-1.82823	0.198569	FALSE	-2.48956	0.00214777	TRUE
Merged-chr19-34881874-2	chr19	34881799	34881950	+	3'UTR	3' UTR (NM_001114339, exon 7 of 7)	13389	NR_029783	723826	Mir107	0.117354	1	FALSE	-0.15025	1	FALSE	1.11522	0.54964	FALSE	-3.19157	0.0236803	TRUE
Merged-chr19-58986068-2	chr19	58985987	58986149	+	TTS	TTS (NR_037247)	181	NR_037247	100526480	Mir3086	3.49157	0.485777	FALSE	3.17744	0.467261	FALSE	4.51332	0.0366986	TRUE	3.68801	0.0116633	TRUE
Merged-chr5-136872752-4	chr5	136872645	136872846	+	intron	intron (NM_001291239, intron 3 of 22)	-21072	NR_030500	723975	Mir721	-0.540621	1	FALSE	0.0360266	1	FALSE	0.320441	1	FALSE	-3.11688	0.0167427	TRUE
Merged-chr14-73580678-4	chr14	73580551	73580782	+	intron	intron (NR_033185, intron 15 of 15)	25992	NR_030459	751541	Mir687	0.775142	0.948659	FALSE	-0.475474	0.993616	FALSE	0.802542	0.68154	FALSE	-3.49052	0.00881229	TRUE
Merged-chr8-86716648-4	chr8	86716554	86716739	+	Intergenic	CpG	-13786	NR_029821	723819	Mir181c	1.9842	0.691803	FALSE	1.95192	0.613732	FALSE	2.77102	0.0868944	FALSE	2.55179	0.0146546	TRUE
Merged-chr14-73575683-2	chr14	73575578	73575788	+	intron	intron (NR_033185, intron 13 of 15)	30975	NR_030459	751541	Mir687	2.94994	1	FALSE	4.3588	0.71458	FALSE	4.48143	0.552377	FALSE	7.60591	1.45147e-07	TRUE
Merged-chr15-50632760-1	chr15	50632685	50632835	+	intron	intron (NM_032000, intron 4 of 5)	87900	NR_035444	100316685	Mir1907	-2.05145	0.537125	FALSE	-0.766151	0.891309	FALSE	-1.41442	0.46953	FALSE	-3.74885	0.00509079	TRUE
Merged-chr15-50281331-1	chr15	50281256	50281406	+	Intergenic	Intergenic	439329	NR_035444	100316685	Mir1907	-0.95034	1	FALSE	0.178459	1	FALSE	-0.0817505	1	FALSE	-3.00121	0.0492876	TRUE
Merged-chr15-50582789-4	chr15	50582683	50582892	+	intron	intron (NM_032000, intron 4 of 5)	137873	NR_035444	100316685	Mir1907	-0.714669	0.966021	FALSE	-0.42941	0.965814	FALSE	-0.636975	0.801861	FALSE	-3.34905	0.000843207	TRUE
Merged-chr15-50530245-7	chr15	50530151	50530349	+	intron	intron (NM_032000, intron 4 of 5)	190410	NR_035444	100316685	Mir1907	-0.670675	0.879928	FALSE	-0.57781	0.767553	FALSE	-1.2329	0.195868	FALSE	-3.40919	6.23375e-07	TRUE
Merged-chr15-50193541-6	chr15	50193392	50193726	+	Intergenic	Intergenic	527101	NR_035444	100316685	Mir1907	-0.58574	0.919348	FALSE	-0.397643	0.918095	FALSE	-2.31263	0.0143712	TRUE	-1.24195	0.0239108	TRUE
Merged-chr15-50701855-7	chr15	50701739	50701951	+	intron	intron (NM_032000, intron 1 of 5)	18815	NR_035444	100316685	Mir1907	-0.931434	0.78696	FALSE	-1.20451	0.401793	FALSE	-2.23418	0.0196162	TRUE	-3.02357	4.34714e-05	TRUE
Merged-chr15-50720186-10	chr15	50720036	50720367	+	TTS	TTS (NR_035444)	459	NR_035444	100316685	Mir1907	-0.512251	0.919348	FALSE	-0.37772	0.855235	FALSE	-0.388666	0.763479	FALSE	-1.2437	0.00413005	TRUE
Merged-chr15-50529455-8	chr15	50529348	50529610	+	intron	intron (NM_032000, intron 4 of 5)	191181	NR_035444	100316685	Mir1907	-0.295329	1	FALSE	-0.658662	0.643801	FALSE	-0.966354	0.167433	FALSE	-5.87268	1.325e-19	TRUE
Merged-chr15-50659089-8	chr15	50658979	50659198	+	intron	intron (NM_032000, intron 3 of 5)	61572	NR_035444	100316685	Mir1907	-1.02076	0.241659	FALSE	-1.33773	0.0504537	FALSE	-1.30865	0.024158	TRUE	-4.56163	3.30672e-22	TRUE
Merged-chr11-119251984-1	chr11	119251909	119252059	+	TTS	TTS (NR_035453)	198	NR_035453	100316690	Mir1932	1.81425	1	FALSE	3.25963	0.37384	FALSE	3.17047	0.382975	FALSE	3.57452	0.0277435	TRUE
Merged-chr11-86387443-1	chr11	86387368	86387518	+	Intergenic	Intergenic	10217	NR_029738	387140	Mir21a	2.9502	1	FALSE	4.90695	0.507718	FALSE	4.1701	0.644374	FALSE	5.48022	0.0340555	TRUE
Merged-chr11-86395781-1	chr11	86395706	86395856	+	Intergenic	B3A|SINE|B2	1879	NR_029738	387140	Mir21a	-0.161733	1	FALSE	0.757517	0.978607	FALSE	1.26807	0.86844	FALSE	2.51939	0.00914914	TRUE
Merged-chr11-86437963-5	chr11	86437856	86438106	+	intron	intron (NM_029478, intron 7 of 11)	-40321	NR_029738	387140	Mir21a	0.764001	1	FALSE	1.3484	0.710038	FALSE	1.11256	0.786455	FALSE	2.128	0.00605928	TRUE
Merged-chr11-86394942-3	chr11	86394851	86395035	+	Intergenic	Intergenic	2717	NR_029738	387140	Mir21a	0.836674	1	FALSE	1.39052	0.611936	FALSE	0.735467	0.91237	FALSE	2.16947	0.0106354	TRUE
Merged-chr12-103881726-2	chr12	103881642	103881810	+	intron	intron (NM_172584, intron 2 of 9)	41504	NR_035457	100316812	Mir1936	-0.21181	1	FALSE	-1.61538	0.589374	FALSE	-0.401748	1	FALSE	-3.11398	0.00867987	TRUE
Merged-chr12-103884559-2	chr12	103884439	103884679	+	intron	intron (NM_172584, intron 2 of 9)	38671	NR_035457	100316812	Mir1936	-0.222846	1	FALSE	-0.100102	1	FALSE	-0.50461	0.907435	FALSE	-1.69676	0.0332177	TRUE
Merged-chr12-103890565-4	chr12	103890422	103890688	+	intron	intron (NM_172584, intron 2 of 9)	32675	NR_035457	100316812	Mir1936	0.785981	0.900661	FALSE	0.157645	1	FALSE	0.276942	1	FALSE	-6.71636	0.000327922	TRUE
Merged-chr12-103884922-8	chr12	103884798	103885031	+	intron	MIR3|SINE|MIR	38316	NR_035457	100316812	Mir1936	-0.498158	1	FALSE	-0.416596	0.919593	FALSE	-0.284062	0.97115	FALSE	-2.54077	0.000172587	TRUE
Merged-chr10-44088599-1	chr10	44088524	44088674	+	Intergenic	Intergenic	9117	NR_035450	100316688	Mir1929	0	1	FALSE	0	1	FALSE	2.39136	1	FALSE	5.87506	0.0138604	TRUE
Merged-chr10-44050672-1	chr10	44050597	44050747	+	intron	intron (NM_053069, intron 6 of 7)	-28810	NR_035450	100316688	Mir1929	4.07799	0.947047	FALSE	3.5241	0.86887	FALSE	4.9347	0.335914	FALSE	5.83549	0.0141345	TRUE
Merged-chr10-44087079-2	chr10	44086967	44087192	+	Intergenic	Intergenic	7597	NR_035450	100316688	Mir1929	0.45816	1	FALSE	0.514912	1	FALSE	0.946015	1	FALSE	3.75862	0.0171388	TRUE
Merged-chr10-44060920-2	chr10	44060831	44061010	+	intron	intron (NM_053069, intron 6 of 7)	-18562	NR_035450	100316688	Mir1929	-0.3213	1	FALSE	-0.915386	0.90594	FALSE	-0.456681	0.961741	FALSE	-3.56401	0.00516446	TRUE
Merged-chr10-44043009-1	chr10	44042934	44043084	+	intron	intron (NM_053069, intron 6 of 7)	-36473	NR_035450	100316688	Mir1929	3.06029	1	FALSE	0	1	FALSE	2.39138	1	FALSE	6.75537	7.89307e-05	TRUE
Merged-chr10-44120696-2	chr10	44120562	44120830	+	Intergenic	Intergenic	41214	NR_035450	100316688	Mir1929	0.175476	1	FALSE	0.616351	1	FALSE	-0.775416	1	FALSE	3.6913	0.000430761	TRUE
Merged-chr10-44041905-2	chr10	44041799	44042011	+	intron	intron (NM_053069, intron 6 of 7)	-37577	NR_035450	100316688	Mir1929	-0.878206	1	FALSE	1.67025	0.766952	FALSE	-0.400562	1	FALSE	3.3565	0.000150619	TRUE
Merged-chr10-44101375-3	chr10	44101274	44101465	+	Intergenic	Intergenic	21887	NR_035450	100316688	Mir1929	-0.974036	1	FALSE	0.265801	1	FALSE	0.388326	0.993387	FALSE	1.56011	0.0344306	TRUE
Merged-chr10-44097702-2	chr10	44097561	44097844	+	Intergenic	Intergenic	18220	NR_035450	100316688	Mir1929	-0.945029	1	FALSE	-2.07335	0.978607	FALSE	-1.54601	1	FALSE	4.24768	8.51024e-08	TRUE
Merged-chr3-68821352-7	chr3	68821223	68821455	+	intron	B4A|SINE|B4	7515	NR_029735	723949	Mir16-2	-0.587704	0.926163	FALSE	-0.236783	0.992707	FALSE	-1.5245	0.0728869	FALSE	-5.38153	1.07632e-10	TRUE
Merged-chr13-75679052-4	chr13	75678943	75679161	+	Intergenic	Intergenic	-103442	NR_030451	751556	Mir682	-0.135263	1	FALSE	0.309384	1	FALSE	0.619517	0.892385	FALSE	-3.23573	0.0276268	TRUE
Merged-chr3-27383897-2	chr3	27383803	27383992	+	intron	intron (NM_173182, intron 11 of 25)	100020	NR_037275	100526525	Mir3092	0.458167	1	FALSE	-0.271766	1	FALSE	1.48443	0.993866	FALSE	4.28847	0.000875044	TRUE
Merged-chr3-27476702-2	chr3	27476589	27476815	+	intron	RSINE1|SINE|B4	7215	NR_037275	100526525	Mir3092	0.715713	1	FALSE	-2.17927	0.883149	FALSE	0.414449	1	FALSE	4.55264	5.42627e-14	TRUE
Merged-chr1-178660851-5	chr1	178660762	178660953	+	Intergenic	Intergenic	41697	NR_029775	723921	Mir350	-0.744179	0.932561	FALSE	-1.79742	0.208811	FALSE	-1.05436	0.432799	FALSE	-3.74086	2.43806e-05	TRUE
Merged-chr6-51126369-1	chr6	51126294	51126444	+	Intergenic	Intergenic	93540	NR_029719	387166	Mir148a	0	1	FALSE	4.39866	0.680254	FALSE	4.44792	0.542917	FALSE	5.86182	0.0128191	TRUE
Merged-chr6-51123037-2	chr6	51122919	51123155	+	Intergenic	Intergenic	96872	NR_029719	387166	Mir148a	-0.159999	1	FALSE	-1.12053	1	FALSE	1.03672	1	FALSE	3.01852	0.0188483	TRUE
Merged-chr6-51230460-2	chr6	51230385	51230535	+	Intergenic	Intergenic	-10551	NR_029719	387166	Mir148a	2.28504	1	FALSE	4.45353	0.757567	FALSE	3.79643	0.80179	FALSE	7.0544	1.10443e-05	TRUE
Merged-chr6-51220701-1	chr6	51220626	51220776	+	promoter-TSS	promoter-TSS (NR_029719)	-792	NR_029719	387166	Mir148a	2.80093	0.919348	FALSE	3.3337	0.470014	FALSE	3.46407	0.290569	FALSE	4.872	1.10243e-05	TRUE
Merged-chr6-51128635-2	chr6	51128539	51128732	+	Intergenic	CpG	91274	NR_029719	387166	Mir148a	-3.88371	0.994795	FALSE	-0.321311	1	FALSE	-1.2715	0.995182	FALSE	3.99898	6.88738e-07	TRUE
Merged-chr6-51094924-7	chr6	51094755	51095107	+	Intergenic	Intergenic	124978	NR_029719	387166	Mir148a	-0.407994	0.970459	FALSE	-0.586108	0.689396	FALSE	-1.46927	0.0267958	TRUE	-8.74528	4.89113e-16	TRUE
Merged-chr6-51100760-8	chr6	51100628	51100893	+	Intergenic	Intergenic	119149	NR_029719	387166	Mir148a	-0.173219	1	FALSE	-0.236212	0.996027	FALSE	-0.979355	0.24279	FALSE	-3.87476	7.59448e-10	TRUE
Merged-chr6-51221093-3	chr6	51220952	51221266	+	Intergenic	CpG	-1200	NR_029719	387166	Mir148a	1.21702	0.996861	FALSE	0.679544	1	FALSE	1.79484	0.408043	FALSE	4.02169	1.33219e-10	TRUE
Merged-chr6-51237962-7	chr6	51237801	51238141	+	Intergenic	Intergenic	-18062	NR_029719	387166	Mir148a	2.40816	0.345572	FALSE	3.16028	0.0139297	TRUE	3.62635	0.00013577	TRUE	5.30102	7.1184e-26	TRUE
Merged-chr2-117006447-8	chr2	117006359	117006562	+	3'UTR	3' UTR (NM_033524, exon 7 of 7)	-4403	NR_030440	732489	Mir674	-0.0949029	1	FALSE	-0.450624	0.941431	FALSE	0.00774762	1	FALSE	-1.57647	0.0396018	TRUE
Merged-chr4-88584469-4	chr4	88584375	88584560	+	Intergenic	CpG	-27901	NR_029747	723895	Mir31	1.2918	0.974888	FALSE	0.949537	0.950785	FALSE	1.58915	0.533366	FALSE	2.28376	0.0134049	TRUE
Merged-chr13-62862083-10	chr13	62861850	62862185	+	promoter-TSS	promoter-TSS (NR_030493)	-82	NR_030493	751548	Mir713	-0.17206	1	FALSE	-0.450958	0.635345	FALSE	-0.438087	0.537639	FALSE	-1.62768	1.09074e-08	TRUE
Merged-chr4-131825825-2	chr4	131825704	131825946	+	TTS	TTS (NR_002865)	276	NR_002865	353373	Rnu11	-1.26594	0.850225	FALSE	-0.74682	0.888503	FALSE	-0.357874	1	FALSE	1.40843	0.0130435	TRUE
Merged-chr5-111399365-4	chr5	111399236	111399468	+	intron	intron (NM_001267622, intron 2 of 23)	-33811	NR_030482	735278	Mir701	-1.02203	0.894018	FALSE	-0.456522	0.978607	FALSE	-0.0681613	1	FALSE	-4.66504	0.00115314	TRUE
Merged-chr5-111407614-4	chr5	111407514	111407744	+	intron	intron (NM_001267622, intron 2 of 23)	-25534	NR_030482	735278	Mir701	-1.38468	0.685844	FALSE	-1.25666	0.564245	FALSE	-0.271387	1	FALSE	-5.12035	8.12944e-06	TRUE
Merged-chr5-111544645-2	chr5	111544567	111544723	+	intron	intron (NM_001267622, intron 5 of 23)	111482	NR_030482	735278	Mir701	-0.130737	1	FALSE	-0.749722	0.858923	FALSE	-0.473835	0.899879	FALSE	-1.93867	0.033442	TRUE
Merged-chr1-160537481-2	chr1	160537387	160537576	+	intron	intron (NM_001205204, intron 14 of 22)	101725	NR_030441	735253	Mir488	2.28508	1	FALSE	4.28211	0.673437	FALSE	2.37301	1	FALSE	7.03366	4.29055e-05	TRUE
Merged-chr5-111544922-6	chr5	111544819	111545020	+	intron	intron (NM_001267622, intron 5 of 23)	111756	NR_030482	735278	Mir701	-0.770212	0.850225	FALSE	-0.749545	0.716152	FALSE	-0.256572	0.976898	FALSE	-3.28535	3.15716e-06	TRUE
Merged-chr7-148407731-10	chr7	148407603	148407859	+	promoter-TSS	promoter-TSS (NR_029793)	-339	NR_029793	387206	Mir210	-0.179747	1	FALSE	-0.225272	0.987148	FALSE	-0.159023	0.993866	FALSE	1.05006	0.00207463	TRUE
Merged-chr11-79606987-1	chr11	79606912	79607062	+	Intergenic	Intergenic	67085	NR_029959	723853	Mir365-2	3.78357	1	FALSE	3.02981	0.987148	FALSE	3.7641	0.769373	FALSE	5.90449	0.0157757	TRUE
Merged-chr14-76251870-1	chr14	76251795	76251945	+	Intergenic	B3|SINE|B2	4140	NR_028481	100303751	Snora31	3.78354	1	FALSE	2.24802	1	FALSE	4.14706	0.643923	FALSE	6.16329	0.00335388	TRUE
Merged-chr1-63227798-10	chr1	63227674	63227912	+	TTS	TTS (NM_018796)	2196	NR_028558	100217464	Snora41	-0.20531	1	FALSE	-0.457657	0.721965	FALSE	-0.761035	0.225872	FALSE	-0.849562	0.023428	TRUE
Merged-chr4-86234328-2	chr4	86234235	86234421	+	intron	B3|SINE|B2	-1854	NR_028545	100217448	Scarna8	-0.857861	0.920886	FALSE	-1.19663	0.585871	FALSE	-0.651127	0.818158	FALSE	-3.19226	0.00142081	TRUE
Merged-chr15-98341064-3	chr15	98340978	98341146	+	Intergenic	Intergenic	9203	NR_034051	100217417	Snora34	0.790237	1	FALSE	1.15932	0.767512	FALSE	1.23806	0.590529	FALSE	1.85698	0.0281791	TRUE
Merged-chr3-122043216-5	chr3	122043128	122043317	+	Intergenic	Intergenic	-46601	NR_030439	791077	Mir760	-0.161884	1	FALSE	-0.116755	1	FALSE	-1.03303	0.643923	FALSE	-2.83749	0.00459278	TRUE
Merged-chr10-92628680-1	chr10	92628605	92628755	+	intron	intron (NM_146239, intron 1 of 16)	3150	NR_035452	100316689	Mir1931	2.46212	0.560527	FALSE	0.829484	1	FALSE	1.78272	0.528111	FALSE	2.62751	0.00760055	TRUE
Merged-chr10-92629301-1	chr10	92629226	92629376	+	intron	intron (NM_146239, intron 1 of 16)	3771	NR_035452	100316689	Mir1931	0.20796	1	FALSE	0.592177	1	FALSE	1.44418	0.821017	FALSE	3.14392	0.0017153	TRUE
Merged-chr3-122007684-3	chr3	122007562	122007787	+	Intergenic	Intergenic	-11053	NR_030439	791077	Mir760	1.08143	0.912053	FALSE	-0.201854	1	FALSE	0.0828426	1	FALSE	1.7025	0.0424042	TRUE
Merged-chr3-121996259-1	chr3	121996184	121996334	+	TTS	TTS (NR_030439)	362	NR_030439	791077	Mir760	0.578878	1	FALSE	0.304042	1	FALSE	-0.232033	1	FALSE	2.04856	0.00100311	TRUE
Merged-chr10-92634081-10	chr10	92633971	92634200	+	intron	intron (NM_146239, intron 1 of 16)	8555	NR_035452	100316689	Mir1931	-0.624224	0.811451	FALSE	-0.894416	0.39425	FALSE	-1.50431	0.0280013	TRUE	-0.566041	0.260829	FALSE
Merged-chr12-102246089-1	chr12	102246014	102246164	+	intron	intron (NM_026681, intron 3 of 29)	13889	NR_035421	100316805	Mir1190	2.18202	0.873591	FALSE	2.23731	0.669141	FALSE	1.81636	0.745667	FALSE	3.17089	0.00960417	TRUE
Merged-chr12-102227125-1	chr12	102227050	102227200	+	intron	intron (NM_026681, intron 3 of 29)	32853	NR_035421	100316805	Mir1190	3.90873	0.994795	FALSE	3.88431	0.86887	FALSE	3.77586	0.769373	FALSE	6.40129	0.00273698	TRUE
Merged-chr12-102234518-2	chr12	102234435	102234601	+	intron	intron (NM_026681, intron 3 of 29)	25460	NR_035421	100316805	Mir1190	-0.395575	1	FALSE	-1.57689	0.919593	FALSE	-0.463301	1	FALSE	2.5071	0.00724135	TRUE
Merged-chr12-102233982-2	chr12	102233906	102234058	+	intron	intron (NM_026681, intron 3 of 29)	25996	NR_035421	100316805	Mir1190	-1.23472	1	FALSE	-2.07335	0.978607	FALSE	0.203565	1	FALSE	3.00985	0.000537027	TRUE
Merged-chr5-74489511-5	chr5	74489424	74489603	+	promoter-TSS	promoter-TSS (NR_031758)	-42	NR_031758	100313943	Snora26	0.141725	1	FALSE	0.3926	0.954324	FALSE	0.257528	1	FALSE	-1.47351	0.03803	TRUE
Merged-chr19-23225590-8	chr19	23225436	23225702	+	intron	intron (NM_010638, intron 1 of 1)	1648	NR_035423	100316672	Mir1192	0.0367611	1	FALSE	0.333984	0.919246	FALSE	0.498979	0.687637	FALSE	-6.07387	8.28711e-11	TRUE
Merged-chr6-115753694-3	chr6	115753606	115753786	+	exon	exon (NM_025958, exon 15 of 15)	4425	NR_028546	100217451	Snora7a	2.10897	0.841558	FALSE	2.13726	0.557011	FALSE	1.16676	0.986763	FALSE	2.64173	0.0254466	TRUE
Merged-chr13-22009115-1	chr13	22009040	22009190	+	Intergenic	tRNA-Arg-AGA|tRNA|tRNA	-20197	NR_035500	100316716	Mir1983	-0.253991	1	FALSE	-3.82443	0.891309	FALSE	0.575074	1	FALSE	2.51852	0.0498166	TRUE
Merged-chr13-22012137-2	chr13	22012060	22012214	+	Intergenic	tRNA-Gln-CAG|tRNA|tRNA	-23219	NR_035500	100316716	Mir1983	4.31115	0.919348	FALSE	4.56253	0.611936	FALSE	3.21849	0.93292	FALSE	6.84285	4.86177e-05	TRUE
Merged-chrX_random-1047929-1	chrX_random	1047854	1048004	+	Intergenic	(CTGTG)n|Simple_repeat|Simple_repeat	78668	NR_029552	723956	Mir138-2	-1.88804	0.560527	FALSE	-0.409929	1	FALSE	-0.554749	0.889332	FALSE	-1.7408	0.0324393	TRUE
Merged-chr15-82986095-2	chr15	82986013	82986177	+	intron	intron (NM_029787, intron 8 of 8)	6020	NR_004432	104307	Rnu12	0.531836	1	FALSE	0.757183	1	FALSE	-3.17056	0.93292	FALSE	4.83022	1.60173e-09	TRUE
Merged-chr15-82980179-8	chr15	82980011	82980374	+	promoter-TSS	promoter-TSS (NM_178627)	117	NR_004432	104307	Rnu12	0.302518	1	FALSE	0.196206	1	FALSE	0.609601	0.571192	FALSE	1.68739	1.53912e-05	TRUE
Merged-chr8_random-396437-1	chr8_random	396362	396512	+	Intergenic	Intergenic	-63581	NR_002880	654455	Gm21944	-0.627817	1	FALSE	0.341791	1	FALSE	-0.86496	0.914754	FALSE	-5.67457	0.0270581	TRUE
Merged-chr2-144057094-5	chr2	144056993	144057203	+	Intergenic	MTEa|LTR|MaLR	34840	NR_030762	100313519	Snord17	-0.772705	0.812916	FALSE	-1.49324	0.242994	FALSE	-1.96273	0.0361106	TRUE	-3.64267	3.05577e-07	TRUE
Merged-chr2-144059462-9	chr2	144059340	144059553	+	Intergenic	L1MD1|LINE|L1	32492	NR_030762	100313519	Snord17	-0.153648	1	FALSE	-0.636597	0.740951	FALSE	-0.83325	0.449383	FALSE	-1.11922	0.0440775	TRUE
Merged-chr2-144065251-9	chr2	144065090	144065374	+	Intergenic	Intergenic	26706	NR_030762	100313519	Snord17	-0.0025364	1	FALSE	-0.84613	0.614946	FALSE	-0.709985	0.62642	FALSE	-1.49022	0.00748663	TRUE
Merged-chr2-144054401-8	chr2	144054218	144054592	+	Intergenic	Intergenic	37533	NR_030762	100313519	Snord17	-0.603619	0.898393	FALSE	-1.42008	0.343105	FALSE	-1.05012	0.234438	FALSE	-1.33287	0.0107629	TRUE
Merged-chr2-144072200-2	chr2	144072124	144072276	+	Intergenic	Intergenic	19738	NR_030762	100313519	Snord17	0.032618	1	FALSE	0.603805	1	FALSE	1.24527	0.909865	FALSE	4.66539	2.90642e-12	TRUE
Merged-chr2-144093547-7	chr2	144093420	144093664	+	intron	intron (NM_001199188, intron 2 of 13)	-1604	NR_030762	100313519	Snord17	-0.0875919	1	FALSE	-0.496308	0.7663	FALSE	-0.780269	0.480851	FALSE	-3.53485	3.70594e-10	TRUE
Merged-chr2-144073233-6	chr2	144073112	144073365	+	Intergenic	Intergenic	18700	NR_030762	100313519	Snord17	0.759948	0.951803	FALSE	0.705799	0.892992	FALSE	1.52406	0.111697	FALSE	2.73163	2.92858e-09	TRUE
Merged-chr2-144071417-5	chr2	144071217	144071588	+	Intergenic	Intergenic	20536	NR_030762	100313519	Snord17	0.0251414	1	FALSE	0.00235087	1	FALSE	-0.393866	0.897086	FALSE	1.99229	5.62547e-06	TRUE
Merged-chr1-139817787-1	chr1	139817712	139817862	+	Intergenic	Intergenic	-45245	NR_029795	735252	Mir181a-1	2.155	1	FALSE	4.3588	0.71458	FALSE	2.37305	1	FALSE	6.153	0.0114929	TRUE
Merged-chr1-139820953-1	chr1	139820878	139821028	+	Intergenic	Intergenic	-42079	NR_029795	735252	Mir181a-1	0.100113	1	FALSE	-0.225	1	FALSE	-1.19921	1	FALSE	2.75997	0.0206217	TRUE
Merged-chr1-139761800-3	chr1	139761700	139761913	+	Intergenic	Lx8|LINE|L1	-101226	NR_029795	735252	Mir181a-1	-0.617081	0.995797	FALSE	-0.00613779	1	FALSE	-0.780398	0.704229	FALSE	-2.3102	0.00612113	TRUE
Merged-chr1-139802530-2	chr1	139802440	139802621	+	Intergenic	Intergenic	-60502	NR_029795	735252	Mir181a-1	-0.758424	1	FALSE	0.482389	1	FALSE	0.199149	1	FALSE	3.2851	4.35379e-05	TRUE
Merged-chr1-139814223-8	chr1	139814118	139814317	+	Intergenic	Intergenic	-48815	NR_029795	735252	Mir181a-1	-0.173424	1	FALSE	-0.968269	0.537403	FALSE	-1.35983	0.149195	FALSE	-2.3379	0.00014298	TRUE
Merged-chr1-139795121-10	chr1	139795025	139795212	+	Intergenic	Intergenic	-67914	NR_029795	735252	Mir181a-1	-0.618003	0.807524	FALSE	-0.658663	0.623906	FALSE	-0.32146	0.845068	FALSE	0.95412	0.0122418	TRUE
Merged-chr13-23643277-10	chr13	23643171	23643402	+	exon	exon (NM_175655, exon 1 of 1)	226	NM_175655	319157	Hist1h4f	-1.25055	0.262475	FALSE	-1.36656	0.0960097	FALSE	-1.75926	0.00581181	TRUE	-0.974056	0.0258946	TRUE
Merged-chr13-23848768-1	chr13	23848693	23848843	+	promoter-TSS	promoter-TSS (NM_178193)	-38	NM_178193	326620	Hist1h4b	-0.783659	0.854885	FALSE	-1.51218	0.220199	FALSE	-1.88935	0.0330606	TRUE	-0.499274	0.355171	FALSE
Merged-chr13-21924055-2	chr13	21923942	21924168	+	promoter-TSS	promoter-TSS (NM_175657).2	-28	NM_175657	319161	Hist1h4n	0.416283	1	FALSE	-0.00119965	1	FALSE	-0.0857868	1	FALSE	1.70341	0.00201749	TRUE
Merged-chr13-21903703-9	chr13	21903506	21903928	+	promoter-TSS	promoter-TSS (NM_175657)	64	NM_175657	319161	Hist1h4n	-0.489609	0.850225	FALSE	-0.956237	0.220195	FALSE	-1.20841	0.0452186	TRUE	0.183394	0.720294	FALSE
Merged-chr13-23790100-2	chr13	23790021	23790180	+	exon	exon (NM_178208, exon 1 of 1)	227	NM_178208	319155	Hist1h4c	-0.885918	0.699496	FALSE	-1.63042	0.139136	FALSE	-1.89726	0.0309109	TRUE	-0.548492	0.324426	FALSE
Merged-chr13-23673556-9	chr13	23673424	23673690	+	promoter-TSS	promoter-TSS (NM_175654)	86	NM_175654	319156	Hist1h4d	-1.07486	0.48755	FALSE	-0.936762	0.439979	FALSE	-1.78117	0.025832	TRUE	-0.289614	0.654106	FALSE
Merged-chr6-136751904-1	chr6	136751829	136751979	+	TTS	TTS (NM_175652)	1048	NM_175652	320332	Hist4h4	1.27956	1	FALSE	0.920486	0.987148	FALSE	2.86184	0.373001	FALSE	3.9341	0.000155055	TRUE
Merged-chr13-21827116-9	chr13	21827006	21827238	+	exon	exon (NM_178210, exon 1 of 1)	157	NM_178210	319159	Hist1h4j	-0.546099	0.897992	FALSE	-1.18329	0.255855	FALSE	-1.75866	0.0480309	TRUE	-0.025619	1	FALSE
Merged-chr17-33954668-6	chr17	33954498	33954830	+	exon	exon (NM_030697, exon 3 of 11)	6779	NM_016844	54127	Rps28	0.855249	0.938978	FALSE	0.77268	0.86061	FALSE	1.19541	0.410724	FALSE	2.14764	5.20952e-05	TRUE
Merged-chr6-79768271-10	chr6	79768194	79768356	+	TTS	TTS (NM_001190732)	250	NM_001190732	100463512	Gm20594	-0.853455	0.298359	FALSE	-0.855814	0.328466	FALSE	-0.375825	0.676651	FALSE	-1.38476	1.24753e-05	TRUE
Merged-chr2-92220160-9	chr2	92219961	92220324	+	intron	intron (NR_028114, intron 9 of 10)	-2933	NM_183112	75641	1700029I15Rik	0.61273	0.894475	FALSE	0.798807	0.530139	FALSE	0.597683	0.590156	FALSE	-1.23315	0.0426404	TRUE
Merged-chr9-31088404-6	chr9	31088292	31088518	+	Intergenic	CpG	9419	NM_001101597	638580	Gm7244	-0.337911	0.96422	FALSE	-0.485058	0.683051	FALSE	-0.785097	0.32293	FALSE	-0.805178	0.022882	TRUE
Merged-chr9-31087851-5	chr9	31087771	31087936	+	Intergenic	Intergenic	8867	NM_001101597	638580	Gm7244	-0.504199	0.801398	FALSE	-0.624286	0.505131	FALSE	-0.723115	0.345935	FALSE	-1.21025	0.000980089	TRUE
Merged-chr13-23665718-1	chr13	23665643	23665793	+	promoter-TSS	promoter-TSS (NM_178188)	341	NM_178195	319180	Hist1h2bf	-0.48191	1	FALSE	-1.84183	0.517009	FALSE	-1.55813	0.526504	FALSE	1.44425	0.0135253	TRUE
Merged-chr13-23635375-8	chr13	23635277	23635487	+	promoter-TSS	promoter-TSS (NM_178197)	-69	NM_178197	319182	Hist1h2bh	-0.641526	0.806646	FALSE	-0.691422	0.550156	FALSE	-1.56866	0.0147467	TRUE	-0.632869	0.185488	FALSE
Merged-chr9-48273315-1	chr9	48273240	48273390	+	Intergenic	Intergenic	10870	NR_026561	667933	Gm8884	0	1	FALSE	0	1	FALSE	0	1	FALSE	5.48022	0.0340555	TRUE
Merged-chr9-48226401-4	chr9	48226298	48226492	+	Intergenic	Intergenic	-36050	NR_026561	667933	Gm8884	-0.369895	1	FALSE	-0.209526	1	FALSE	0.352813	0.993866	FALSE	-3.54485	0.00547024	TRUE
Merged-chr9-48230608-7	chr9	48230477	48230772	+	Intergenic	Intergenic	-31821	NR_026561	667933	Gm8884	-0.523271	0.994795	FALSE	-0.390458	0.965814	FALSE	0.161264	1	FALSE	-1.56466	0.0244117	TRUE
Merged-chr9-48252205-8	chr9	48252099	48252322	+	Intergenic	Intergenic	-10235	NR_026561	667933	Gm8884	0.128024	1	FALSE	0.47898	0.841909	FALSE	1.21237	0.0614169	FALSE	-2.92944	0.000110724	TRUE
Merged-chr13-22118140-2	chr13	22118038	22118242	+	Intergenic	Intergenic	9372	NM_175659	319168	Hist1h2ah	-0.333416	1	FALSE	-0.075124	1	FALSE	-0.381218	0.993866	FALSE	-2.35733	0.0224426	TRUE
Merged-chr13-22120726-5	chr13	22120561	22120851	+	Intergenic	Intergenic	6806	NM_175659	319168	Hist1h2ah	-1.8943	0.195713	FALSE	-0.68336	0.795926	FALSE	-2.08774	0.0436742	TRUE	-0.208903	0.837469	FALSE
Merged-chr12-70001860-4	chr12	70001730	70001973	+	Intergenic	L1Md_F2|LINE|L1	258322	NM_009093	20090	Rps29	0.774166	0.955235	FALSE	0.13875	1	FALSE	-0.191544	1	FALSE	-2.94628	0.0372984	TRUE
Merged-chr8-96653132-1	chr8	96653057	96653207	+	Intergenic	Intergenic	-7972	NM_008631	17752	Mt4	2.15476	1	FALSE	3.43376	0.987148	FALSE	4.50107	0.634757	FALSE	6.66485	0.000532303	TRUE
Merged-chr13-23625735-5	chr13	23625539	23625868	+	promoter-TSS	promoter-TSS (NM_175661)	-77	NM_175661	319173	Hist1h2af	0.0551284	1	FALSE	-0.0801527	1	FALSE	0.15827	1	FALSE	1.44336	0.019417	TRUE
Merged-chr13-21808553-1	chr13	21808478	21808628	+	promoter-TSS	promoter-TSS (NM_178199)	272	NM_178182	319191	Hist1h2ai	0.356724	1	FALSE	-0.16362	1	FALSE	-0.110749	1	FALSE	2.18994	0.000215253	TRUE
Merged-chr3-96231871-2	chr3	96231786	96231956	+	Intergenic	B2_Mm1t|SINE|B2	-13115	NR_001579	21748	Terc	2.08691	1	FALSE	2.99635	0.559793	FALSE	3.06089	0.435456	FALSE	4.19219	0.00171244	TRUE
Merged-chr3-96218565-1	chr3	96218490	96218640	+	non-coding	non-coding (NR_001579, exon 1 of 1)	191	NR_001579	21748	Terc	1.48948	0.936472	FALSE	2.327	0.482632	FALSE	0.842467	1	FALSE	2.55322	0.0314297	TRUE
Merged-chr3-96206158-2	chr3	96206028	96206288	+	Intergenic	tRNA-Asn-AAC|tRNA|tRNA	12598	NR_001579	21748	Terc	-0.863246	1	FALSE	0.865582	0.942428	FALSE	0.798268	0.967709	FALSE	1.99835	0.0472679	TRUE
Merged-chr3-96231444-2	chr3	96231331	96231557	+	Intergenic	Intergenic	-12688	NR_001579	21748	Terc	2.68926	0.851003	FALSE	-0.215427	1	FALSE	1.96105	0.92142	FALSE	4.59219	0.00012413	TRUE
Merged-chr3-96232288-2	chr3	96232175	96232402	+	Intergenic	B1_Mm|SINE|Alu	-13532	NR_001579	21748	Terc	0.155997	1	FALSE	0.815219	0.995853	FALSE	1.1031	0.85235	FALSE	3.04352	4.08183e-05	TRUE
Merged-chr3-96163822-1	chr3	96163747	96163897	+	Intergenic	Intergenic	54934	NR_001579	21748	Terc	0.458114	1	FALSE	1.0106	1	FALSE	-2.29676	1	FALSE	5.09803	1.1833e-06	TRUE
Merged-chr3-96163665-1	chr3	96163590	96163740	+	Intergenic	Intergenic	55091	NR_001579	21748	Terc	1.01308	1	FALSE	0.479147	1	FALSE	0.151273	1	FALSE	5.18913	1.29922e-07	TRUE
Merged-chr3-96177988-2	chr3	96177886	96178090	+	Intergenic	U1|snRNA|snRNA	40768	NR_001579	21748	Terc	0.475777	1	FALSE	-0.374753	1	FALSE	-0.00767026	1	FALSE	3.17514	0.000163305	TRUE
Merged-chr16-10806406-5	chr16	10806302	10806516	+	Intergenic	Intergenic	-9493	NM_013637	19118	Prm1	-0.552556	1	FALSE	-0.156886	1	FALSE	0.343563	0.927291	FALSE	-2.85001	0.00341386	TRUE
Merged-chr13-21903183-1	chr13	21903108	21903258	+	promoter-TSS	promoter-TSS (NM_175657)	-432	NM_001195421	100041230	Hist1h4m	0.769386	1	FALSE	0.645283	1	FALSE	-0.200277	1	FALSE	2.8603	5.43527e-05	TRUE
Merged-chr1-9934243-10	chr1	9934109	9934364	+	promoter-TSS	promoter-TSS (NR_024067)	-37	NR_024067	73824	Snhg6	-0.532217	0.764584	FALSE	-0.868343	0.231272	FALSE	-1.0774	0.0300951	TRUE	-0.276342	0.490926	FALSE
Merged-chr13-23844125-4	chr13	23843981	23844271	+	promoter-TSS	promoter-TSS (NM_178203)	-123	NM_178203	319150	Hist1h3b	0.386347	1	FALSE	-0.205613	1	FALSE	-1.08737	0.704229	FALSE	1.61344	0.00410168	TRUE
Merged-chr13-23654006-4	chr13	23653885	23654166	+	exon	exon (NM_178205, exon 1 of 1)	209	NM_178205	319151	Hist1h3e	-0.311425	1	FALSE	-0.126319	1	FALSE	-0.727433	0.614323	FALSE	1.10252	0.00757768	TRUE
Merged-chr16-36477186-8	chr16	36477058	36477315	+	Intergenic	Intergenic	-21708	NM_025288	20863	Stfa3	-0.46545	0.814083	FALSE	-0.585915	0.529569	FALSE	-0.672229	0.252027	FALSE	-4.51476	2.75008e-24	TRUE
Merged-chr2-174289629-10	chr2	174289534	174289734	+	promoter-TSS	promoter-TSS (NM_025983)	-32	NM_025983	67126	Atp5e	-0.301378	1	FALSE	-0.455153	0.813336	FALSE	-0.168596	1	FALSE	1.11161	0.00136342	TRUE
Merged-chr16-18015374-1	chr16	18015299	18015449	+	Intergenic	RLTR1B-int|LTR|ERV1	34716	NM_016983	22363	Vpreb2	-0.331607	1	FALSE	-0.733539	1	FALSE	-0.204475	1	FALSE	-3.06155	0.0376457	TRUE
Merged-chr4-131912385-2	chr4	131912277	131912493	+	3'UTR	3' UTR (NM_001161797, exon 13 of 13)	-2784	NR_003270	399101	Snhg3	3.06023	1	FALSE	4.07637	0.808223	FALSE	3.76409	0.769373	FALSE	7.38187	3.57108e-06	TRUE
Merged-chr11-83556443-2	chr11	83556361	83556526	+	Intergenic	Intergenic	-3999	NM_183249	66107	Wfdc21	0.0731954	1	FALSE	-0.0180904	1	FALSE	-1.03836	0.627502	FALSE	-6.69567	0.000616107	TRUE
Merged-chr11-83556798-5	chr11	83556668	83556984	+	Intergenic	Intergenic	-3616	NM_183249	66107	Wfdc21	-0.0328202	1	FALSE	-0.17229	1	FALSE	-0.066942	1	FALSE	-3.51356	0.000188962	TRUE
Merged-chr11-83550958-8	chr11	83550787	83551119	+	Intergenic	L1MA4|LINE|L1	-9489	NM_183249	66107	Wfdc21	-0.533242	0.920886	FALSE	-0.33894	0.92581	FALSE	-0.443231	0.721414	FALSE	-2.1013	4.1374e-05	TRUE
Merged-chr11-83559846-8	chr11	83559698	83559960	+	promoter-TSS	promoter-TSS (NM_183249)	-613	NM_183249	66107	Wfdc21	-0.971373	0.408452	FALSE	-1.34514	0.11185	FALSE	-1.0459	0.113083	FALSE	-3.1351	5.28054e-12	TRUE
Merged-chr11-55274751-10	chr11	55274610	55274876	+	promoter-TSS	promoter-TSS (NM_009720)	-103	NM_009720	11927	Atox1	0.531612	0.96454	FALSE	0.824799	0.525071	FALSE	0.56939	0.736658	FALSE	1.22439	0.00547924	TRUE
Merged-chrX-133511469-10	chrX	133511349	133511582	+	promoter-TSS	promoter-TSS (NM_001081983)	-52	NM_001081983	666244	Tmsb15b1	-0.526549	0.806096	FALSE	-0.51846	0.65129	FALSE	-0.542002	0.478421	FALSE	-0.749112	0.0464442	TRUE
Merged-chr5-144095754-1	chr5	144095679	144095829	+	Intergenic	Intergenic	4767	NR_027874	67672	0610040B10Rik	2.81742	0.78696	FALSE	3.70391	0.209397	FALSE	3.71996	0.124717	FALSE	3.49461	0.0444564	TRUE
Merged-chr6-38483780-8	chr6	38483690	38483869	+	Intergenic	Intergenic	-1082	NM_025363	66117	1110001J03Rik	-0.553436	0.783386	FALSE	-0.630655	0.533342	FALSE	-0.496797	0.536648	FALSE	-0.847544	0.0226816	TRUE
Merged-chr14-63559755-8	chr14	63559613	63559907	+	intron	intron (NM_175546, intron 6 of 11)	43587	NM_001037751	432867	Defb48	0.669466	0.813457	FALSE	0.637728	0.58494	FALSE	0.476625	0.645303	FALSE	-6.39624	3.82603e-14	TRUE
Merged-chr12-114385036-3	chr12	114384930	114385144	+	Intergenic	Intergenic	-5186	NM_007763	12925	Crip1	1.81574	0.665702	FALSE	1.4248	0.673437	FALSE	1.50092	0.570775	FALSE	2.14908	0.016562	TRUE
Merged-chr12-114384733-2	chr12	114384630	114384836	+	Intergenic	Intergenic	-5490	NM_007763	12925	Crip1	3.27365	0.235131	FALSE	2.7678	0.329928	FALSE	1.83134	0.769373	FALSE	3.66098	0.000839137	TRUE
Merged-chr10-128059256-1	chr10	128059181	128059331	+	Intergenic	B3|SINE|B2	4306	NM_013765	27370	Rps26	3.79803	1	FALSE	2.1394	1	FALSE	4.45946	0.517567	FALSE	6.05242	0.00864192	TRUE
Merged-chr10-128050344-1	chr10	128050269	128050419	+	Intergenic	PB1D7|SINE|Alu	13218	NM_013765	27370	Rps26	2.49691	0.931588	FALSE	1.89829	0.89917	FALSE	2.66722	0.643923	FALSE	3.79134	0.00622513	TRUE
Merged-chr13-85863873-1	chr13	85863798	85863948	+	Intergenic	RMER3D-int|LTR|ERVK	322527	NM_007749	12867	Cox7c	-0.813478	1	FALSE	-0.183418	1	FALSE	-2.01588	0.79829	FALSE	2.35467	0.0225056	TRUE
Merged-chr13-85864103-1	chr13	85864028	85864178	+	Intergenic	RLTR31_Mm|LTR|ERVK	322297	NM_007749	12867	Cox7c	1.93486	0.900661	FALSE	1.70866	0.866904	FALSE	0.653314	1	FALSE	3.88623	0.00012489	TRUE
Merged-chr13-86186415-10	chr13	86186318	86186559	+	promoter-TSS	promoter-TSS (NM_007749)	-38	NM_007749	12867	Cox7c	-0.725264	0.364403	FALSE	-0.848087	0.124411	FALSE	-0.840732	0.0366986	TRUE	-1.34614	1.83678e-06	TRUE
Merged-chr16-37688479-1	chr16	37688404	37688554	+	Intergenic	MTD|LTR|MaLR	-34025	NM_026610	68194	Ndufb4	0.368612	1	FALSE	-1.4888	0.722654	FALSE	-1.72404	0.572666	FALSE	-4.18431	0.0247657	TRUE
Merged-chr16-37689556-7	chr16	37689427	37689650	+	Intergenic	Intergenic	-35084	NM_026610	68194	Ndufb4	-0.918518	0.78696	FALSE	-0.66223	0.767484	FALSE	-0.859455	0.491567	FALSE	-3.23826	1.65487e-05	TRUE
Merged-chr16-37654563-10	chr16	37654459	37654700	+	promoter-TSS	promoter-TSS (NM_026610)	-125	NM_026610	68194	Ndufb4	-0.138855	1	FALSE	-0.17142	1	FALSE	-0.26833	0.843547	FALSE	-0.856144	0.0267556	TRUE
Merged-chr6-39557042-7	chr6	39556868	39557154	+	3'UTR	3' UTR (NM_139294, exon 22 of 22)	14429	NM_026612	68198	Ndufb2	0.139758	1	FALSE	0.0811648	1	FALSE	-0.0133663	1	FALSE	-3.25171	0.000225511	TRUE
Merged-chr6-39578500-8	chr6	39578340	39578709	+	intron	intron (NM_139294, intron 17 of 21)	35942	NM_026612	68198	Ndufb2	0.552199	0.948592	FALSE	0.708465	0.621144	FALSE	0.39016	0.847767	FALSE	-1.99534	0.0040108	TRUE
Merged-chr19-29751524-5	chr19	29751413	29751629	+	Intergenic	Intergenic	-20910	NM_029993	77836	Mlana	0.803571	0.994795	FALSE	0.37629	1	FALSE	-0.360499	1	FALSE	-4.43765	0.0379721	TRUE
Merged-chr7-20269287-5	chr7	20269112	20269434	+	Intergenic	L1MB4|LINE|L1	-2464	NM_007385	11425	Apoc4	-1.01187	0.751585	FALSE	-0.554866	0.84714	FALSE	-0.524251	0.840169	FALSE	-5.57277	2.7342e-08	TRUE
Merged-chr6-67892242-1	chr6	67892167	67892317	+	Intergenic	Intergenic	-376549	NR_003100	75070	4930515G16Rik	4.07784	0.947047	FALSE	4.07635	0.808223	FALSE	2.37305	1	FALSE	5.86182	0.0128191	TRUE
Merged-chr6-67891925-1	chr6	67891850	67892000	+	Intergenic	Intergenic	-376232	NR_003100	75070	4930515G16Rik	2.15486	1	FALSE	3.94604	0.764659	FALSE	4.42877	0.62677	FALSE	6.23486	0.00239816	TRUE
Merged-chr6-68192953-1	chr6	68192878	68193028	+	Intergenic	RLTR3_Mm|LTR|ERVK	-677260	NR_003100	75070	4930515G16Rik	0.525268	1	FALSE	0.122806	1	FALSE	0.924073	0.994269	FALSE	2.35542	0.0198683	TRUE
Merged-chr6-68206321-2	chr6	68206226	68206416	+	Intergenic	Intergenic	-690628	NR_003100	75070	4930515G16Rik	-0.813489	1	FALSE	-0.538225	1	FALSE	-0.221703	1	FALSE	2.15857	0.0350313	TRUE
Merged-chr6-67863467-2	chr6	67863383	67863551	+	Intergenic	Intergenic	-347774	NR_003100	75070	4930515G16Rik	0.698273	1	FALSE	-0.37015	1	FALSE	1.64178	0.846844	FALSE	3.76472	0.000244741	TRUE
Merged-chr6-67789682-6	chr6	67789595	67789771	+	Intergenic	Intergenic	-273990	NR_003100	75070	4930515G16Rik	-0.528323	0.999479	FALSE	-0.128521	1	FALSE	-0.580748	0.818744	FALSE	-1.86284	0.0242541	TRUE
Merged-chr6-68201546-2	chr6	68201462	68201631	+	Intergenic	RLTR3_Mm|LTR|ERVK	-685853	NR_003100	75070	4930515G16Rik	-0.327996	1	FALSE	1.14398	0.978607	FALSE	1.2793	0.881237	FALSE	3.38733	0.000306293	TRUE
Merged-chr6-68290031-2	chr6	68289949	68290114	+	Intergenic	Intergenic	-774338	NR_003100	75070	4930515G16Rik	2.05952	0.95392	FALSE	0.613876	1	FALSE	0.074209	1	FALSE	4.86245	0.000101987	TRUE
Merged-chr6-68201162-3	chr6	68201050	68201263	+	Intergenic	RLTR3_Mm|LTR|ERVK	-685463	NR_003100	75070	4930515G16Rik	0.221861	1	FALSE	0.0477997	1	FALSE	-0.101751	1	FALSE	1.58098	0.0248081	TRUE
Merged-chr19-9175063-2	chr19	9174974	9175153	+	Intergenic	Intergenic	-12617	NM_011681	22287	Scgb1a1	2.15492	1	FALSE	0	1	FALSE	0	1	FALSE	7.02604	6.44256e-05	TRUE
Merged-chr19-9140857-2	chr19	9140765	9140950	+	intron	intron (NM_001286518, intron 6 of 6)	21589	NM_011681	22287	Scgb1a1	-0.814199	1	FALSE	0.480034	1	FALSE	0.606743	1	FALSE	3.4227	3.43995e-07	TRUE
Merged-chr17-25815081-2	chr17	25814997	25815165	+	Intergenic	Intergenic	-39036	NM_022422	64337	Gng13	0.159149	1	FALSE	-0.578332	0.94699	FALSE	-1.07518	0.61947	FALSE	-2.6068	0.0104719	TRUE
Merged-chr17-25815334-1	chr17	25815259	25815409	+	Intergenic	Intergenic	-38783	NM_022422	64337	Gng13	-1.19558	0.921107	FALSE	-0.420515	1	FALSE	-0.541238	0.927413	FALSE	-4.56266	0.00981067	TRUE
Merged-chr13-23838468-7	chr13	23838378	23838562	+	promoter-TSS	promoter-TSS (NM_175664)	-133	NM_175664	319178	Hist1h2bb	-0.557578	0.864469	FALSE	-1.32577	0.154437	FALSE	-2.00488	0.0023898	TRUE	-0.191685	0.806536	FALSE
Merged-chr9-61510094-2	chr9	61510000	61510189	+	Intergenic	L1M3|LINE|L1	252223	NM_018853	56040	Rplp1	3.55101	0.994795	FALSE	6.12257	0.122601	FALSE	5.08995	0.367362	FALSE	7.19968	1.83176e-05	TRUE
Merged-chr9-61527715-5	chr9	61527615	61527866	+	Intergenic	Intergenic	234577	NM_018853	56040	Rplp1	-0.195147	1	FALSE	-0.706934	0.766952	FALSE	-1.06697	0.444877	FALSE	-2.34027	0.0016858	TRUE
Merged-chr9-61550262-8	chr9	61550129	61550400	+	Intergenic	Intergenic	212053	NM_018853	56040	Rplp1	0.190953	1	FALSE	-0.309215	0.987148	FALSE	-0.731917	0.556092	FALSE	-2.02398	0.00116364	TRUE
Merged-chr17-27270987-10	chr17	27270728	27271221	+	promoter-TSS	promoter-TSS (NM_026063)	-138	NM_026063	67267	Uqcc2	0.0586809	1	FALSE	-0.166278	1	FALSE	-0.18893	0.965094	FALSE	-1.27175	0.00201203	TRUE
Merged-chr13-23609977-4	chr13	23609772	23610152	+	Intergenic	Intergenic	-12951	NM_153173	69386	Hist1h4h	-0.373733	1	FALSE	0.78638	0.867517	FALSE	1.35938	0.302423	FALSE	1.87845	0.00178182	TRUE
Merged-chr13-23623021-9	chr13	23622793	23623249	+	exon	exon (NM_153173, exon 1 of 1)	108	NM_153173	69386	Hist1h4h	-0.191606	1	FALSE	-0.525837	0.662895	FALSE	-1.18488	0.0368712	TRUE	0.341615	0.403415	FALSE
Merged-chr13-23837177-7	chr13	23837094	23837263	+	exon	exon (NM_175653, exon 1 of 1)	212	NM_175653	319148	Hist1h3c	0.343177	1	FALSE	0.0458453	1	FALSE	-0.27368	1	FALSE	1.47282	0.0071649	TRUE
Merged-chr13-21875076-4	chr13	21874967	21875184	+	exon	exon (NM_178207, exon 1 of 1)	191	NM_178207	319153	Hist1h3i	0.0485473	1	FALSE	-0.0412609	1	FALSE	-0.601058	0.771279	FALSE	1.2161	0.0120464	TRUE
Merged-chr17-88559660-1	chr17	88559585	88559735	+	Intergenic	RLTR41|LTR|ERV1	34808	NM_001190356	225058	Gm4832	3.79803	1	FALSE	3.52409	0.86887	FALSE	4.44793	0.542757	FALSE	6.90638	3.2361e-05	TRUE
Merged-chr17-88534079-5	chr17	88533968	88534189	+	Intergenic	ORR1E|LTR|MaLR	9226	NM_001190356	225058	Gm4832	0.626382	0.96454	FALSE	0.983032	0.562646	FALSE	1.48831	0.117302	FALSE	-1.9023	0.0481148	TRUE
Merged-chr17-88523249-8	chr17	88523137	88523358	+	Intergenic	ORR1E|LTR|MaLR	-1605	NM_001190356	225058	Gm4832	-1.11257	0.341804	FALSE	-0.681143	0.648086	FALSE	-1.63268	0.00940467	TRUE	-2.668	8.13134e-09	TRUE
Merged-chr17-88564324-5	chr17	88564193	88564440	+	Intergenic	Intergenic	39464	NM_001190356	225058	Gm4832	-0.351794	1	FALSE	-0.014128	1	FALSE	0.759631	0.713602	FALSE	2.44407	2.78663e-08	TRUE
Merged-chr17-88575436-8	chr17	88575329	88575545	+	Intergenic	Lx5|LINE|L1	50585	NM_001190356	225058	Gm4832	-0.434904	0.972982	FALSE	-0.286741	0.953754	FALSE	-0.746602	0.346729	FALSE	-5.53826	5.52772e-19	TRUE
Merged-chr17-88511746-9	chr17	88511642	88511876	+	Intergenic	RMER15|LTR|ERVL	-13093	NM_001190356	225058	Gm4832	0.535823	0.837993	FALSE	0.663138	0.460816	FALSE	0.130897	1	FALSE	1.38184	1.70759e-05	TRUE
Merged-chr19-53293773-1	chr19	53293698	53293848	+	intron	URR1A|DNA|MER1_type	35922	NR_036590	69319	1700001K23Rik	3.78355	1	FALSE	4.59501	0.614117	FALSE	4.15835	0.630875	FALSE	6.2851	0.00544376	TRUE
Merged-chr6-6492327-3	chr6	6492246	6492409	+	Intergenic	RMER1C|Other|Other	36331	NM_009169	20422	Shfm1	0.00134671	1	FALSE	-0.106731	1	FALSE	0.716931	0.77696	FALSE	-4.26641	0.00544376	TRUE
Merged-chr13-23627138-10	chr13	23627033	23627282	+	promoter-TSS	promoter-TSS (NM_145073)	-130	NM_145073	97908	Hist1h3g	0.70215	0.821398	FALSE	0.362951	0.944798	FALSE	0.269372	0.947278	FALSE	1.4615	0.000312061	TRUE
Merged-chr1-135491589-1	chr1	135491514	135491664	+	Intergenic	Intergenic	15268	NM_009227	20643	Snrpe	1.85542	0.931588	FALSE	2.37904	0.539059	FALSE	2.0505	0.685026	FALSE	2.85214	0.023133	TRUE
Merged-chr6-11857491-5	chr6	11857397	11857577	+	promoter-TSS	promoter-TSS (NM_010886)	-41	NM_010886	17992	Ndufa4	-0.660034	0.609558	FALSE	-1.26012	0.0458899	TRUE	-0.981116	0.152056	FALSE	-0.532195	0.206844	FALSE
Merged-chr3-96074203-2	chr3	96074119	96074287	+	TTS	TTS (NM_175666)	580	NM_175666	319189	Hist2h2bb	0.338214	1	FALSE	0.621213	1	FALSE	0.139684	1	FALSE	2.29619	0.00620315	TRUE
Merged-chr2-179991127-2	chr2	179991051	179991204	+	promoter-TSS	promoter-TSS (NM_025587)	-957	NM_025587	66481	Rps21	0.607517	1	FALSE	0.0330193	1	FALSE	0.811974	1	FALSE	3.24536	0.000870405	TRUE
Merged-chr7-4743383-1	chr7	4743308	4743458	+	Intergenic	B3A|SINE|B2	-1184	NM_009081	19943	Rpl28	1.11105	1	FALSE	-2.46113	1	FALSE	1.51071	1	FALSE	3.95389	0.00218736	TRUE
Merged-chr7-4744490-10	chr7	4744348	4744631	+	promoter-TSS	promoter-TSS (NM_009081)	-78	NM_009081	19943	Rpl28	-0.144729	1	FALSE	-0.821751	0.380381	FALSE	-0.80032	0.297906	FALSE	-0.837948	0.0273328	TRUE
Merged-chr3-135101285-9	chr3	135101192	135101381	+	promoter-TSS	promoter-TSS (NM_025356)	343	NR_030689	319587	4930539J05Rik	-0.528296	0.690931	FALSE	-0.704872	0.486543	FALSE	-0.937118	0.0315306	TRUE	-0.368681	0.295555	FALSE
Merged-chr17-36368504-3	chr17	36368426	36368582	+	Intergenic	CpG	26287	NM_026308	67676	Rpp21	0.245172	1	FALSE	0.647904	0.854424	FALSE	0.432436	0.897667	FALSE	1.71072	0.000421997	TRUE
Merged-chr17-36368240-5	chr17	36368156	36368322	+	Intergenic	CpG	26552	NM_026308	67676	Rpp21	0.0821708	1	FALSE	0.854828	0.72938	FALSE	0.571188	0.836746	FALSE	2.62431	3.45042e-09	TRUE
Merged-chr6-56558474-3	chr6	56558390	56558558	+	Intergenic	Intergenic	96219	NM_025520	66373	Lsm5	-1.11739	0.888144	FALSE	-0.424716	0.987517	FALSE	0.0335842	1	FALSE	-2.26654	0.0161749	TRUE
Merged-chr1-166890357-4	chr1	166890254	166890461	+	Intergenic	Intergenic	-24716	NM_008510	16963	Xcl1	-1.30193	0.71953	FALSE	-1.05827	0.734348	FALSE	-0.812982	0.72607	FALSE	-2.68718	0.00545481	TRUE
Merged-chr4-3739830-2	chr4	3739737	3739923	+	Intergenic	RLTR45|LTR|ERVK	22917	NM_026147	67427	Rps20	-1.00608	0.928378	FALSE	-0.355685	1	FALSE	-0.679738	0.878673	FALSE	-3.02285	0.00501661	TRUE
Merged-chr13-95561684-1	chr13	95561609	95561759	+	intron	ORR1D1|LTR|MaLR	2786	NM_009321	21371	Tbca	0.04645	1	FALSE	0.424916	0.978607	FALSE	-0.0555271	1	FALSE	-6.34314	0.00329413	TRUE
Merged-chr4-133637806-3	chr4	133637701	133637924	+	intron	CpG	13176	NM_013706	23833	Cd52	-0.867407	0.912553	FALSE	-1.06355	0.705514	FALSE	0.380472	0.902142	FALSE	1.14253	0.0294784	TRUE
Merged-chr3-93310483-1	chr3	93310408	93310558	+	Intergenic	Intergenic	-13935	NM_016740	20195	S100a11	-0.665788	0.850225	FALSE	-1.41861	0.142927	FALSE	-1.14455	0.183076	FALSE	-2.02981	0.000125274	TRUE
Merged-chr3-93310119-10	chr3	93310007	93310247	+	Intergenic	Intergenic	-14291	NM_016740	20195	S100a11	-0.122857	1	FALSE	-0.446578	0.719816	FALSE	-0.318316	0.74595	FALSE	-1.96717	4.55996e-09	TRUE
Merged-chr13-23843125-4	chr13	23843025	23843227	+	exon	exon (NM_175660, exon 1 of 1)	169	NM_175660	319172	Hist1h2ab	0.060302	1	FALSE	0.0524849	1	FALSE	-0.144617	1	FALSE	1.51321	0.00748471	TRUE
Merged-chrX-14216415-1	chrX	14216340	14216490	+	Intergenic	Intergenic	428141	NM_001034100	385328	Gm5382	0.394782	1	FALSE	0.0410593	1	FALSE	0.0202232	1	FALSE	-5.63589	0.0398943	TRUE
Merged-chrX-14216711-5	chrX	14216602	14216817	+	Intergenic	Intergenic	428435	NM_001034100	385328	Gm5382	-0.146351	1	FALSE	0.549098	0.875047	FALSE	-0.14046	1	FALSE	-4.13875	0.000390016	TRUE
Merged-chr11-3024136-2	chr11	3024061	3024212	+	intron	intron (NR_003517, intron 1 of 6)	106	NR_003518	66776	Pisd-ps3	-0.128097	1	FALSE	-0.197953	0.971091	FALSE	-0.119508	0.992209	FALSE	0.766376	0.0094073	TRUE
Merged-chr11-3057960-6	chr11	3057864	3058062	+	intron	intron (NM_030207, intron 10 of 32)	33933	NR_003518	66776	Pisd-ps3	-0.179598	1	FALSE	-0.300461	0.832526	FALSE	-0.196837	0.88666	FALSE	-1.23715	7.57483e-06	TRUE
Merged-chr11-3027948-6	chr11	3027867	3028035	+	intron	intron (NR_003517, intron 3 of 6)	3921	NR_003518	66776	Pisd-ps3	0.616753	0.468984	FALSE	0.567784	0.536561	FALSE	0.365472	0.637885	FALSE	-0.796302	0.00941098	TRUE
Merged-chr8-119002029-4	chr8	119001896	119002136	+	Intergenic	Intergenic	-26899	NM_029297	75465	Dynlrb2	0.0663688	1	FALSE	-0.341406	1	FALSE	-0.368275	0.955956	FALSE	-3.54595	0.000680733	TRUE
Merged-chr3-89050284-7	chr3	89050181	89050375	+	promoter-TSS	promoter-TSS (NM_183037)	-82	NM_025327	66059	Krtcap2	1.23382	0.899102	FALSE	2.08588	0.189849	FALSE	1.55664	0.418618	FALSE	2.128	0.00605883	TRUE
Merged-chr15-78979206-2	chr15	78979130	78979282	+	intron	intron (NM_027231, intron 3 of 4)	7409	NM_027231	69833	Polr2f	0.887296	1	FALSE	2.30887	0.666657	FALSE	3.59804	0.0308335	TRUE	0.934329	0.917185	FALSE
Merged-chr2-17911389-1	chr2	17911314	17911464	+	Intergenic	Intergenic	7184	NM_026627	68231	H2afb1	0.31619	1	FALSE	0.0164203	1	FALSE	0.341093	1	FALSE	-5.91705	0.0144019	TRUE
Merged-chr2-17853716-8	chr2	17853608	17853810	+	Intergenic	Intergenic	64864	NM_026627	68231	H2afb1	-0.462584	0.995797	FALSE	-0.403399	0.918095	FALSE	-0.595762	0.687134	FALSE	-8.01523	2.18847e-10	TRUE
Merged-chr3-84889938-1	chr3	84889863	84890013	+	Intergenic	L1Md_F2|LINE|L1	-120436	NM_001040461	654362	Dear1	-0.704322	1	FALSE	-1.19671	0.711381	FALSE	-1.22026	0.565172	FALSE	-6.70637	0.000479339	TRUE
Merged-chr2-143894538-2	chr2	143894456	143894620	+	intron	intron (NM_207275, intron 3 of 3)	35700	NM_001044750	403171	Banf2	-0.338647	1	FALSE	0.418002	1	FALSE	0.0937271	1	FALSE	4.26858	0.000983453	TRUE
Merged-chr2-143876201-9	chr2	143876072	143876314	+	intron	intron (NM_001044750, intron 1 of 2)	17355	NM_001044750	403171	Banf2	0.700599	0.898416	FALSE	1.20271	0.252595	FALSE	1.50817	0.0274649	TRUE	1.34753	0.00511414	TRUE
Merged-chr7-34685748-1	chr7	34685673	34685823	+	Intergenic	Intergenic	44256	NM_178308	110187	Scgb2b26	-2.29606	0.78696	FALSE	-1.51722	0.801094	FALSE	-2.2709	0.445647	FALSE	-6.42374	0.0124195	TRUE
Merged-chr7-34685266-8	chr7	34685169	34685365	+	Intergenic	Intergenic	44737	NM_178308	110187	Scgb2b26	-0.146582	1	FALSE	-0.520449	0.892992	FALSE	-0.270301	0.977802	FALSE	-2.26317	0.00516043	TRUE
Merged-chr11-83348230-1	chr11	83348155	83348305	+	Intergenic	Intergenic	-4210	NM_013653	20304	Ccl5	0	1	FALSE	4.28214	0.673437	FALSE	4.1269	0.70516	FALSE	5.71407	0.0230795	TRUE
Merged-chr5-115797804-2	chr5	115797716	115797892	+	intron	MER20|DNA|MER1_type	1160	NM_007748	12861	Cox6a1	1.34966	0.96505	FALSE	0.535634	1	FALSE	2.40439	0.126767	FALSE	2.22705	0.0271153	TRUE
Merged-chr13-23854319-5	chr13	23854208	23854408	+	promoter-TSS	promoter-TSS (NM_013550)	-53	NM_013550	360198	Hist1h3a	-0.46999	0.95392	FALSE	-1.45694	0.124126	FALSE	-2.3768	0.00121716	TRUE	-0.805138	0.126144	FALSE
Merged-chr13-23853983-8	chr13	23853852	23854098	+	promoter-TSS	promoter-TSS (NM_178192)	280	NM_013550	360198	Hist1h3a	0.586275	0.977149	FALSE	0.0561864	1	FALSE	0.136346	1	FALSE	1.34659	0.0023783	TRUE
Merged-chr2-3253353-2	chr2	3253258	3253449	+	promoter-TSS	promoter-TSS (NM_030063)	-87	NM_030063	78245	Acbd7	0.487152	1	FALSE	-0.299466	1	FALSE	-0.117492	1	FALSE	1.58795	0.00514135	TRUE
Merged-chr4-150339461-5	chr4	150339377	150339550	+	Intergenic	B3|SINE|B2	-31743	NM_011910	24111	Uts2	0.932607	0.995797	FALSE	1.76923	0.380381	FALSE	2.33354	0.0358626	TRUE	0.810981	0.571351	FALSE
Merged-chr2-24167380-8	chr2	24167263	24167488	+	Intergenic	Intergenic	20659	NM_153077	215274	Il1f10	0.0945708	1	FALSE	-0.408696	0.875907	FALSE	-0.518233	0.685026	FALSE	-8.57326	2.87644e-13	TRUE
Merged-chr16-11676268-4	chr16	11676163	11676370	+	intron	intron (NM_001290148, intron 11 of 13)	-225191	NR_033509	791359	Gm9961	0.801344	0.962821	FALSE	0.0256071	1	FALSE	0.222766	1	FALSE	-6.43602	0.00254821	TRUE
Merged-chr6-24477667-10	chr6	24477531	24477789	+	promoter-TSS	promoter-TSS (NM_026614)	27	NM_026614	68202	Ndufa5	-0.291357	0.976715	FALSE	-0.341359	0.828064	FALSE	-0.697363	0.18681	FALSE	-1.0085	0.00124455	TRUE
Merged-chr19-31073275-7	chr19	31073175	31073366	+	intron	Lx9|LINE|L1	-67818	NR_033643	625995	Gm6642	0.102234	1	FALSE	0.158317	1	FALSE	0.185695	1	FALSE	-6.93108	0.000102301	TRUE
Merged-chr5-149642933-1	chr5	149642858	149643008	+	Intergenic	Intergenic	89517	NR_028285	70138	2210417A02Rik	4.25625	0.931588	FALSE	4.0215	0.780743	FALSE	0	1	FALSE	5.8973	0.0135239	TRUE
Merged-chr5-149631936-1	chr5	149631861	149632011	+	Intergenic	Intergenic	78520	NR_028285	70138	2210417A02Rik	-0.927857	0.995797	FALSE	-2.20605	0.472261	FALSE	-1.43188	0.703976	FALSE	-4.62394	0.00841039	TRUE
Merged-chr5-149604583-1	chr5	149604508	149604658	+	Intergenic	Intergenic	51167	NR_028285	70138	2210417A02Rik	0.043153	1	FALSE	1.05443	1	FALSE	0.987174	1	FALSE	3.52316	0.00143749	TRUE
Merged-chr5-149511975-3	chr5	149511839	149512115	+	Intergenic	Intergenic	-41439	NR_028285	70138	2210417A02Rik	-0.39154	1	FALSE	-1.29393	0.515165	FALSE	-1.10697	0.469862	FALSE	-3.01298	0.000386239	TRUE
Merged-chr5-149632158-3	chr5	149632045	149632262	+	Intergenic	MER5B|DNA|MER1_type	78737	NR_028285	70138	2210417A02Rik	0.209574	1	FALSE	0.323627	1	FALSE	-0.142086	1	FALSE	-3.2801	0.00416601	TRUE
Merged-chr5-149519745-7	chr5	149519617	149519873	+	Intergenic	Intergenic	-33671	NR_028285	70138	2210417A02Rik	-0.039943	1	FALSE	-0.263579	1	FALSE	-0.0661786	1	FALSE	-4.18896	3.18824e-07	TRUE
Merged-chr5-149490288-9	chr5	149490029	149490504	+	Intergenic	RLTR10B2|LTR|ERVK	-63150	NR_028285	70138	2210417A02Rik	-0.353403	0.993552	FALSE	-0.0733832	1	FALSE	-0.203728	0.949306	FALSE	-3.64487	2.15737e-11	TRUE
Merged-chr6-6905952-10	chr6	6905821	6906073	+	promoter-TSS	promoter-TSS (NM_001077713)	-71	NM_001077713	71238	Acn9	-0.287028	0.994795	FALSE	-0.337447	0.857892	FALSE	-0.27576	0.811358	FALSE	-0.985466	0.00398769	TRUE
Merged-chr16-4624713-3	chr16	4624604	4624833	+	intron	CpG	228	NM_025571	66449	Pam16	-0.0168342	1	FALSE	-0.165606	1	FALSE	-0.185689	1	FALSE	1.35764	0.0335903	TRUE
Merged-chr4-47487525-2	chr4	47487434	47487616	+	promoter-TSS	promoter-TSS (NM_024171)	-8	NM_024171	66212	Sec61b	-0.257242	1	FALSE	-0.488673	0.778425	FALSE	-0.806521	0.260003	FALSE	-0.881477	0.0301402	TRUE
Merged-chr4-47759872-1	chr4	47759797	47759947	+	Intergenic	Intergenic	272339	NM_024171	66212	Sec61b	-0.457352	0.907791	FALSE	0.0348001	1	FALSE	-0.17736	0.959761	FALSE	-2.99678	7.09247e-12	TRUE
Merged-chr4-47759610-9	chr4	47759442	47759786	+	Intergenic	Intergenic	272081	NM_024171	66212	Sec61b	-0.0108674	1	FALSE	-0.0189584	1	FALSE	-0.180227	0.909095	FALSE	-3.31856	4.16483e-22	TRUE
Merged-chr10-75323029-10	chr10	75322936	75323120	+	promoter-TSS	promoter-TSS (NM_010798)	-33	NM_010798	17319	Mif	-0.211361	1	FALSE	-0.282897	0.927988	FALSE	-0.777496	0.282088	FALSE	-0.79926	0.0442008	TRUE
Merged-chr10-51273783-8	chr10	51273690	51273869	+	Intergenic	Intergenic	36487	NM_029894	77296	Fam162b	0.208109	1	FALSE	-0.0901309	1	FALSE	0.321934	0.943567	FALSE	-4.28257	2.70904e-05	TRUE
Merged-chr10-51273355-9	chr10	51273268	51273451	+	Intergenic	Intergenic	36907	NM_029894	77296	Fam162b	-0.0370226	1	FALSE	0.0600996	1	FALSE	-0.091947	1	FALSE	-1.79292	0.00386574	TRUE
Merged-chr13-91062754-10	chr13	91062659	91062840	+	promoter-TSS	promoter-TSS (NM_024175)	22	NM_024175	66475	Rps23	-0.532301	0.879928	FALSE	-0.762037	0.397753	FALSE	-0.728199	0.250709	FALSE	-1.15463	0.00155515	TRUE
Merged-chr3-83980055-4	chr3	83979906	83980194	+	TTS	TTS (NR_036654)	1490	NR_036654	624713	Gm6525	-0.459222	1	FALSE	-0.916142	0.71763	FALSE	-0.379947	0.93292	FALSE	-4.15309	8.94407e-05	TRUE
Merged-chr8-96696540-1	chr8	96696465	96696615	+	promoter-TSS	promoter-TSS (NM_008630)	22	NM_008630	17750	Mt2	3.44238	1	FALSE	4.45524	0.660423	FALSE	4.48144	0.552377	FALSE	7.00911	1.02853e-05	TRUE
Merged-chr8-96696351-1	chr8	96696276	96696426	+	promoter-TSS	promoter-TSS (NM_008630)	-167	NM_008630	17750	Mt2	-0.853429	1	FALSE	0.0463987	1	FALSE	1.33374	0.906386	FALSE	3.04889	0.00337404	TRUE
Merged-chr10-93661771-9	chr10	93661688	93661860	+	promoter-TSS	promoter-TSS (NM_025551)	20	NM_025551	66414	Ndufa12	-0.734908	0.560651	FALSE	-0.786559	0.344357	FALSE	-1.46082	0.00222066	TRUE	-0.594684	0.120912	FALSE
Merged-chr9-22132163-1	chr9	22132088	22132238	+	Intergenic	Intergenic	2971	NR_033622	625603	Gm6607	4.61259	0.806646	FALSE	5.44844	0.284311	FALSE	5.98722	0.0863951	FALSE	6.79948	0.00126445	TRUE
Merged-chr7-31197796-6	chr7	31197670	31197934	+	Intergenic	Intergenic	-1005	NM_011662	22177	Tyrobp	-0.3458	1	FALSE	-0.315736	1	FALSE	-0.38593	0.965134	FALSE	-4.66729	3.46696e-05	TRUE
Merged-chr7-31179587-3	chr7	31179441	31179718	+	Intergenic	LTR33A|LTR|ERVL	-19228	NM_011662	22177	Tyrobp	-0.759052	0.966235	FALSE	-0.599192	0.899663	FALSE	-1.66135	0.277645	FALSE	-2.60842	0.00239305	TRUE
Merged-chr12-11224719-10	chr12	11224617	11224895	+	Intergenic	Intergenic	-9002	NM_019544	56184	Msgn1	0.0420802	1	FALSE	-0.31095	0.92645	FALSE	-0.422858	0.70516	FALSE	-1.81874	2.50577e-05	TRUE
Merged-chr12-11207689-7	chr12	11207544	11207803	+	Intergenic	Intergenic	8081	NM_019544	56184	Msgn1	-0.281493	1	FALSE	0.206255	1	FALSE	-1.01026	0.260632	FALSE	-2.64458	9.97985e-07	TRUE
Merged-chrX-163445765-2	chrX	163445677	163445853	+	Intergenic	MIRb|SINE|MIR	62537	NM_001101606	667794	Gm8817	-0.841143	0.959332	FALSE	-0.849487	0.821722	FALSE	-1.43411	0.53066	FALSE	-3.97192	0.00246159	TRUE
Merged-chrX-163546457-2	chrX	163546361	163546553	+	Intergenic	Intergenic	-38155	NM_001101606	667794	Gm8817	-1.601	0.635282	FALSE	-2.60923	0.195329	FALSE	-2.70803	0.0668733	FALSE	-1.76802	0.0319862	TRUE
Merged-chrX-163529976-9	chrX	163529854	163530093	+	Intergenic	Intergenic	-21671	NM_001101606	667794	Gm8817	-0.301086	1	FALSE	-0.372567	0.863951	FALSE	-0.724703	0.360501	FALSE	-3.18247	4.01821e-10	TRUE
Merged-chrX-163557356-10	chrX	163557227	163557512	+	Intergenic	Intergenic	-49067	NM_001101606	667794	Gm8817	-0.516375	0.851029	FALSE	-0.835968	0.312426	FALSE	-0.985681	0.107577	FALSE	-1.61	5.44333e-06	TRUE
Merged-chr11-115274743-10	chr11	115274637	115274854	+	Intergenic	CpG	6488	NM_027862	71679	Atp5h	0.293556	1	FALSE	0.225019	1	FALSE	0.900687	0.423648	FALSE	1.20179	0.0204985	TRUE
Merged-chr11-89026774-2	chr11	89026693	89026856	+	Intergenic	Intergenic	91619	NM_001033266	217071	Gm525	3.2646	0.582002	FALSE	2.86515	0.543198	FALSE	4.13039	0.0445684	TRUE	3.53796	0.0646138	FALSE
Merged-chr11-88939115-1	chr11	88939040	88939190	+	intron	intron (NM_001033266, intron 2 of 3)	3960	NM_001033266	217071	Gm525	0.946487	1	FALSE	0.417991	1	FALSE	0.946056	1	FALSE	4.45888	0.000910609	TRUE
Merged-chr11-88937793-2	chr11	88937701	88937885	+	intron	Lx9|LINE|L1	2638	NM_001033266	217071	Gm525	0.201962	1	FALSE	0.150446	1	FALSE	0.459038	1	FALSE	3.43923	1.61599e-05	TRUE
Merged-chr11-88940837-7	chr11	88940691	88940976	+	intron	intron (NM_001033266, intron 2 of 3)	5678	NM_001033266	217071	Gm525	-0.338963	1	FALSE	-0.273004	0.983474	FALSE	-0.418929	0.850234	FALSE	1.19246	0.00410326	TRUE
Merged-chr11-88943267-10	chr11	88943158	88943373	+	intron	(CTGTG)n|Simple_repeat|Simple_repeat	8110	NM_001033266	217071	Gm525	-0.54076	0.850225	FALSE	-0.141633	1	FALSE	-0.268766	0.870725	FALSE	-1.48444	0.000316232	TRUE
Merged-chr5-91203120-1	chr5	91203045	91203195	+	TTS	TTS (NM_019932)	1659	NM_019932	56744	Pf4	-1.15773	0.937821	FALSE	-0.896732	0.772656	FALSE	-0.0812387	1	FALSE	-4.59329	0.00161335	TRUE
Merged-chr1-72757806-9	chr1	72757683	72757914	+	promoter-TSS	promoter-TSS (NM_009084)	-36	NM_009084	19981	Rpl37a	-0.160295	1	FALSE	-0.387441	0.849156	FALSE	-0.483318	0.62621	FALSE	-1.36873	0.000302172	TRUE
Merged-chr3-51572304-2	chr3	51572225	51572383	+	intron	intron (NM_001004176, intron 2 of 4)	107189	NM_174995	211666	Mgst2	0.213541	1	FALSE	-0.42529	1	FALSE	0.532223	1	FALSE	3.86064	1.85133e-06	TRUE
Merged-chr2-158000400-2	chr2	158000308	158000493	+	Intergenic	Intergenic	-17344	NR_036606	73399	1700060C20Rik	-0.366496	1	FALSE	-0.185853	1	FALSE	-0.38437	0.955151	FALSE	-2.82282	0.00599361	TRUE
Merged-chr12-55413679-1	chr12	55413604	55413754	+	Intergenic	Intergenic	78626	NR_033689	665239	Gm7550	1.30046	1	FALSE	2.76168	0.59413	FALSE	3.69835	0.195369	FALSE	3.82405	0.0201873	TRUE
Merged-chr12-55418109-2	chr12	55418031	55418187	+	Intergenic	Intergenic	74196	NR_033689	665239	Gm7550	-1.28823	1	FALSE	0.466428	1	FALSE	-1.24456	0.95953	FALSE	3.06649	3.95344e-05	TRUE
Merged-chr12-55414302-7	chr12	55414198	55414401	+	Intergenic	CpG	78006	NR_033689	665239	Gm7550	0.430359	1	FALSE	0.347712	1	FALSE	-0.595196	0.865721	FALSE	1.64597	0.00191123	TRUE
Merged-chr17-22932433-2	chr17	22932329	22932538	+	intron	MERVK26-int|LTR|ERVK	22281	NR_030709	100042679	Gm16386	3.28406	0.560527	FALSE	4.12632	0.161851	FALSE	4.33371	0.0204727	TRUE	-0.457594	1	FALSE
Merged-chr4-148819546-9	chr4	148819417	148819680	+	Intergenic	CpG	9529	NM_022020	63954	Rbp7	0.558066	0.994795	FALSE	0.856697	0.562019	FALSE	0.486275	0.796324	FALSE	1.63179	0.000138264	TRUE
Merged-chr3-130534947-2	chr3	130534839	130535056	+	Intergenic	Intergenic	-101631	NM_001005859	68436	Rpl34	0.751231	0.96505	FALSE	-0.480017	0.994037	FALSE	0.133257	1	FALSE	-4.03226	0.00713581	TRUE
Merged-chr3-130521812-6	chr3	130521723	130521903	+	Intergenic	Intergenic	-88497	NM_001005859	68436	Rpl34	0.372902	1	FALSE	0.234857	1	FALSE	0.730295	0.739514	FALSE	1.59811	0.00648336	TRUE
Merged-chr3-130499599-8	chr3	130499495	130499713	+	Intergenic	Intergenic	-66288	NM_001005859	68436	Rpl34	0.210581	1	FALSE	0.0823785	1	FALSE	0.402389	0.740878	FALSE	-2.24549	2.9095e-05	TRUE
Merged-chr3-130513129-4	chr3	130513045	130513215	+	Intergenic	Intergenic	-79814	NM_001005859	68436	Rpl34	0.349299	1	FALSE	-0.414135	0.894394	FALSE	-0.240277	0.989299	FALSE	-2.19025	4.74227e-05	TRUE
Merged-chr3-130512811-9	chr3	130512685	130512961	+	Intergenic	Intergenic	-79507	NM_001005859	68436	Rpl34	0.53715	0.88958	FALSE	0.183872	1	FALSE	0.303951	0.893554	FALSE	-1.3233	0.013719	TRUE
Merged-chr3-130603276-8	chr3	130603074	130603496	+	Intergenic	Intergenic	-169969	NM_001005859	68436	Rpl34	0.156439	1	FALSE	0.31439	0.938346	FALSE	0.51294	0.602641	FALSE	-2.82067	5.93033e-06	TRUE
Merged-chr1-120378241-1	chr1	120378166	120378316	+	intron	intron (NM_001293301, intron 8 of 35)	-22399	NR_027901	68204	2900060B14Rik	3.0603	1	FALSE	3.59792	0.871042	FALSE	4.15835	0.630875	FALSE	5.96252	0.0108933	TRUE
Merged-chr1-120350366-8	chr1	120350264	120350479	+	intron	intron (NM_001293301, intron 2 of 35)	5471	NR_027901	68204	2900060B14Rik	-0.230778	1	FALSE	-0.446995	0.86061	FALSE	-0.356362	0.841495	FALSE	-4.99655	2.71845e-11	TRUE
Merged-chr11-49485457-1	chr11	49485382	49485532	+	3'UTR	3' UTR (NM_212484, exon 12 of 12)	8360	NM_170727	68662	Scgb3a1	0	1	FALSE	0	1	FALSE	2.39144	1	FALSE	5.44685	0.0391026	TRUE
Merged-chr11-49484874-1	chr11	49484799	49484949	+	TTS	TTS (NM_212484)	7777	NM_170727	68662	Scgb3a1	0	1	FALSE	0	1	FALSE	0	1	FALSE	5.95426	0.0178429	TRUE
Merged-chr4-119342616-6	chr4	119342499	119342718	+	Intergenic	Intergenic	-11058	NM_008191	14916	Guca2b	-0.253805	1	FALSE	0.291891	1	FALSE	0.0291636	1	FALSE	1.93098	0.000458899	TRUE
Merged-chr7-53970049-2	chr7	53969941	53970157	+	intron	intron (NM_011315, intron 2 of 3)	997	NM_011315	20210	Saa3	1.61766	0.993552	FALSE	2.51464	0.517451	FALSE	3.72708	0.017892	TRUE	2.58876	0.108146	FALSE
Merged-chr10-75412592-4	chr10	75412495	75412688	+	TTS	TTS (NM_009514)	1534	NM_009514	22364	Vpreb3	-0.815769	0.883013	FALSE	-0.649901	0.849706	FALSE	-0.724915	0.755384	FALSE	-2.10038	0.00496855	TRUE
Merged-chr1-16750599-5	chr1	16750494	16750695	+	Intergenic	Intergenic	72057	NM_016923	17087	Ly96	0.0120749	1	FALSE	-0.424468	0.962342	FALSE	-1.12387	0.452123	FALSE	-4.63899	7.191e-06	TRUE
Merged-chr1-16749323-1	chr1	16749248	16749398	+	Intergenic	Intergenic	70786	NM_016923	17087	Ly96	1.02205	0.762664	FALSE	0.511035	0.918343	FALSE	0.40801	0.942492	FALSE	-2.7448	0.0209497	TRUE
Merged-chr1-16749057-7	chr1	16748953	16749147	+	Intergenic	Intergenic	70513	NM_016923	17087	Ly96	-0.110169	1	FALSE	-0.428209	0.923764	FALSE	-0.372112	0.918113	FALSE	-2.55273	0.000270348	TRUE
Merged-chr12-98299840-10	chr12	98299690	98299959	+	Intergenic	Intergenic	-1014392	NR_103800	69423	1700019M22Rik	-0.88691	0.235994	FALSE	-0.942321	0.261665	FALSE	-0.526731	0.475505	FALSE	-1.62152	1.4025e-07	TRUE
Merged-chr2-148589537-2	chr2	148589442	148589633	+	Intergenic	ORR1B2|LTR|MaLR	7696	NM_030059	78240	Cst11	-0.184401	1	FALSE	-0.488712	0.741795	FALSE	-0.0819814	1	FALSE	-3.09329	5.46071e-12	TRUE
Merged-chr2-148589956-10	chr2	148589844	148590074	+	Intergenic	Intergenic	7274	NM_030059	78240	Cst11	-0.645063	0.621137	FALSE	-0.506537	0.633589	FALSE	-0.556051	0.412453	FALSE	-3.66941	3.02283e-22	TRUE
Merged-chr2-148578226-10	chr2	148578129	148578324	+	intron	intron (NM_177655, intron 2 of 3)	2129	NM_177655	228756	Cstl1	-0.627024	0.846442	FALSE	-0.404667	0.86887	FALSE	-0.163199	1	FALSE	-1.15909	0.0107783	TRUE
Merged-chr5-77658200-5	chr5	77658103	77658291	+	Intergenic	Intergenic	-17701	NM_001289768	69982	Spink2	-0.760845	0.95392	FALSE	-1.06141	0.69741	FALSE	-0.419543	0.922325	FALSE	-1.87915	0.0351416	TRUE
Merged-chr2-164504842-2	chr2	164504741	164504943	+	Intergenic	B3|SINE|B2	-5255	NM_001161806	629761	Wfdc11	0.109386	1	FALSE	0.670509	1	FALSE	0.756367	0.999021	FALSE	2.38698	0.00851992	TRUE
Merged-chr3-15365457-2	chr3	15365377	15365537	+	Intergenic	Intergenic	-33155	NM_001076679	751864	Gm9733	-1.88381	0.803677	FALSE	-0.84923	0.881753	FALSE	0.423205	0.991799	FALSE	-6.38809	0.00590833	TRUE
Merged-chr3-15175971-2	chr3	15175886	15176057	+	Intergenic	RMER13B|LTR|ERVK	156331	NM_001076679	751864	Gm9733	-1.33572	0.558193	FALSE	-1.38339	0.446193	FALSE	-1.44211	0.267281	FALSE	-2.90875	0.000282942	TRUE
Merged-chr3-15181304-3	chr3	15181223	15181387	+	Intergenic	Intergenic	150997	NM_001076679	751864	Gm9733	-1.58204	0.463281	FALSE	-1.53707	0.338982	FALSE	-0.849092	0.650294	FALSE	-3.28286	0.000155036	TRUE
Merged-chr3-15202941-6	chr3	15202819	15203056	+	Intergenic	Intergenic	129365	NM_001076679	751864	Gm9733	-0.619606	0.928838	FALSE	-1.22535	0.381671	FALSE	-0.85306	0.47485	FALSE	-1.80856	0.00249706	TRUE
Merged-chr3-15285116-4	chr3	15285032	15285203	+	Intergenic	Intergenic	47185	NM_001076679	751864	Gm9733	0.0220434	1	FALSE	0.24987	0.99028	FALSE	-0.0386863	1	FALSE	-1.77359	0.00200091	TRUE
Merged-chr7-111010216-1	chr7	111010141	111010291	+	Intergenic	Intergenic	-8495	NM_008221	15135	Hbb-y	-0.311638	1	FALSE	0.0357845	1	FALSE	-0.463632	0.977787	FALSE	-3.98481	0.0295893	TRUE
Merged-chr16-48868939-1	chr16	48868864	48869014	+	Intergenic	Intergenic	-3782	NM_181596	245195	Retnlg	0.251679	1	FALSE	-0.457539	1	FALSE	-0.987945	0.779204	FALSE	-3.54207	0.00528794	TRUE
Merged-chr5-130384382-6	chr5	130384295	130384478	+	promoter-TSS	promoter-TSS (NM_026916)	-24	NM_026916	69034	Nupr1l	0.432986	1	FALSE	-0.254786	1	FALSE	0.647723	0.769394	FALSE	1.55655	0.00699982	TRUE
Merged-chr5-130384643-2	chr5	130384544	130384743	+	exon	exon (NM_026916, exon 1 of 3)	233	NM_026916	69034	Nupr1l	1.2583	0.959494	FALSE	1.84182	0.447649	FALSE	1.73595	0.410414	FALSE	3.21741	1.26097e-05	TRUE
Merged-chr15-34342379-1	chr15	34342304	34342454	+	intron	intron (NM_016762, intron 10 of 18)	30601	NM_009083	19946	Rpl30	0.155797	1	FALSE	0.662821	0.850692	FALSE	0.389061	0.956244	FALSE	-2.94793	0.0122268	TRUE
Merged-chr15-34342083-7	chr15	34341954	34342185	+	intron	intron (NM_016762, intron 10 of 18)	30911	NM_009083	19946	Rpl30	0.217384	1	FALSE	0.0222023	1	FALSE	0.341178	0.83657	FALSE	-3.11017	2.70539e-07	TRUE
Merged-chr15-34373061-10	chr15	34372966	34373159	+	promoter-TSS	promoter-TSS (NM_009083)	-31	NM_001163485	19946	Rpl30	-0.372745	0.928411	FALSE	-0.649281	0.461044	FALSE	-0.757212	0.19442	FALSE	-0.796431	0.0232202	TRUE
Merged-chr8-114488634-2	chr8	114488552	114488717	+	Intergenic	B1_Mur3|SINE|Alu	24031	NM_026693	93739	Gabarapl2	2.95021	1	FALSE	4.7666	0.617671	FALSE	2.39136	1	FALSE	6.39457	0.000978112	TRUE
Merged-chr8-114475402-6	chr8	114475317	114475490	+	intron	intron (NM_026693, intron 3 of 3)	10800	NM_026693	93739	Gabarapl2	-0.298277	1	FALSE	0.263901	1	FALSE	0.439996	0.920031	FALSE	-2.80008	0.0165544	TRUE
Merged-chr8-114471228-7	chr8	114471072	114471348	+	intron	intron (NM_026693, intron 3 of 3)	6607	NM_026693	93739	Gabarapl2	0.784161	0.872893	FALSE	0.297611	1	FALSE	0.661879	0.759583	FALSE	-2.70931	0.00520189	TRUE
Merged-chr8-114474958-5	chr8	114474841	114475083	+	intron	intron (NM_026693, intron 3 of 3)	10359	NM_026693	93739	Gabarapl2	-0.210904	1	FALSE	1.06749	0.535814	FALSE	0.417867	0.964795	FALSE	-4.62214	0.00306815	TRUE
Merged-chr8-114463907-3	chr8	114463824	114463988	+	promoter-TSS	promoter-TSS (NM_026693)	-697	NM_026693	93739	Gabarapl2	-1.11929	0.898393	FALSE	-0.443094	0.994273	FALSE	-0.218409	1	FALSE	2.20946	2.68662e-06	TRUE
Merged-chr2-155969920-9	chr2	155969748	155970045	+	promoter-TSS	promoter-TSS (NM_001164217)	7	NM_001164216	67067	Romo1	-0.0761518	1	FALSE	-0.490916	0.92026	FALSE	0.374291	0.897943	FALSE	1.15768	0.0115278	TRUE
Merged-chr7-134397832-11	chr7	134397563	134398091	+	exon	exon (NM_177362, exon 3 of 3)	6354	NM_023203	66422	Dctpp1	0.611456	0.81611	FALSE	0.579362	0.672946	FALSE	0.237897	0.93292	FALSE	0.88759	0.0246702	TRUE
Merged-chrX-153022732-1	chrX	153022657	153022807	+	Intergenic	Intergenic	48706	NR_033598	74941	4930503H13Rik	0.620565	1	FALSE	-0.21543	1	FALSE	-2.24202	1	FALSE	3.28528	0.0436337	TRUE
Merged-chr9-108984951-10	chr9	108984856	108985047	+	promoter-TSS	promoter-TSS (NM_025689)	-56	NM_183250	66167	Tma7	0.14594	1	FALSE	0.128353	1	FALSE	0.804144	0.369677	FALSE	1.18736	0.00585865	TRUE
Merged-chrX-74883628-1	chrX	74883553	74883703	+	intron	intron (NM_020601, intron 2 of 15)	37163	NM_001101585	628893	Gm6927	-0.499185	1	FALSE	-1.27827	0.6487	FALSE	-0.287112	1	FALSE	-2.46901	0.0319458	TRUE
Merged-chr7-110975815-1	chr7	110975740	110975890	+	intron	intron (NM_001201391, intron 2 of 2)	627	NM_001201391	100503605	Hbb-bs	-0.968288	0.948592	FALSE	-2.08999	0.435504	FALSE	-1.08647	0.843805	FALSE	-2.9909	0.0240478	TRUE
Merged-chr5-31210175-10	chr5	31210057	31210339	+	promoter-TSS	promoter-TSS (NM_001134692)	-37	NM_001134692	67695	Ost4	0.642931	0.806096	FALSE	0.105162	1	FALSE	0.13503	1	FALSE	0.876274	0.0469084	TRUE
Merged-chr2-173262263-2	chr2	173262174	173262353	+	Intergenic	L1M4|LINE|L1	-85830	NM_028158	72221	1700021F07Rik	-1.28601	0.770781	FALSE	-1.6215	0.409154	FALSE	-1.75888	0.312909	FALSE	-3.42883	0.000770633	TRUE
Merged-chr2-173290730-5	chr2	173290644	173290815	+	Intergenic	Intergenic	-57364	NM_028158	72221	1700021F07Rik	-0.349909	1	FALSE	-0.65778	0.772391	FALSE	-1.21728	0.353333	FALSE	-2.23082	0.00534658	TRUE
Merged-chr2-173277514-1	chr2	173277439	173277589	+	Intergenic	Charlie5|DNA|MER1_type	-70579	NM_028158	72221	1700021F07Rik	-0.454979	1	FALSE	0.161364	1	FALSE	-0.118643	1	FALSE	-4.50396	1.05373e-05	TRUE
Merged-chr2-173277834-8	chr2	173277722	173277996	+	Intergenic	Intergenic	-70234	NM_028158	72221	1700021F07Rik	-0.409796	0.970459	FALSE	0.184085	1	FALSE	0.113583	1	FALSE	-3.66371	1.67384e-09	TRUE
Merged-chr16-96846344-4	chr16	96846262	96846433	+	intron	intron (NM_031174, intron 28 of 32)	157134	NM_008791	18546	Pcp4	0.381637	0.977182	FALSE	0.334372	0.891807	FALSE	0.363799	0.76821	FALSE	-5.5542	2.4928e-13	TRUE
Merged-chr16-96762915-8	chr16	96762780	96763103	+	Intergenic	Intergenic	73728	NM_008791	18546	Pcp4	0.632401	0.817034	FALSE	0.810069	0.45102	FALSE	0.94344	0.194931	FALSE	-4.69104	9.73697e-09	TRUE
Merged-chr2-173295468-8	chr2	173295308	173295602	+	Intergenic	ORR1D2|LTR|MaLR	-52638	NM_028158	72221	1700021F07Rik	-0.780386	0.487081	FALSE	-0.849355	0.305132	FALSE	-1.48174	0.0031068	TRUE	-4.42991	3.28858e-21	TRUE
Merged-chr16-96846693-8	chr16	96846568	96846840	+	intron	intron (NM_031174, intron 28 of 32)	157491	NM_008791	18546	Pcp4	0.329173	0.994795	FALSE	0.469022	0.726627	FALSE	0.4849	0.519084	FALSE	-4.31968	1.17812e-14	TRUE
Merged-chr3-10205285-2	chr3	10205194	10205376	+	exon	exon (NM_024406, exon 3 of 4)	3291	NM_024406	11770	Fabp4	1.46928	1	FALSE	1.55848	0.965814	FALSE	0.151315	1	FALSE	4.77403	7.73852e-05	TRUE
Merged-chr5-110174294-4	chr5	110174206	110174394	+	Intergenic	RMER6A|LTR|ERVK	88861	NR_027964	667213	Gm10416	-0.69556	0.993552	FALSE	-1.35903	0.514414	FALSE	-1.45891	0.356592	FALSE	-3.23172	0.00139756	TRUE
Merged-chr5-110180782-10	chr5	110180677	110180876	+	Intergenic	Intergenic	82385	NR_027964	667213	Gm10416	-0.219433	1	FALSE	-0.339978	0.836123	FALSE	-0.167875	0.952225	FALSE	-0.737488	0.0422341	TRUE
Merged-chr5-110295685-10	chr5	110295599	110295770	+	Intergenic	Intergenic	-32523	NR_027964	667213	Gm10416	-0.276185	0.975045	FALSE	-0.546777	0.612442	FALSE	-0.43584	0.535504	FALSE	-0.891684	0.010458	TRUE
Merged-chr4-88486131-1	chr4	88486056	88486206	+	Intergenic	Intergenic	-1589	NM_010504	15967	Ifna4	-0.295713	1	FALSE	-0.747611	0.960591	FALSE	-0.429652	1	FALSE	-6.51401	0.00921672	TRUE
Merged-chr17-80689531-10	chr17	80689439	80689626	+	promoter-TSS	promoter-TSS (NM_194269)	-20	NM_194269	378462	Morn2	0.298624	1	FALSE	0.0751063	1	FALSE	0.168765	0.999899	FALSE	0.891524	0.0256554	TRUE
Merged-chr15-102501562-10	chr15	102501426	102501694	+	promoter-TSS	promoter-TSS (NM_026468)	-82	NM_026468	67942	Atp5g2	0.438374	0.965853	FALSE	1.08085	0.204726	FALSE	0.677926	0.42041	FALSE	1.57591	2.31321e-05	TRUE
Merged-chr7-148185351-5	chr7	148185217	148185480	+	Intergenic	Intergenic	11295	NM_025378	66141	Ifitm3	-0.476844	0.995797	FALSE	-0.479836	0.919593	FALSE	-0.514614	0.774854	FALSE	1.9595	3.40099e-06	TRUE
Merged-chr14-78277896-8	chr14	78277798	78277991	+	Intergenic	Intergenic	-3170	NM_025384	66148	Dnajc15	-0.562025	0.969216	FALSE	0.0329022	1	FALSE	-0.225898	1	FALSE	-4.26492	7.20822e-07	TRUE
Merged-chr16-90222708-1	chr16	90222633	90222783	+	intron	intron (NM_011434, intron 1 of 4)	1721	NM_011434	20655	Sod1	1.88735	0.995797	FALSE	1.41869	1	FALSE	1.90995	0.877345	FALSE	4.32681	0.000865692	TRUE
Merged-chr3-93354096-9	chr3	93353864	93354218	+	Intergenic	Intergenic	-4998	NM_009112	20194	S100a10	-0.258024	1	FALSE	-0.359932	0.891132	FALSE	-0.025837	1	FALSE	-1.36116	0.00114643	TRUE
Merged-chr19-26993403-3	chr19	26993288	26993501	+	Intergenic	Intergenic	32979	NM_001033407	329047	Gm815	2.37734	0.548518	FALSE	2.56586	0.197411	FALSE	3.41149	0.0043575	TRUE	-2.3299	0.517265	FALSE
Merged-chr1-193128008-1	chr1	193127933	193128083	+	Intergenic	Intergenic	13989	NM_025424	66208	Nenf	-2.49312	1	FALSE	0.910707	1	FALSE	1.4727	0.993866	FALSE	3.89079	0.0109335	TRUE
Merged-chr1-193112825-3	chr1	193112717	193112940	+	Intergenic	Intergenic	29169	NM_025424	66208	Nenf	1.06706	0.944344	FALSE	0.609617	0.967065	FALSE	1.33655	0.544711	FALSE	1.65099	0.0495038	TRUE
Merged-chr1-193128284-1	chr1	193128209	193128359	+	Intergenic	Intergenic	13713	NM_025424	66208	Nenf	-1.12536	1	FALSE	-0.370171	1	FALSE	1.08507	1	FALSE	3.9631	6.20644e-05	TRUE
Merged-chr1-193141729-6	chr1	193141644	193141819	+	intron	CpG	266	NM_025424	66208	Nenf	1.23128	0.699496	FALSE	0.891429	0.773225	FALSE	0.436975	0.966602	FALSE	1.42481	0.0402035	TRUE
Merged-chr1-193101717-10	chr1	193101602	193101931	+	Intergenic	Intergenic	40231	NM_025424	66208	Nenf	0.126016	1	FALSE	-0.0365685	1	FALSE	-0.102854	1	FALSE	1.35385	1.30853e-05	TRUE
Merged-chr4-88514302-4	chr4	88514213	88514385	+	Intergenic	CpG	11806	NM_177348	230405	Ifne	-0.478989	1	FALSE	-0.387612	0.987148	FALSE	-0.982411	0.577669	FALSE	-3.12621	0.000209611	TRUE
Merged-chr4-88514027-3	chr4	88513939	88514117	+	Intergenic	CpG	12077	NM_177348	230405	Ifne	-0.504286	1	FALSE	-0.368811	0.987148	FALSE	0.0545079	1	FALSE	-1.94698	0.00806639	TRUE
Merged-chr4-155177161-1	chr4	155177086	155177236	+	promoter-TSS	promoter-TSS (NM_025570)	-566	NM_025570	66448	Mrpl20	3.19695	1	FALSE	4.76662	0.617671	FALSE	2.37305	1	FALSE	6.43786	0.00108519	TRUE
Merged-chr2-84671979-10	chr2	84671890	84672063	+	Intergenic	Intergenic	4798	NM_013899	30059	Timm10	-1.11268	0.609558	FALSE	-0.406863	0.930388	FALSE	-0.794183	0.538214	FALSE	-1.30598	0.0278075	TRUE
Merged-chr7-149628774-8	chr7	149628633	149628882	+	intron	intron (NM_009405, intron 1 of 5)	384	NM_009405	21953	Tnni2	0.117667	1	FALSE	0.0663509	1	FALSE	0.415661	0.745435	FALSE	-2.03265	0.00177357	TRUE
Merged-chr1-24053703-1	chr1	24053628	24053778	+	intron	intron (NM_026604, intron 9 of 20)	-41224	NM_026503	68002	1110058L19Rik	3.19722	1	FALSE	2.93781	0.987148	FALSE	4.14706	0.643923	FALSE	6.153	0.0114949	TRUE
Merged-chr1-24050000-1	chr1	24049925	24050075	+	intron	L1MC4|LINE|L1	-37521	NM_026503	68002	1110058L19Rik	3.55101	0.994795	FALSE	2.24805	1	FALSE	4.46894	0.51783	FALSE	6.65495	0.000769093	TRUE
Merged-chr1-24052778-2	chr1	24052696	24052860	+	intron	intron (NM_026604, intron 10 of 20)	-40299	NM_026503	68002	1110058L19Rik	4.07914	0.959494	FALSE	4.90695	0.507718	FALSE	4.88982	0.514308	FALSE	7.22505	1.34282e-05	TRUE
Merged-chr1-23990131-10	chr1	23990000	23990253	+	Intergenic	L1_Mur3|LINE|L1	22353	NM_026503	68002	1110058L19Rik	-0.757819	0.521389	FALSE	-1.24039	0.0866778	FALSE	-0.996731	0.0805509	FALSE	-1.91495	2.81529e-07	TRUE
Merged-chr4-88347607-1	chr4	88347532	88347682	+	Intergenic	Intergenic	-10435	NM_008336	15974	Ifnab	-0.0253147	1	FALSE	-0.257305	1	FALSE	-1.65669	0.58133	FALSE	-6.18166	0.012555	TRUE
Merged-chr4-88339499-6	chr4	88339401	88339600	+	Intergenic	Intergenic	-2328	NM_008336	15974	Ifnab	-0.428822	1	FALSE	0.298285	0.99124	FALSE	-0.538921	0.844758	FALSE	-7.18925	8.77625e-06	TRUE
Merged-chr4-88351999-6	chr4	88351898	88352131	+	Intergenic	Intergenic	-14842	NM_008336	15974	Ifnab	-0.97849	0.78696	FALSE	-0.904949	0.640001	FALSE	-1.38413	0.242048	FALSE	-3.6494	6.91052e-06	TRUE
Merged-chrX-163617680-3	chrX	163617583	163617769	+	Intergenic	ID_B1|SINE|B4	29474	NM_021278	19241	Tmsb4x	-0.136975	1	FALSE	-0.208827	1	FALSE	-1.88965	0.192629	FALSE	-1.74278	0.0405938	TRUE
Merged-chrX-163618021-10	chrX	163617885	163618142	+	Intergenic	Intergenic	29137	NM_021278	19241	Tmsb4x	-0.343773	1	FALSE	-0.558943	0.722488	FALSE	-0.624342	0.498715	FALSE	-1.72837	0.000236237	TRUE
Merged-chrX-163669274-8	chrX	163669152	163669394	+	Intergenic	Intergenic	-22123	NM_021278	19241	Tmsb4x	-0.509625	0.931588	FALSE	-1.6067	0.0453493	TRUE	-0.881086	0.245204	FALSE	-2.15688	7.76634e-06	TRUE
Merged-chr11-30549413-4	chr11	30549333	30549495	+	promoter-TSS	promoter-TSS (NM_029344)	-18	NM_029344	75572	Acyp2	-0.769877	0.669699	FALSE	-0.773028	0.479631	FALSE	-0.808526	0.326472	FALSE	-1.10587	0.0200752	TRUE
Merged-chr13-21871319-10	chr13	21871197	21871493	+	TTS	TTS (NM_020034)	1149	NM_020034	56702	Hist1h1b	-0.449771	0.910159	FALSE	-0.85465	0.371179	FALSE	-0.90988	0.161399	FALSE	-0.972962	0.0109391	TRUE
Merged-chr12-34064945-7	chr12	34064844	34065036	+	Intergenic	Intergenic	-14779	NM_029152	75040	Efcab10	-1.2794	0.38255	FALSE	-0.95786	0.448319	FALSE	-1.14263	0.192606	FALSE	-1.18709	0.0203158	TRUE
Merged-chr2-84510913-10	chr2	84510790	84511017	+	promoter-TSS	promoter-TSS (NM_001037279)	-38	NM_001037279	72657	2700094K13Rik	-0.545159	0.847089	FALSE	-0.787739	0.397644	FALSE	-1.19974	0.0359519	TRUE	-0.690848	0.0645848	FALSE
Merged-chr16-55954449-4	chr16	55954348	55954575	+	Intergenic	LTRIS_Mus|LTR|ERV1	-11927	NM_024218	68193	Rpl24	-1.15585	0.755095	FALSE	-0.517654	0.945785	FALSE	0.382356	0.926493	FALSE	1.0849	0.0376874	TRUE
Merged-chr8-107165912-3	chr8	107165822	107166006	+	promoter-TSS	promoter-TSS (NM_026753)	-286	NM_026753	68523	Fam96b	0.999519	0.995797	FALSE	1.88792	0.315532	FALSE	2.49239	0.0280129	TRUE	2.10049	0.00781173	TRUE
Merged-chr8-107165673-5	chr8	107165587	107165783	+	promoter-TSS	promoter-TSS (NM_026753)	-57	NM_026753	68523	Fam96b	1.04443	0.850109	FALSE	0.645372	0.951361	FALSE	0.819791	0.769373	FALSE	2.00967	0.00209615	TRUE
Merged-chr7-19469791-1	chr7	19469716	19469866	+	promoter-TSS	promoter-TSS (NM_009402)	-248	NM_009402	21946	Pglyrp1	-2.63656	0.744522	FALSE	0.364937	1	FALSE	-1.20999	0.799292	FALSE	-5.74069	0.0416699	TRUE
Merged-chr7-19469947-1	chr7	19469872	19470022	+	promoter-TSS	promoter-TSS (NM_009402)	-92	NM_009402	21946	Pglyrp1	-1.43815	0.81611	FALSE	-0.468954	0.992033	FALSE	-1.41033	0.540829	FALSE	-3.53892	0.0177587	TRUE
Merged-chr8-89996634-2	chr8	89996555	89996714	+	promoter-TSS	promoter-TSS (NR_033430)	-77	NR_033430	100040294	Gm2694	2.98096	0.751874	FALSE	2.39606	0.719816	FALSE	4.07958	0.0647795	FALSE	4.17197	0.00253477	TRUE
Merged-chr2-59360546-2	chr2	59360464	59360628	+	Intergenic	Intergenic	37836	NM_029723	76747	Dapl1	0.0230504	1	FALSE	0.935064	0.554394	FALSE	-0.067284	1	FALSE	-2.1928	0.0143945	TRUE
Merged-chr2-59360314-6	chr2	59360233	59360394	+	Intergenic	Intergenic	37603	NM_029723	76747	Dapl1	0.53623	1	FALSE	0.360427	0.990975	FALSE	0.299482	0.988308	FALSE	-2.42737	0.00692907	TRUE
Merged-chr4-63256373-8	chr4	63256264	63256527	+	Intergenic	Intergenic	5403	NR_028584	670833	Gm11213	0.0159553	1	FALSE	-0.217078	1	FALSE	0.200285	0.993387	FALSE	-4.70713	8.05944e-10	TRUE
Merged-chr7-29517975-3	chr7	29517879	29518063	+	intron	intron (NM_015796, intron 3 of 6)	8829	NM_011885	24030	Mrps12	0.533111	1	FALSE	1.21341	0.81672	FALSE	1.02653	0.816567	FALSE	1.98243	0.0247389	TRUE
Merged-chr2-155029462-2	chr2	155029318	155029606	+	intron	B4A|SINE|B4	-32807	NR_111891	67068	Dynlrb1	3.64072	0.994795	FALSE	5.05513	0.514734	FALSE	3.23675	0.927974	FALSE	7.86514	5.11934e-08	TRUE
Merged-chr4-63329538-4	chr4	63329438	63329648	+	Intergenic	Intergenic	-46080	NM_029324	75524	1700018C11Rik	0.583447	1	FALSE	0.992475	0.71734	FALSE	1.1341	0.437444	FALSE	-2.86076	0.0260331	TRUE
Merged-chr14-51870308-1	chr14	51870233	51870383	+	Intergenic	B4A|SINE|B4	5479	NM_053113	93726	Rnase2a	3.9087	0.994795	FALSE	4.28209	0.673437	FALSE	2.3913	1	FALSE	5.74003	0.0211293	TRUE
Merged-chr14-51885961-9	chr14	51885870	51886054	+	Intergenic	Intergenic	-10175	NM_053113	93726	Rnase2a	1.05214	0.806438	FALSE	0.406452	1	FALSE	0.842226	0.734911	FALSE	1.68087	0.00424072	TRUE
Merged-chr14-51885450-2	chr14	51885373	51885528	+	Intergenic	Intergenic	-9663	NM_053113	93726	Rnase2a	1.49654	1	FALSE	0.613884	1	FALSE	1.47261	0.993866	FALSE	5.16244	5.97295e-07	TRUE
Merged-chr10-30338243-10	chr10	30338092	30338338	+	promoter-TSS	promoter-TSS (NM_025798)	-43	NM_025798	66847	Hint3	-0.40736	0.841558	FALSE	-0.715026	0.299618	FALSE	-0.894192	0.0237099	TRUE	-1.10292	0.000124328	TRUE
Merged-chr5-100997054-1	chr5	100996979	100997129	+	intron	intron (NM_139198, intron 1 of 4)	4170	NM_139198	231507	Plac8	0	1	FALSE	2.24793	1	FALSE	4.15835	0.630875	FALSE	5.66922	0.0244177	TRUE
Merged-chr5-100991962-3	chr5	100991845	100992063	+	intron	intron (NM_139198, intron 1 of 4)	9270	NM_139198	231507	Plac8	-0.760083	0.993552	FALSE	-0.308458	1	FALSE	-1.69212	0.324149	FALSE	-2.33433	0.034928	TRUE
Merged-chr5-100981722-8	chr5	100981429	100982007	+	Intergenic	Intergenic	19506	NM_139198	231507	Plac8	0.90426	0.665702	FALSE	1.06324	0.322492	FALSE	0.86021	0.434343	FALSE	-4.42099	1.20353e-05	TRUE
Merged-chr5-101043206-10	chr5	101043002	101043423	+	Intergenic	Intergenic	-41988	NM_139198	231507	Plac8	-0.154206	1	FALSE	-0.601191	0.606408	FALSE	-0.900087	0.18681	FALSE	-1.03882	0.0148419	TRUE
Merged-chr5-101014263-10	chr5	101014063	101014435	+	Intergenic	MLT1G|LTR|MaLR	-13025	NM_139198	231507	Plac8	-0.218542	1	FALSE	-0.639084	0.540551	FALSE	-0.680604	0.267281	FALSE	-1.0657	0.00179641	TRUE
Merged-chr9-54798960-3	chr9	54798770	54799115	+	promoter-TSS	promoter-TSS (NM_145229)	-181	NM_145229	246735	AY074887	0.708909	0.950102	FALSE	0.777544	0.760853	FALSE	0.908094	0.517143	FALSE	1.49195	0.00587849	TRUE
Merged-chr3-22208089-1	chr3	22208014	22208164	+	Intergenic	Intergenic	57797	NR_004439	19784	Rprl2	-1.50272	0.830858	FALSE	-1.11439	0.7663	FALSE	-0.683445	0.864037	FALSE	-2.45771	0.0378812	TRUE
Merged-chr8-123226156-4	chr8	123226061	123226263	+	Intergenic	MTD|LTR|MaLR	33942	NM_001293559	12857	Cox4i1	-0.623865	0.87982	FALSE	-1.22926	0.309755	FALSE	-1.09546	0.248501	FALSE	-1.62999	0.00248387	TRUE
Merged-chr4-101001936-2	chr4	101001803	101002070	+	Intergenic	Intergenic	17696	NR_029537	387143	Mir101a	-0.0873612	1	FALSE	-0.874196	0.71458	FALSE	-0.328257	0.98659	FALSE	-2.83847	0.00065226	TRUE
Merged-chr11-95700463-1	chr11	95700388	95700538	+	intron	intron (NM_001163464, intron 1 of 7)	-3146	NM_023121	14710	Gngt2	0.365306	1	FALSE	0.290584	1	FALSE	1.14342	1	FALSE	3.34677	0.00532614	TRUE
Merged-chr11-95700686-1	chr11	95700611	95700761	+	intron	intron (NM_001163464, intron 1 of 7)	-2923	NM_023121	14710	Gngt2	-2.43448	1	FALSE	1.47912	0.956234	FALSE	1.89592	0.917793	FALSE	4.15777	0.00111111	TRUE
Merged-chr13-23663157-10	chr13	23663027	23663331	+	promoter-TSS	promoter-TSS (NM_178187)	-90	NM_178187	319166	Hist1h2ae	-0.818932	0.481811	FALSE	-0.950551	0.234055	FALSE	-1.35233	0.0119583	TRUE	-0.142373	0.806465	FALSE
Merged-chr4-133678422-2	chr4	133678316	133678529	+	intron	intron (NR_045571, intron 8 of 13)	6246	NM_080559	73723	Sh3bgrl3	0.458347	1	FALSE	2.15659	0.870081	FALSE	2.42966	0.660534	FALSE	4.25647	0.00341879	TRUE
Merged-chr9-106313628-2	chr9	106313551	106313705	+	Intergenic	Intergenic	-18242	NM_009082	19944	Rpl29	-0.712887	1	FALSE	-0.213382	1	FALSE	0.693919	0.94497	FALSE	2.85169	4.08997e-06	TRUE
Merged-chr9-106331748-10	chr9	106331614	106331920	+	promoter-TSS	promoter-TSS (NM_009082)	-103	NM_009082	19944	Rpl29	1.05959	0.41577	FALSE	1.01898	0.30193	FALSE	1.1905	0.0720111	FALSE	1.46943	0.000441137	TRUE
Merged-chr13-101514242-4	chr13	101514071	101514450	+	intron	CpG	354	NM_025369	66128	Mrps36	0.176116	1	FALSE	-0.378046	0.907191	FALSE	0.533168	0.607951	FALSE	0.95491	0.0174117	TRUE
Merged-chr3-51358177-2	chr3	51358076	51358278	+	intron	intron (NM_080793, intron 1 of 7)	-5502	NR_033624	100039684	5031434O11Rik	0.100115	1	FALSE	0.319134	1	FALSE	0.237802	1	FALSE	3.11111	0.00343727	TRUE
Merged-chr10-31033013-3	chr10	31032926	31033100	+	promoter-TSS	promoter-TSS (NM_027168)	-198	NM_027168	69692	Hddc2	-0.0935551	1	FALSE	-0.24991	0.973864	FALSE	-0.484277	0.644374	FALSE	-1.22255	0.00953483	TRUE
Merged-chr3-32390053-5	chr3	32389968	32390147	+	intron	intron (NM_001195074, intron 1 of 3)	834	NM_001195074	100502876	Kcnmb3	-0.358661	1	FALSE	-0.0992163	1	FALSE	-0.282376	0.983046	FALSE	-1.98161	0.00580182	TRUE
Merged-chr3-32389208-9	chr3	32389077	32389342	+	intron	intron (NM_001195074, intron 1 of 3)	1682	NM_001195074	100502876	Kcnmb3	-0.536002	0.893912	FALSE	-0.685358	0.5862	FALSE	-0.841623	0.298135	FALSE	-2.23212	5.12859e-06	TRUE
Merged-chr7-51981890-1	chr7	51981815	51981965	+	Intergenic	Intergenic	17777	NM_029317	75510	Izumo2	0.413251	1	FALSE	-0.564842	1	FALSE	-0.796569	0.832082	FALSE	-4.14591	0.0248529	TRUE
Merged-chr8-11452779-5	chr8	11452660	11452905	+	Intergenic	Intergenic	25717	NM_011227	19332	Rab20	1.11998	1	FALSE	2.35331	0.351846	FALSE	1.67232	0.582029	FALSE	2.82817	0.00113253	TRUE
Merged-chr4-74913117-1	chr4	74913042	74913192	+	Intergenic	Lx8|LINE|L1	11073	NM_025849	66928	Tmem261	-0.648104	1	FALSE	-2.70532	0.283823	FALSE	-1.47071	0.513313	FALSE	-2.93753	0.00610793	TRUE
Merged-chr4-74905513-3	chr4	74905424	74905608	+	Intergenic	Intergenic	18674	NM_025849	66928	Tmem261	-0.911428	0.871009	FALSE	-0.620331	0.855802	FALSE	-1.47939	0.275441	FALSE	-3.01835	0.000183621	TRUE
Merged-chr4-74443692-1	chr4	74443617	74443767	+	Intergenic	Intergenic	480498	NM_025849	66928	Tmem261	-1.33422	1	FALSE	-1.20016	0.99494	FALSE	0.111626	1	FALSE	2.56233	0.0111021	TRUE
Merged-chr4-74909321-2	chr4	74909245	74909397	+	Intergenic	Intergenic	14869	NM_025849	66928	Tmem261	1.344	0.994795	FALSE	0.468735	1	FALSE	1.4699	0.848727	FALSE	4.12122	4.08029e-08	TRUE
Merged-chr4-74909661-2	chr4	74909579	74909743	+	Intergenic	Intergenic	14529	NM_025849	66928	Tmem261	1.84013	0.995797	FALSE	1.65255	0.957693	FALSE	2.17163	0.769373	FALSE	5.76104	5.86986e-11	TRUE
Merged-chr4-74914018-10	chr4	74913908	74914121	+	Intergenic	RMER20B|LTR|ERVK	10176	NM_025849	66928	Tmem261	-0.979525	0.419591	FALSE	-1.48433	0.156574	FALSE	-1.61695	0.0160215	TRUE	-1.65659	5.96187e-05	TRUE
Merged-chr4-74924232-10	chr4	74924139	74924317	+	promoter-TSS	promoter-TSS (NM_025849)	-38	NM_025849	66928	Tmem261	-0.84907	0.238526	FALSE	-1.10518	0.0658189	FALSE	-1.05401	0.0248847	TRUE	-1.40044	2.10885e-06	TRUE
Merged-chr17-15490375-8	chr17	15490267	15490494	+	intron	intron (NR_033511, intron 1 of 2)	1045	NR_033511	100038481	Gm10510	-0.166244	1	FALSE	-0.382991	0.809814	FALSE	-0.450714	0.596269	FALSE	-6.56568	2.55356e-27	TRUE
Merged-chr18-42110986-10	chr18	42110814	42111124	+	promoter-TSS	promoter-TSS (NM_029942)	-121	NM_029942	77619	Prelid2	-0.0408181	1	FALSE	0.0150432	1	FALSE	-0.29415	0.837105	FALSE	-1.05302	0.00487198	TRUE
Merged-chr6-3116278-1	chr6	3116203	3116353	+	Intergenic	Intergenic	-122241	NR_036696	667335	Gm8579	-1.43923	0.872893	FALSE	-2.7225	0.377436	FALSE	-1.01994	0.827404	FALSE	-4.19799	0.00498026	TRUE
Merged-chrX-8654964-2	chrX	8654877	8655052	+	Intergenic	Intergenic	14748	NM_001038697	434729	Gm5635	-1.87753	0.396285	FALSE	-1.20193	0.559556	FALSE	-1.06898	0.517371	FALSE	-1.99812	0.0131786	TRUE
Merged-chr2-154375526-2	chr2	154375446	154375607	+	exon	exon (NM_029305, exon 3 of 3)	886	NM_029305	75480	1700003F12Rik	-1.26177	1	FALSE	-0.238691	1	FALSE	1.00573	0.917098	FALSE	2.17732	0.0475861	TRUE
Merged-chr6-3066452-5	chr6	3066352	3066551	+	Intergenic	Intergenic	-172068	NR_036696	667335	Gm8579	-0.328697	1	FALSE	-0.906634	0.846262	FALSE	0.202983	1	FALSE	-2.11876	0.0363129	TRUE
Merged-chr6-3151197-2	chr6	3151105	3151289	+	Intergenic	SSU-rRNA_Hsa|rRNA|rRNA	-87322	NR_036696	667335	Gm8579	-0.115697	1	FALSE	0.474801	0.87082	FALSE	0.77079	0.425894	FALSE	3.31677	1.71923e-20	TRUE
Merged-chr6-3151483-5	chr6	3151379	3151576	+	Intergenic	SSU-rRNA_Hsa|rRNA|rRNA	-87042	NR_036696	667335	Gm8579	0.663965	0.96454	FALSE	1.30577	0.175071	FALSE	1.86771	0.00370488	TRUE	4.36258	1.72152e-32	TRUE
Merged-chr6-3150920-9	chr6	3150748	3151088	+	Intergenic	SSU-rRNA_Hsa|rRNA|rRNA	-87601	NR_036696	667335	Gm8579	0.488764	0.994795	FALSE	1.23882	0.126478	FALSE	2.07006	1.20794e-05	TRUE	4.08714	1.56145e-30	TRUE
Merged-chr10-12713232-1	chr10	12713157	12713307	+	Intergenic	L1_Rod|LINE|L1	-15024	NM_175102	66125	Sf3b5	2.28474	1	FALSE	4.0764	0.808223	FALSE	0	1	FALSE	5.82907	0.0237413	TRUE
Merged-chr10-12728184-10	chr10	12728065	12728286	+	promoter-TSS	promoter-TSS (NM_175102)	-81	NM_175102	66125	Sf3b5	-0.540705	0.783386	FALSE	-0.965804	0.185516	FALSE	-1.65241	0.000837758	TRUE	-1.10999	0.00171384	TRUE
Merged-chr4-131859221-3	chr4	131859116	131859330	+	promoter-TSS	promoter-TSS (NM_001081651)	48	NM_001081651	242681	Rab42	-0.0338417	1	FALSE	0.223068	1	FALSE	0.453727	1	FALSE	2.00299	0.0210058	TRUE
Merged-chr9-54408057-3	chr9	54407932	54408158	+	promoter-TSS	promoter-TSS (NM_019686)	-159	NM_019686	56506	Cib2	1.70246	0.851003	FALSE	1.91887	0.611936	FALSE	1.99498	0.422048	FALSE	2.26877	0.0400543	TRUE
Merged-chr2-166888233-9	chr2	166888103	166888370	+	promoter-TSS	promoter-TSS (NM_001081005)	-198	NM_001081005	68949	1500012F01Rik	0.20462	1	FALSE	-0.0655267	1	FALSE	0.157744	1	FALSE	1.2016	0.00593574	TRUE
Merged-chr7-13495683-3	chr7	13495576	13495783	+	Intergenic	Intergenic	-11981	NM_009095	20103	Rps5	3.17902	0.441786	FALSE	2.61504	0.431809	FALSE	3.32576	0.0936216	FALSE	3.39902	0.00334144	TRUE
Merged-chr2-148703366-1	chr2	148703291	148703441	+	Intergenic	Intergenic	-2162	NM_009976	13010	Cst3	-0.742279	0.966851	FALSE	-0.659101	0.915455	FALSE	-0.488399	0.916707	FALSE	-4.08688	0.000346635	TRUE
Merged-chr2-148728113-1	chr2	148728038	148728188	+	Intergenic	Intergenic	-26909	NM_009976	13010	Cst3	-0.659526	0.980166	FALSE	-0.595355	0.865757	FALSE	-1.99583	0.201093	FALSE	-1.79535	0.033669	TRUE
Merged-chr2-148728327-9	chr2	148728231	148728425	+	Intergenic	Intergenic	-27124	NM_009976	13010	Cst3	-0.824285	0.659664	FALSE	-1.06802	0.375383	FALSE	-0.621893	0.611457	FALSE	-1.88	0.000152592	TRUE
Merged-chrX-112697584-1	chrX	112697509	112697659	+	Intergenic	Lx3_Mus|LINE|L1	676393	NM_001081661	75097	Ube2dnl2	2.94983	1	FALSE	2.13938	1	FALSE	0	1	FALSE	5.76967	0.046257	TRUE
Merged-chr1-121996243-8	chr1	121996093	121996420	+	Intergenic	Intergenic	21240	NM_001037999	13167	Dbi	-0.747257	0.807524	FALSE	-0.413307	0.883105	FALSE	-0.0997661	1	FALSE	-4.65359	4.59875e-10	TRUE
Merged-chr11-6316683-6	chr11	6316585	6316780	+	intron	intron (NM_008907, intron 1 of 4)	809	NM_008907	268373	Ppia	1.19875	0.710563	FALSE	1.12506	0.582742	FALSE	0.484272	0.92142	FALSE	1.63279	0.0159876	TRUE
Merged-chr10-87517192-8	chr10	87517088	87517304	+	Intergenic	Intergenic	-36621	NM_029971	110312	Pmch	1.01152	0.66443	FALSE	0.662263	0.79013	FALSE	0.711772	0.637768	FALSE	-1.9179	0.0338089	TRUE
Merged-chr7-135039130-5	chr7	135039009	135039278	+	promoter-TSS	promoter-TSS (NM_178600)	-12	NM_178600	27973	Vkorc1	-0.554137	1	FALSE	-0.0851324	1	FALSE	-1.66634	0.44864	FALSE	1.26342	0.0336164	TRUE
Merged-chr18-85058475-3	chr18	85058386	85058572	+	Intergenic	RLTRETN_Mm|LTR|ERVK	37673	NM_025797	109672	Cyb5a	1.35264	0.830858	FALSE	1.36771	0.663327	FALSE	1.2579	0.618569	FALSE	2.21676	0.00421278	TRUE
Merged-chr18-85043838-2	chr18	85043759	85043917	+	intron	intron (NM_025797, intron 3 of 4)	23032	NM_025797	109672	Cyb5a	1.56311	1	FALSE	-3.41414	0.987148	FALSE	0.0426659	1	FALSE	5.81604	1.92932e-19	TRUE
Merged-chr2-144828002-1	chr2	144827927	144828077	+	Intergenic	(TTAGGG)n|Simple_repeat|Simple_repeat	178600	NM_025490	66328	Scp2d1	0.211137	1	FALSE	-0.397877	0.975172	FALSE	0.335874	0.951289	FALSE	1.21682	0.0378211	TRUE
Merged-chr14-21365199-4	chr14	21365100	21365292	+	promoter-TSS	promoter-TSS (NR_033571)	-319	NR_033571	75602	1810062O18Rik	1.06029	0.822685	FALSE	0.540376	0.981866	FALSE	0.334777	0.99722	FALSE	2.03161	0.000276422	TRUE
Merged-chr14-21365437-4	chr14	21365319	21365556	+	promoter-TSS	promoter-TSS (NR_033571)	-78	NR_033571	75602	1810062O18Rik	-0.185869	1	FALSE	-0.340396	0.982359	FALSE	-0.625745	0.809931	FALSE	1.01653	0.0494541	TRUE
Merged-chr6-89230689-6	chr6	89230593	89230792	+	Intergenic	Intergenic	-64519	NR_033190	330379	Gm839	-0.369036	1	FALSE	-0.127471	1	FALSE	0.142748	1	FALSE	-1.65624	0.0350027	TRUE
Merged-chr11-11401207-2	chr11	11401099	11401316	+	intron	intron (NM_028669, intron 4 of 5)	11938	NM_028669	73862	4930415F15Rik	-0.188106	1	FALSE	-0.590612	0.954488	FALSE	-0.854971	0.753449	FALSE	-4.91383	0.000388294	TRUE
Merged-chr11-11464456-6	chr11	11464325	11464566	+	Intergenic	Intergenic	75176	NM_028669	73862	4930415F15Rik	-1.14939	0.510818	FALSE	-0.684317	0.681138	FALSE	-0.362717	0.856943	FALSE	-2.21673	0.00014348	TRUE
Merged-chr11-11422012-8	chr11	11421913	11422130	+	Intergenic	Intergenic	32752	NM_028669	73862	4930415F15Rik	-0.399063	1	FALSE	-1.02263	0.349965	FALSE	-1.04147	0.239046	FALSE	-2.34971	1.07716e-05	TRUE
Merged-chr11-11406368-9	chr11	11406221	11406535	+	intron	intron (NM_028669, intron 4 of 5)	17109	NM_028669	73862	4930415F15Rik	-0.236847	1	FALSE	-0.169138	1	FALSE	-0.663526	0.35735	FALSE	-2.15977	2.90721e-08	TRUE
Merged-chr7-123472197-1	chr7	123472122	123472272	+	Intergenic	Intergenic	5507	NM_026533	68052	Rps13	0.0431509	1	FALSE	2.18782	0.715254	FALSE	1.31326	0.976898	FALSE	3.25035	0.0101079	TRUE
Merged-chr7-123451222-3	chr7	123451119	123451331	+	Intergenic	CpG	26479	NM_026533	68052	Rps13	0.180705	1	FALSE	0.819642	0.976768	FALSE	0.208521	1	FALSE	2.22104	0.0112187	TRUE
Merged-chr9-79620194-2	chr9	79620069	79620320	+	intron	intron (NM_133718, intron 6 of 6)	-12534	NM_009945	12866	Cox7a2	-1.26208	1	FALSE	-1.82179	0.855795	FALSE	0.113322	1	FALSE	1.88765	0.0479063	TRUE
Merged-chr9-79607616-10	chr9	79607465	79607739	+	promoter-TSS	promoter-TSS (NM_009945)	58	NM_009945	12866	Cox7a2	-0.165475	1	FALSE	-0.302113	0.887263	FALSE	-0.148565	0.976898	FALSE	0.781623	0.0134839	TRUE
Merged-chr8-96708689-1	chr8	96708614	96708764	+	Intergenic	Intergenic	5700	NM_013602	17748	Mt1	3.06025	1	FALSE	2.13933	1	FALSE	4.48145	0.552377	FALSE	7.63065	4.43783e-07	TRUE
Merged-chr8-96715280-10	chr8	96715137	96715408	+	Intergenic	RMER20B|LTR|ERVK	12283	NM_013602	17748	Mt1	0.442258	1	FALSE	0.163341	1	FALSE	0.202899	1	FALSE	1.30728	0.00676217	TRUE
Merged-chr8-96710609-2	chr8	96710528	96710691	+	Intergenic	Intergenic	7620	NM_013602	17748	Mt1	-0.534521	1	FALSE	-0.650677	0.950383	FALSE	-1.39307	0.616697	FALSE	2.66146	5.19036e-08	TRUE
Merged-chr8-96703033-3	chr8	96702883	96703197	+	promoter-TSS	promoter-TSS (NM_013602)	51	NM_013602	17748	Mt1	0.54405	1	FALSE	-0.336505	1	FALSE	0.272427	1	FALSE	2.69433	3.92483e-09	TRUE
Merged-chr8-96707274-7	chr8	96707127	96707477	+	Intergenic	Intergenic	4313	NM_013602	17748	Mt1	0.829679	0.806646	FALSE	-0.0275101	1	FALSE	0.694434	0.64103	FALSE	2.28231	1.52369e-08	TRUE
Merged-chr5-92415132-1	chr5	92415057	92415207	+	Intergenic	ORR1C2|LTR|MaLR	-1367	NM_001177577	381651	Gm1045	-0.537635	1	FALSE	-0.898952	0.926426	FALSE	-1.15365	0.788	FALSE	-5.99232	0.0243924	TRUE
Merged-chr5-92414906-3	chr5	92414817	92414998	+	Intergenic	Intergenic	-1592	NM_001177577	381651	Gm1045	-0.102994	1	FALSE	-0.0313906	1	FALSE	-0.545838	0.922325	FALSE	-3.75839	0.00512719	TRUE
Merged-chr12-36709986-1	chr12	36709911	36710061	+	Intergenic	Intergenic	-9526	NM_011783	23795	Agr2	-3.24339	0.216561	FALSE	-2.33719	0.264095	FALSE	-3.31908	0.075628	FALSE	-6.94086	0.000144003	TRUE
Merged-chr12-36710260-2	chr12	36710184	36710336	+	Intergenic	Intergenic	-9252	NM_011783	23795	Agr2	-0.892738	1	FALSE	-0.179873	1	FALSE	0.38096	0.979172	FALSE	-3.42351	0.0267251	TRUE
Merged-chr17-27976973-10	chr17	27976870	27977077	+	promoter-TSS	promoter-TSS (NM_011432)	-59	NM_011432	20630	Snrpc	-0.297246	1	FALSE	-0.506051	0.852611	FALSE	-0.423638	0.853248	FALSE	-1.17415	0.0435485	TRUE
Merged-chr10-57447388-1	chr10	57447313	57447463	+	intron	intron (NM_008863, intron 4 of 5)	-57341	NM_021272	12140	Fabp7	-0.294834	1	FALSE	-0.294271	0.972237	FALSE	-1.65692	0.118188	FALSE	-2.52187	0.000410061	TRUE
Merged-chr10-57447632-8	chr10	57447515	57447785	+	intron	intron (NM_008863, intron 4 of 5)	-57079	NM_021272	12140	Fabp7	-0.245943	1	FALSE	-0.491677	0.781847	FALSE	-0.269167	0.88666	FALSE	-2.63673	2.15361e-08	TRUE
Merged-chr4-124527953-10	chr4	124527796	124528078	+	promoter-TSS	promoter-TSS (NM_153566)	37	NM_001142727	68920	1110065P20Rik	0.577371	0.927475	FALSE	0.255267	0.989199	FALSE	0.235127	0.955567	FALSE	1.14403	0.00415209	TRUE
Merged-chr17-27075058-1	chr17	27074983	27075133	+	TTS	TTS (NM_009343)	1345	NR_104458	67675	Cuta	-2.43445	1	FALSE	0.479148	1	FALSE	-2.24201	1	FALSE	3.43282	0.0260686	TRUE
Merged-chr8-128919495-2	chr8	128919415	128919575	+	3'UTR	3' UTR (NM_175434, exon 7 of 7)	-26906	NM_174987	67892	Coa6	2.15475	1	FALSE	4.90695	0.507718	FALSE	3.77584	0.769373	FALSE	8.07207	1.28593e-10	TRUE
Merged-chr8-128920011-2	chr8	128919902	128920120	+	TTS	TTS (NM_175434)	-26390	NM_174987	67892	Coa6	4.84701	0.720262	FALSE	0	1	FALSE	4.95645	0.422408	FALSE	8.78724	5.19989e-17	TRUE
Merged-chr8-128946302-10	chr8	128946187	128946494	+	promoter-TSS	promoter-TSS (NM_174987)	-61	NM_174987	67892	Coa6	0.468824	0.864194	FALSE	0.701713	0.425629	FALSE	0.72895	0.207141	FALSE	1.174	0.000251525	TRUE
Merged-chr9-89090456-3	chr9	89090368	89090539	+	Intergenic	Intergenic	-3658	NM_007534	12045	Bcl2a1b	0.263014	1	FALSE	-0.925391	0.751417	FALSE	-0.33762	1	FALSE	-6.89607	0.000114498	TRUE
Merged-chr9-89074317-8	chr9	89074175	89074518	+	Intergenic	Intergenic	-19765	NM_007534	12045	Bcl2a1b	0.701409	0.932561	FALSE	1.13132	0.476504	FALSE	1.06871	0.348735	FALSE	-2.65683	0.0206221	TRUE
Merged-chr9-89094053-10	chr9	89093954	89094151	+	promoter-TSS	promoter-TSS (NM_007534)	-59	NM_007534	12045	Bcl2a1b	0.0512194	1	FALSE	-0.253535	0.957027	FALSE	-0.203421	0.965396	FALSE	-1.3803	0.00100605	TRUE
Merged-chr9-89097150-8	chr9	89097034	89097287	+	intron	intron (NM_007534, intron 1 of 1)	3049	NM_007534	12045	Bcl2a1b	-0.262305	1	FALSE	-0.498395	0.699894	FALSE	-0.753338	0.266565	FALSE	-3.49356	7.57888e-16	TRUE
Merged-chr11-115389071-1	chr11	115388996	115389146	+	intron	B3A|SINE|B2	-4541	NR_030454	735274	Mir684-1	2.1551	1	FALSE	3.5241	0.86887	FALSE	2.37306	1	FALSE	5.59311	0.0255948	TRUE
Merged-chr6-131243484-1	chr6	131243409	131243559	+	promoter-TSS	promoter-TSS (NM_025564)	-222	NM_025564	66441	Magohb	-0.17872	1	FALSE	-0.83103	0.585759	FALSE	-1.85816	0.0449746	TRUE	-1.44744	0.0093466	TRUE
Merged-chr6-131240649-5	chr6	131240564	131240732	+	intron	B2_Mm2|SINE|B2	2614	NM_025564	66441	Magohb	-0.649318	0.994795	FALSE	-1.44261	0.375383	FALSE	-0.907561	0.599786	FALSE	-1.62114	0.0253267	TRUE
Merged-chr7-97605734-10	chr7	97605630	97605873	+	promoter-TSS	promoter-TSS (NM_025460)	-33	NM_025460	66271	Tmem126a	-0.0649251	1	FALSE	-0.125745	1	FALSE	0.0226785	1	FALSE	0.900727	0.00698268	TRUE
Merged-chr5-116081577-1	chr5	116081502	116081652	+	promoter-TSS	promoter-TSS (NM_198163)	248	NR_027810	66123	1110006O24Rik	1.47584	0.994795	FALSE	2.01578	0.839345	FALSE	0.616346	1	FALSE	2.88137	0.0402238	TRUE
Merged-chr5-116074281-3	chr5	116074196	116074364	+	Intergenic	Intergenic	7545	NR_027810	66123	1110006O24Rik	-0.18642	1	FALSE	0.312308	1	FALSE	0.620971	0.81561	FALSE	-2.34433	0.0475892	TRUE
Merged-chr10-80826163-1	chr10	80826088	80826238	+	TTS	TTS (NM_001014836)	2402	NM_001014836	432479	4930404N11Rik	0	1	FALSE	3.5241	0.86887	FALSE	0	1	FALSE	6.36455	0.00235338	TRUE
Merged-chr2-122463572-9	chr2	122463460	122463697	+	promoter-TSS	promoter-TSS (NM_001004174)	-45	NM_001004174	433470	AA467197	0.775587	0.921909	FALSE	0.451468	0.969735	FALSE	0.251663	1	FALSE	1.47634	0.0055561	TRUE
Merged-chr18-65960078-8	chr18	65959989	65960169	+	promoter-TSS	promoter-TSS (NM_025468)	-153	NM_025468	66286	Sec11c	-0.260413	1	FALSE	-0.37618	0.821095	FALSE	-0.601615	0.376427	FALSE	-0.860959	0.0134022	TRUE
Merged-chr16-91856216-2	chr16	91856124	91856309	+	intron	intron (NM_001110275, intron 23 of 28)	75659	NM_138597	28080	Atp5o	4.73177	0.783386	FALSE	5.93598	0.190303	FALSE	6.4073	0.0162442	TRUE	2.90028	0.7266	FALSE
Merged-chr16-91935578-2	chr16	91935490	91935666	+	Intergenic	B2_Mm2|SINE|B2	-3703	NM_138597	28080	Atp5o	1.52423	0.959494	FALSE	2.13727	0.557031	FALSE	2.0936	0.498715	FALSE	2.73692	0.0152321	TRUE
Merged-chr16-91870635-8	chr16	91870495	91870767	+	3'UTR	3' UTR (NM_001110275, exon 29 of 29)	61244	NM_138597	28080	Atp5o	0.974605	0.609558	FALSE	1.18084	0.244052	FALSE	1.4259	0.0387205	TRUE	-0.0624892	1	FALSE
Merged-chr10-93841202-10	chr10	93841043	93841350	+	Intergenic	Intergenic	-79748	NR_033209	215472	Gm4792	-0.358423	0.995797	FALSE	-0.422827	0.846255	FALSE	-0.161248	0.984912	FALSE	-1.64479	0.000760015	TRUE
Merged-chr17-46909754-4	chr17	46909661	46909848	+	5'UTR	5' UTR (NM_025966, exon 1 of 1)	170	NM_025966	67101	2310039H08Rik	0.715908	1	FALSE	1.15633	0.781492	FALSE	0.706894	0.953925	FALSE	2.04348	0.0169392	TRUE
Merged-chr4-43506658-2	chr4	43506570	43506746	+	promoter-TSS	promoter-TSS (NR_001460)	421	NM_001037913	622404	Ccdc107	-0.429012	1	FALSE	1.55661	0.850902	FALSE	0.101091	1	FALSE	2.16839	0.0417934	TRUE
Merged-chr7-3128693-1	chr7	3128618	3128768	+	intron	intron (NR_001583, intron 1 of 3)	547	NR_001583	73949	Speer9-ps1	0.620579	1	FALSE	1.93477	0.881126	FALSE	2.467	0.660904	FALSE	3.28528	0.0436337	TRUE
Merged-chrUn_random-5398945-1	chrUn_random	5398870	5399020	+	Intergenic	Intergenic	564345	NM_009268	20771	Mucl1	-2.41728	0.579257	FALSE	-2.37723	0.345378	FALSE	-3.65872	0.122773	FALSE	-2.55079	0.0403701	TRUE
Merged-chrUn_random-5186628-3	chrUn_random	5186530	5186750	+	Intergenic	GSAT_MM|Satellite|Satellite	352040	NM_009268	20771	Mucl1	-0.905702	0.892397	FALSE	-1.64719	0.386866	FALSE	-0.859414	0.643923	FALSE	-1.47764	0.042928	TRUE
Merged-chrUn_random-4062863-1	chrUn_random	4062788	4062938	+	Intergenic	GSAT_MM|Satellite|Satellite	-771737	NM_009268	20771	Mucl1	-1.14975	0.835292	FALSE	-1.08564	0.647531	FALSE	-0.489932	0.897513	FALSE	-1.62678	0.0391303	TRUE
Merged-chr11-16462029-7	chr11	16461927	16462154	+	Intergenic	Lx7|LINE|L1	-53553	NM_011343	20335	Sec61g	-0.98316	0.769195	FALSE	-0.112423	1	FALSE	-0.729158	0.554873	FALSE	-4.11042	5.25832e-08	TRUE
Merged-chr12-113882979-9	chr12	113882854	113883158	+	promoter-TSS	promoter-TSS (NM_013929)	-33	NM_001161737	30954	Siva1	0.60448	0.683763	FALSE	0.303052	0.940334	FALSE	-0.244055	0.92142	FALSE	1.21495	0.000428867	TRUE
Merged-chr7-3411846-2	chr7	3411706	3411987	+	intron	intron (NM_133190, intron 2 of 4)	-13577	NM_133183	54378	Cacng6	0.376878	1	FALSE	0.787073	1	FALSE	2.22676	0.481752	FALSE	4.05888	4.62742e-07	TRUE
Merged-chr4-154278767-10	chr4	154278666	154278873	+	Intergenic	RLTR16|LTR|ERVK	-5617	NM_025582	66469	Fam213b	0.432643	0.993026	FALSE	0.534979	0.814251	FALSE	0.602714	0.604207	FALSE	1.25491	0.00246556	TRUE
Merged-chr9-21732024-2	chr9	21731948	21732101	+	promoter-TSS	promoter-TSS (NM_178577)	-45	NR_045606	235043	Tmem205	0.796638	1	FALSE	1.43109	0.841099	FALSE	1.92869	0.472267	FALSE	2.562	0.0111848	TRUE
Merged-chr6-49024434-1	chr6	49024359	49024509	+	intron	intron (NM_029353, intron 1 of 3)	640	NM_029353	75593	Malsu1	4.73177	0.783386	FALSE	4.22448	0.760853	FALSE	4.17008	0.644374	FALSE	6.1303	0.00541387	TRUE
Merged-chr2-152582775-1	chr2	152582700	152582850	+	exon	exon (NM_053091, exon 3 of 5)	2866	NM_053091	84682	Cox4i2	1.52575	0.993552	FALSE	1.79646	0.78441	FALSE	1.34881	0.925724	FALSE	3.00656	0.0380381	TRUE
Merged-chr2-152582442-2	chr2	152582365	152582519	+	intron	intron (NM_053091, intron 2 of 4)	2533	NM_053091	84682	Cox4i2	0.553901	1	FALSE	0.199596	1	FALSE	0.0202158	1	FALSE	1.6091	0.0322078	TRUE
Merged-chr2-152592380-3	chr2	152592257	152592487	+	intron	intron (NM_001289739, intron 3 of 4)	12463	NM_053091	84682	Cox4i2	0.915535	0.970459	FALSE	0.44867	0.993727	FALSE	-0.186832	1	FALSE	1.94193	0.00442239	TRUE
Merged-chr2-118325226-7	chr2	118325109	118325330	+	Intergenic	Intergenic	-19787	NM_009273	20813	Srp14	-0.601839	0.968659	FALSE	-1.05834	0.562081	FALSE	-0.267907	0.995182	FALSE	-1.49782	0.0391038	TRUE
Merged-chr2-118305468-10	chr2	118305284	118305629	+	promoter-TSS	promoter-TSS (NM_009273)	-24	NM_009273	20813	Srp14	0.207285	1	FALSE	0.116441	1	FALSE	0.444708	0.730623	FALSE	1.06407	0.00709421	TRUE
Merged-chr9-99350870-2	chr9	99350794	99350947	+	Intergenic	B3|SINE|B2	-5792	NM_001165957	623534	Nme9	5.31562	0.562239	FALSE	5.86223	0.21131	FALSE	4.93469	0.335914	FALSE	6.47279	0.000682463	TRUE
Merged-chr16-88701461-5	chr16	88701368	88701551	+	Intergenic	Intergenic	6748	NM_027155	69661	2310061N02Rik	-0.600783	0.994657	FALSE	-0.700681	0.795031	FALSE	-0.373685	0.920897	FALSE	-5.29267	7.75401e-07	TRUE
Merged-chr5-137943416-2	chr5	137943315	137943518	+	intron	intron (NM_028753, intron 1 of 1)	241	NM_028753	74097	Pop7	0.443956	1	FALSE	0.0455666	1	FALSE	0.662916	0.790938	FALSE	1.21635	0.0472091	TRUE
Merged-chr5-137943831-7	chr5	137943727	137943937	+	promoter-TSS	promoter-TSS (NM_028753)	-175	NM_028753	74097	Pop7	0.470702	0.995797	FALSE	1.01791	0.416961	FALSE	1.00095	0.283244	FALSE	1.8539	1.48059e-05	TRUE
Merged-chr6-87344987-2	chr6	87344877	87345097	+	Intergenic	Intergenic	-6058	NM_026860	68888	Gkn3	5.40813	0.524808	FALSE	6.01191	0.234934	FALSE	6.48979	0.0130134	TRUE	3.45252	0.719082	FALSE
Merged-chr6-87350103-5	chr6	87349943	87350292	+	Intergenic	Intergenic	-11188	NM_026860	68888	Gkn3	0.3142	1	FALSE	0.670745	0.876275	FALSE	1.62515	0.183806	FALSE	-6.30279	0.005361	TRUE
Merged-chr12-114188758-6	chr12	114188611	114188890	+	Intergenic	CpG	-8421	NM_025399	66174	Nudt14	0.999401	0.936984	FALSE	0.903344	0.82387	FALSE	1.79939	0.126564	FALSE	2.68378	3.0366e-06	TRUE
Merged-chr4-155208109-3	chr4	155208014	155208198	+	TTS	TTS (NM_025338)	2728	NM_025338	66077	Aurkaip1	0.495192	1	FALSE	0.236623	1	FALSE	0.967479	0.613056	FALSE	1.63794	0.0102803	TRUE
Merged-chr4-155205407-4	chr4	155205326	155205494	+	promoter-TSS	promoter-TSS (NM_025338)	32	NM_025338	66077	Aurkaip1	0.231219	1	FALSE	-0.253967	1	FALSE	0.509227	0.77806	FALSE	1.03828	0.0366795	TRUE
Merged-chr4-155205695-7	chr4	155205590	155205801	+	5'UTR	5' UTR (NM_025338, exon 1 of 4)	317	NM_025338	66077	Aurkaip1	-0.0549386	1	FALSE	0.323491	0.974003	FALSE	0.388842	0.841495	FALSE	1.11792	0.0344748	TRUE
Merged-chr18-62878289-3	chr18	62878208	62878375	+	intron	ID4_|SINE|ID	22750	NM_001168423	100038417	Spink13	0.135562	1	FALSE	0.757743	0.948482	FALSE	0.903216	0.841404	FALSE	-5.67457	0.027047	TRUE
Merged-chr18-62879756-8	chr18	62879667	62879850	+	intron	intron (NM_001168423, intron 1 of 4)	21283	NM_001168423	100038417	Spink13	-0.366047	1	FALSE	0.0444559	1	FALSE	-0.0680471	1	FALSE	-3.54874	5.46599e-06	TRUE
Merged-chr18-62886487-8	chr18	62886331	62886658	+	intron	MTD|LTR|MaLR	14547	NM_001168423	100038417	Spink13	-0.0811898	1	FALSE	-0.665753	0.657622	FALSE	-0.921052	0.269469	FALSE	-3.37361	2.54618e-10	TRUE
Merged-chr9-88847984-1	chr9	88847909	88848059	+	Intergenic	RMER10A|LTR|ERVL	-3774	NM_009742	12044	Bcl2a1a	-1.0424	1	FALSE	-2.21429	0.487247	FALSE	-2.58983	0.320551	FALSE	-4.1111	0.00621636	TRUE
Merged-chr9-88833766-1	chr9	88833691	88833841	+	Intergenic	Intergenic	-17992	NM_009742	12044	Bcl2a1a	-0.47465	1	FALSE	-0.765207	0.892992	FALSE	-0.884868	0.796009	FALSE	-3.08091	0.0161024	TRUE
Merged-chr9-88641726-2	chr9	88641634	88641818	+	Intergenic	Intergenic	-15038	NM_007536	12047	Bcl2a1d	-0.6025	0.995797	FALSE	-0.567727	0.978607	FALSE	-0.356019	0.993866	FALSE	-2.31908	0.0114577	TRUE
Merged-chr9-88641046-8	chr9	88640927	88641151	+	Intergenic	Intergenic	-14351	NM_007536	12047	Bcl2a1d	-0.229565	1	FALSE	0.0271256	1	FALSE	-0.311441	0.972374	FALSE	-2.85412	0.00278783	TRUE
Merged-chr9-88623647-1	chr9	88623572	88623722	+	intron	intron (NM_007536, intron 1 of 1)	3041	NM_007536	12047	Bcl2a1d	0.343155	1	FALSE	0.294485	0.983719	FALSE	-0.27293	0.976551	FALSE	-4.31887	4.03663e-07	TRUE
Merged-chr9-88630342-7	chr9	88630215	88630456	+	Intergenic	Intergenic	-3647	NM_007536	12047	Bcl2a1d	0.447829	0.999024	FALSE	-0.0956716	1	FALSE	-0.0494843	1	FALSE	-4.90168	3.33212e-07	TRUE
Merged-chr9-88626665-10	chr9	88626481	88626828	+	promoter-TSS	promoter-TSS (NM_007536)	34	NM_007536	12047	Bcl2a1d	-0.10056	1	FALSE	-0.24109	0.956234	FALSE	-0.24004	0.894596	FALSE	-1.28628	0.000164772	TRUE
Merged-chr9-88623360-8	chr9	88623164	88623489	+	intron	MIR|SINE|MIR	3362	NM_007536	12047	Bcl2a1d	-0.282213	0.994795	FALSE	-0.397233	0.793835	FALSE	-0.617595	0.311084	FALSE	-3.83548	1.17743e-20	TRUE
Merged-chr2-180922563-2	chr2	180922481	180922646	+	exon	exon (NM_025598, exon 3 of 5)	515	NM_025598	66496	Ppdpf	-0.744209	1	FALSE	-1.46498	0.83924	FALSE	-0.0693509	1	FALSE	1.79364	0.0393552	TRUE
Merged-chr2-180921468-9	chr2	180921374	180921560	+	promoter-TSS	promoter-TSS (NM_025598)	-581	NM_025598	66496	Ppdpf	0.622008	0.942442	FALSE	0.842529	0.56448	FALSE	0.385907	0.923028	FALSE	1.03741	0.0495119	TRUE
Merged-chr17-36134883-2	chr17	36134796	36134970	+	intron	B4A|SINE|B4	3434	NR_015618	77810	A930015D03Rik	1.75035	1	FALSE	3.0388	0.59413	FALSE	2.47847	0.67716	FALSE	5.00188	1.41102e-06	TRUE
Merged-chr15-78758616-3	chr15	78758524	78758708	+	intron	CpG	1461	NM_008495	16852	Lgals1	0.432954	1	FALSE	-0.264813	1	FALSE	0.799671	0.834658	FALSE	1.96511	0.00506308	TRUE
Merged-chr15-74917291-10	chr15	74917107	74917405	+	Intergenic	Intergenic	25123	NM_001099217	100041546	Ly6c2	0.371642	0.891648	FALSE	0.80999	0.254218	FALSE	0.983764	0.00905585	TRUE	0.611645	0.0406673	TRUE
Merged-chr8-13890391-9	chr8	13890205	13890627	+	promoter-TSS	promoter-TSS (NM_025556)	-145	NM_025556	66423	Coprs	0.803995	0.715819	FALSE	0.553735	0.835414	FALSE	0.266264	0.982804	FALSE	0.983353	0.0404082	TRUE
Merged-chr5-111268551-2	chr5	111268456	111268647	+	promoter-TSS	promoter-TSS (NM_016681)	245	NM_153571	100900	Hscb	-0.0218323	1	FALSE	-0.162823	1	FALSE	-0.334084	0.8722	FALSE	-1.80362	0.000274062	TRUE
Merged-chr11-115352759-1	chr11	115352684	115352834	+	TTS	TTS (NM_177778)	369	NM_015807	50773	Nt5c	4.54309	0.78696	FALSE	5.33973	0.330417	FALSE	4.46894	0.51783	FALSE	6.05242	0.00864192	TRUE
Merged-chr11-115353180-7	chr11	115353066	115353295	+	promoter-TSS	promoter-TSS (NM_015807)	-52	NM_015807	50773	Nt5c	0.608046	1	FALSE	1.45041	0.39745	FALSE	1.25028	0.410724	FALSE	1.88246	0.00401337	TRUE
Merged-chr2-25321446-4	chr2	25321360	25321541	+	TTS	TTS (NM_008963)	3819	NM_008963	19215	Ptgds	0.019102	1	FALSE	-0.369522	1	FALSE	-0.603708	0.881998	FALSE	-3.30249	0.00291241	TRUE
Merged-chr17-34317638-2	chr17	34317549	34317728	+	Intergenic	Intergenic	6637	NM_013585	16912	Psmb9	-0.320178	1	FALSE	-0.752077	0.987148	FALSE	0.464273	1	FALSE	1.87812	0.0247986	TRUE
Merged-chr17-34317138-2	chr17	34317042	34317235	+	Intergenic	RSINE1|SINE|B4	7137	NM_013585	16912	Psmb9	3.1965	1	FALSE	4.22448	0.760853	FALSE	5.29392	0.244152	FALSE	7.61592	2.16641e-06	TRUE
Merged-chr12-87450607-1	chr12	87450532	87450682	+	intron	intron (NM_029601, intron 2 of 7)	27096	NM_029601	76411	Ift43	-0.156256	1	FALSE	-0.00687444	1	FALSE	0.30515	1	FALSE	-5.85827	0.0349863	TRUE
Merged-chrX-106129405-1	chrX	106129330	106129480	+	Intergenic	L1VL2|LINE|L1	-67419	NR_033596	70550	5730416F02Rik	-3.38623	1	FALSE	0.545771	1	FALSE	-3.17055	0.93292	FALSE	2.9604	0.0329989	TRUE
Merged-chr10-93077722-3	chr10	93077636	93077810	+	Intergenic	Intergenic	-25320	NM_027246	69878	Snrpf	-1.30447	0.850225	FALSE	-0.921699	0.822949	FALSE	-0.91526	0.769373	FALSE	-2.27617	0.026577	TRUE
Merged-chr7-17038193-10	chr7	17038044	17038293	+	promoter-TSS	promoter-TSS (NM_026938)	40	NM_026938	69094	Tmem160	-0.1653	1	FALSE	-0.64185	0.616673	FALSE	-0.951122	0.108661	FALSE	-1.20749	0.00126883	TRUE
Merged-chr4-132089557-6	chr4	132089454	132089648	+	promoter-TSS	promoter-TSS (NM_007512)	23	NM_007512	11983	Atpif1	-0.220119	1	FALSE	0.964706	0.735247	FALSE	0.180736	1	FALSE	1.41634	0.0387865	TRUE
Merged-chr7-50698923-7	chr7	50698821	50699027	+	promoter-TSS	promoter-TSS (NR_075104)	-518	NM_026695	110826	Etfb	0.578224	1	FALSE	1.11044	0.614117	FALSE	1.02524	0.598819	FALSE	1.98428	0.000646852	TRUE
Merged-chr6-122585927-2	chr6	122585833	122586022	+	Intergenic	Intergenic	9485	NM_139218	73708	Dppa3	0	1	FALSE	4.69677	0.576486	FALSE	2.39147	1	FALSE	6.33063	0.00153262	TRUE
Merged-chr6-122585529-2	chr6	122585446	122585613	+	Intergenic	Intergenic	9087	NM_139218	73708	Dppa3	1.37204	1	FALSE	3.14064	0.438993	FALSE	1.53087	0.993874	FALSE	4.81375	1.29474e-05	TRUE
Merged-chr6-122604482-8	chr6	122604281	122604709	+	Intergenic	MLT1D|LTR|MaLR	28053	NM_139218	73708	Dppa3	0.302387	1	FALSE	0.40005	0.853898	FALSE	0.554457	0.512143	FALSE	-2.86645	3.24998e-10	TRUE
Merged-chr12-36526052-8	chr12	36525884	36526205	+	Intergenic	Intergenic	-126164	NM_207531	403205	Agr3	-0.629684	0.747277	FALSE	-0.916359	0.239646	FALSE	-0.710975	0.290585	FALSE	-5.20858	1.09109e-22	TRUE
Merged-chr2-103962884-9	chr2	103962756	103963079	+	promoter-TSS	promoter-TSS (NM_026634)	-9	NM_026634	68243	A930018P22Rik	-0.188332	1	FALSE	-0.245983	1	FALSE	0.114624	1	FALSE	1.35264	0.0104694	TRUE
Merged-chr4-88287562-6	chr4	88287382	88287794	+	Intergenic	Intergenic	2775	NM_177347	230396	Ifna13	-0.00411762	1	FALSE	0.62329	0.841134	FALSE	0.595746	0.837401	FALSE	1.52409	0.00286489	TRUE
Merged-chr7-144063902-7	chr7	144063786	144064016	+	Intergenic	Intergenic	-22393	NM_008598	17314	Mgmt	-1.35606	0.597857	FALSE	-0.685066	0.815771	FALSE	-0.0345724	1	FALSE	-3.15051	0.000150005	TRUE
Merged-chr4-35043539-1	chr4	35043464	35043614	+	intron	intron (NM_178061, intron 1 of 3)	-55765	NM_199157	387510	Ifnk	-0.133927	1	FALSE	-0.275378	1	FALSE	-0.744373	0.79523	FALSE	-1.97102	0.02939	TRUE
Merged-chr4-35043741-3	chr4	35043653	35043834	+	intron	intron (NM_178061, intron 1 of 3)	-55561	NM_199157	387510	Ifnk	-0.35876	1	FALSE	-0.580628	0.89435	FALSE	-1.33171	0.357027	FALSE	-1.68097	0.0352445	TRUE
Merged-chr4-35044066-7	chr4	35043980	35044151	+	intron	intron (NM_178061, intron 1 of 3)	-55239	NM_199157	387510	Ifnk	-0.111792	1	FALSE	-0.947956	0.409154	FALSE	-2.22146	0.0161746	TRUE	-2.45415	4.79004e-06	TRUE
Merged-chr4-35078028-4	chr4	35077843	35078196	+	intron	(A)n|Simple_repeat|Simple_repeat	-21285	NM_199157	387510	Ifnk	-1.02331	0.671333	FALSE	-2.00064	0.0349949	TRUE	-1.69796	0.0358015	TRUE	-1.71826	0.000928252	TRUE
Merged-chr4-35087769-6	chr4	35087630	35087933	+	intron	intron (NM_178061, intron 1 of 3)	-11523	NM_199157	387510	Ifnk	1.02442	0.646318	FALSE	0.179155	1	FALSE	0.193526	1	FALSE	-1.68645	0.0429744	TRUE
Merged-chr4-35085657-8	chr4	35085538	35085777	+	intron	intron (NM_178061, intron 1 of 3)	-13647	NM_199157	387510	Ifnk	0.0219108	1	FALSE	0.485803	0.853898	FALSE	-0.843116	0.465808	FALSE	-3.36174	1.03993e-06	TRUE
Merged-chr9-110560450-1	chr9	110560375	110560525	+	intron	B1F2|SINE|Alu	1443	NM_028312	72654	Ccdc12	-0.245271	1	FALSE	0.601506	1	FALSE	1.03961	0.790142	FALSE	1.72124	0.0452688	TRUE
Merged-chr9-110558983-10	chr9	110558877	110559102	+	promoter-TSS	promoter-TSS (NM_028312)	-18	NM_028312	72654	Ccdc12	0.673746	0.722983	FALSE	0.65101	0.654043	FALSE	0.611843	0.459275	FALSE	1.05965	0.00481369	TRUE
Merged-chr5-11508194-1	chr5	11508119	11508269	+	Intergenic	Intergenic	-86762	NM_001037919	623898	Gm6460	4.07913	0.959494	FALSE	2.13934	1	FALSE	4.46894	0.51783	FALSE	5.92085	0.0201873	TRUE
Merged-chr5-11503622-1	chr5	11503547	11503697	+	Intergenic	Intergenic	-91334	NM_001037919	623898	Gm6460	1.75036	1	FALSE	-2.46114	1	FALSE	1.96104	0.92142	FALSE	4.23285	0.00122422	TRUE
Merged-chr5-11600583-3	chr5	11600438	11600719	+	Intergenic	Intergenic	5622	NM_001037919	623898	Gm6460	-0.0287292	1	FALSE	1.17204	0.92026	FALSE	2.44016	0.186626	FALSE	2.34708	0.038003	TRUE
Merged-chr5-11508529-5	chr5	11508431	11508652	+	Intergenic	Intergenic	-86415	NM_001037919	623898	Gm6460	0.201079	1	FALSE	2.14545	0.452459	FALSE	2.56551	0.13046	FALSE	2.54222	0.0172838	TRUE
Merged-chr5-11600907-2	chr5	11600819	11600995	+	Intergenic	Intergenic	5951	NM_001037919	623898	Gm6460	0.833248	1	FALSE	1.81695	0.621861	FALSE	2.86493	0.133065	FALSE	2.9727	0.00652002	TRUE
Merged-chr5-11503149-2	chr5	11503020	11503278	+	Intergenic	Intergenic	-91807	NM_001037919	623898	Gm6460	1.15991	1	FALSE	2.15591	0.62736	FALSE	1.82338	0.748486	FALSE	4.22478	1.11081e-06	TRUE
Merged-chr5-11595430-5	chr5	11595281	11595556	+	intron	intron (NM_001037919, intron 1 of 4)	462	NM_001037919	623898	Gm6460	1.04909	1	FALSE	2.35086	0.214371	FALSE	2.38371	0.200307	FALSE	3.41583	1.59287e-06	TRUE
Merged-chr11-29449637-7	chr11	29449537	29449736	+	intron	intron (NM_028504, intron 1 of 11)	-1596	NM_024277	78294	Rps27a	-0.404987	0.993361	FALSE	0.117745	1	FALSE	-0.63231	0.559433	FALSE	-2.89377	5.82886e-05	TRUE
Merged-chr11-29448227-8	chr11	29448123	29448368	+	promoter-TSS	promoter-TSS (NM_024277)	-205	NM_024277	78294	Rps27a	-0.264952	1	FALSE	-0.511622	0.705772	FALSE	-1.14959	0.0787673	FALSE	-0.867895	0.0224184	TRUE
Merged-chr6-120075102-1	chr6	120075027	120075177	+	intron	ID_B1|SINE|B4	31704	NM_016718	29862	Ninj2	4.32747	0.862016	FALSE	3.59793	0.871042	FALSE	2.39133	1	FALSE	5.51444	0.0414922	TRUE
Merged-chr6-120035235-1	chr6	120035160	120035310	+	Intergenic	B3|SINE|B2	-8163	NM_016718	29862	Ninj2	-0.849397	0.96422	FALSE	-0.347464	1	FALSE	-1.07633	0.64103	FALSE	-3.64857	0.00413202	TRUE
Merged-chr6-120143448-5	chr6	120143291	120143653	+	intron	intron (NM_016718, intron 1 of 3)	100074	NM_016718	29862	Ninj2	0.876474	0.969216	FALSE	0.996319	0.728725	FALSE	1.06189	0.709082	FALSE	1.70618	0.017116	TRUE
Merged-chr6-120033161-10	chr6	120032994	120033379	+	Intergenic	Intergenic	-10212	NM_016718	29862	Ninj2	-0.401197	0.957602	FALSE	-0.369079	0.871042	FALSE	-0.826376	0.269516	FALSE	-0.864224	0.0292838	TRUE
Merged-chr6-120062688-10	chr6	120062578	120062793	+	intron	intron (NM_016718, intron 1 of 3)	19287	NM_016718	29862	Ninj2	0.489423	0.93795	FALSE	-0.195592	1	FALSE	0.259893	0.923204	FALSE	0.981346	0.021826	TRUE
Merged-chr11-93802451-5	chr11	93802358	93802540	+	intron	intron (NM_134012, intron 15 of 15)	14648	NM_001077529	18103	Nme2	0.229596	1	FALSE	0.513989	0.969735	FALSE	0.466394	0.940518	FALSE	-4.45021	0.00931133	TRUE
Merged-chr6-41504518-8	chr6	41504403	41504644	+	Intergenic	Intergenic	32748	NM_009430	22072	Prss2	-0.391749	1	FALSE	-0.989889	0.450951	FALSE	-0.292137	0.894596	FALSE	-2.85872	4.37203e-06	TRUE
Merged-chr13-31041268-5	chr13	31041131	31041384	+	intron	intron (NM_025588, intron 1 of 27)	-1627	NM_153072	210554	Hus1b	-0.987584	0.715882	FALSE	-0.388925	0.92222	FALSE	-0.644022	0.643008	FALSE	-2.95503	6.22306e-06	TRUE
Merged-chr16-27374547-2	chr16	27374453	27374641	+	Intergenic	Intergenic	-4222	NM_198166	224065	Uts2b	-1.17339	0.898645	FALSE	-0.777562	0.856128	FALSE	-0.930777	0.700913	FALSE	-4.15025	0.000260582	TRUE
Merged-chr16-27354784-9	chr16	27354666	27354907	+	intron	intron (NM_198166, intron 4 of 4)	15539	NM_198166	224065	Uts2b	-0.0223786	1	FALSE	-0.536101	0.72661	FALSE	-0.418799	0.717979	FALSE	-1.87793	0.000136491	TRUE
Merged-chr16-27349581-10	chr16	27349486	27349680	+	intron	intron (NM_198112, intron 4 of 4)	20742	NM_198166	224065	Uts2b	-0.589158	0.785729	FALSE	-0.636292	0.533342	FALSE	-1.08175	0.069781	FALSE	-1.63719	1.48699e-05	TRUE
Merged-chr14-58173657-8	chr14	58173511	58173823	+	intron	intron (NM_026526, intron 3 of 4)	16739	NM_026526	68043	N6amt2	0.837493	0.806646	FALSE	0.532863	0.86468	FALSE	0.5315	0.769373	FALSE	-4.19623	3.43336e-05	TRUE
Merged-chr2-84798972-2	chr2	84798848	84799096	+	TTS	TTS (NM_021398)	-21646	NM_008920	19074	Prg2	-3.94738	0.96422	FALSE	0.518293	1	FALSE	0.456498	1	FALSE	4.18988	2.63908e-08	TRUE
Merged-chr2-84804809-1	chr2	84804734	84804884	+	Intergenic	Intergenic	-15809	NM_008920	19074	Prg2	-0.752549	0.957602	FALSE	-1.37994	0.486225	FALSE	-1.48335	0.337111	FALSE	1.57428	0.000461634	TRUE
Merged-chr2-84807717-10	chr2	84807599	84807815	+	Intergenic	Intergenic	-12911	NM_008920	19074	Prg2	0.189061	1	FALSE	0.378846	0.899663	FALSE	-0.298114	0.927811	FALSE	0.929799	0.044899	TRUE
Merged-chr2-84804384-10	chr2	84804288	84804519	+	Intergenic	Intergenic	-16215	NM_008920	19074	Prg2	0.628048	0.757488	FALSE	0.0587642	1	FALSE	0.215549	0.941783	FALSE	1.58581	3.32959e-06	TRUE
Merged-chrX-82293670-6	chrX	82293552	82293800	+	intron	intron (NM_007868, intron 62 of 78)	-201340	NM_028046	71996	1600014K23Rik	1.17049	0.731649	FALSE	0.946451	0.766105	FALSE	1.0754	0.533366	FALSE	1.57045	0.0185152	TRUE
Merged-chr7-148173326-1	chr7	148173251	148173401	+	Intergenic	L1M4b|LINE|L1	19351	NM_001112715	68713	Ifitm1	1.30817	1	FALSE	0.757217	1	FALSE	2.39547	0.517567	FALSE	3.48535	0.00288196	TRUE
Merged-chr7-148173160-1	chr7	148173085	148173235	+	Intergenic	Intergenic	19185	NM_001112715	68713	Ifitm1	-0.181266	1	FALSE	1.02948	1	FALSE	1.55338	0.853612	FALSE	3.49063	0.00325677	TRUE
Merged-chr7-148173853-1	chr7	148173778	148173928	+	Intergenic	Intergenic	19878	NM_001112715	68713	Ifitm1	2.45048	0.960285	FALSE	0.4178	1	FALSE	0.0742219	1	FALSE	4.91889	9.52098e-06	TRUE
Merged-chr12-118316351-6	chr12	118316236	118316470	+	intron	intron (NM_011215, intron 12 of 22)	73389	NR_033538	100038689	Gm10421	0.558608	1	FALSE	1.877	0.0574428	FALSE	2.75162	4.64324e-07	TRUE	-2.19846	0.0583348	FALSE
Merged-chr10-88194600-1	chr10	88194525	88194675	+	promoter-TSS	promoter-TSS (NM_001037166)	441	NM_025859	104303	Arl1	5.68956	0.456237	FALSE	6.34269	0.0651869	FALSE	5.28634	0.22217	FALSE	6.79645	7.24574e-05	TRUE
Merged-chrUn_random-45050-1	chrUn_random	44975	45125	+	Intergenic	RMER1B|Other|Other	-6314	NM_018756	54382	Tcstv1	1.15639	1	FALSE	1.60957	0.897533	FALSE	0.706361	1	FALSE	2.88403	0.0224672	TRUE
Merged-chrUn_random-43220-3	chrUn_random	43136	43306	+	Intergenic	Intergenic	-4485	NM_018756	54382	Tcstv1	0.103529	1	FALSE	0.605641	0.987148	FALSE	-0.0997017	1	FALSE	1.64981	0.0250997	TRUE
Merged-chr17-87775518-7	chr17	87775380	87775754	+	intron	intron (NM_028639, intron 19 of 19)	51514	NM_029298	75467	1700011E24Rik	-0.593522	0.947047	FALSE	-0.41406	0.919593	FALSE	-0.988155	0.395603	FALSE	-4.19834	1.43299e-07	TRUE
Merged-chr18-34732592-1	chr18	34732517	34732667	+	intron	intron (NM_080637, intron 2 of 5)	6168	NM_080637	75533	Nme5	1.77306	1	FALSE	2.07866	0.81672	FALSE	4.31614	0.0332167	TRUE	1.77718	0.503316	FALSE
Merged-chrX-71515664-3	chrX	71515559	71515773	+	promoter-TSS	promoter-TSS (NM_052835)	-489	NM_052835	110954	Rpl10	-0.977609	0.597359	FALSE	-0.966433	0.435919	FALSE	-1.5858	0.0482636	TRUE	-0.326986	0.591424	FALSE
Merged-chr18-4181977-1	chr18	4181902	4182052	+	3'UTR	3' UTR (NM_026092, exon 5 of 5)	16147	NM_026092	67328	Lyzl1	-0.588505	1	FALSE	-0.978607	0.708309	FALSE	-1.11086	0.550858	FALSE	-4.78234	0.000495347	TRUE
Merged-chr18-4183041-1	chr18	4182966	4183116	+	TTS	TTS (NM_026092)	17211	NM_026092	67328	Lyzl1	-1.06499	0.85815	FALSE	-0.703428	0.876038	FALSE	-1.54216	0.423379	FALSE	-4.70697	0.000811155	TRUE
Merged-chr13-100882312-2	chr13	100882192	100882433	+	intron	intron (NM_011353, intron 2 of 2)	4338	NM_011353	20365	Serf1	-1.12537	1	FALSE	0.128066	1	FALSE	1.07819	1	FALSE	4.00579	2.30032e-05	TRUE
Merged-chr13-100877988-6	chr13	100877875	100878097	+	promoter-TSS	promoter-TSS (NM_011353)	12	NM_011353	20365	Serf1	0.399742	1	FALSE	0.276682	1	FALSE	0.338855	0.988151	FALSE	1.32537	0.0162881	TRUE
Merged-chr10-60394761-4	chr10	60394668	60394865	+	intron	intron (NR_033616, intron 1 of 2)	6114	NR_033616	73616	Pldi	-0.0262597	1	FALSE	0.160878	1	FALSE	-0.0706318	1	FALSE	-3.48437	0.00153913	TRUE
Merged-chrX-20194754-8	chrX	20194659	20194853	+	promoter-TSS	promoter-TSS (NM_145627)	-66	NM_019435	104130	Ndufb11	-0.346027	1	FALSE	-1.16161	0.289213	FALSE	-1.46864	0.0441518	TRUE	-0.701109	0.164559	FALSE
Merged-chr5-150076622-3	chr5	150076532	150076705	+	promoter-TSS	promoter-TSS (NM_009663)	-16	NM_009663	11690	Alox5ap	0.230161	1	FALSE	-0.0928673	1	FALSE	-0.211728	1	FALSE	-2.95729	0.0115831	TRUE
Merged-chr5-150138649-3	chr5	150138560	150138736	+	Intergenic	Intergenic	62014	NM_009663	11690	Alox5ap	3.30077	0.61658	FALSE	4.21216	0.108214	FALSE	3.52029	0.18628	FALSE	3.57042	0.0336164	TRUE
Merged-chr5-150078683-6	chr5	150078582	150078776	+	intron	intron (NM_009663, intron 1 of 4)	2045	NM_009663	11690	Alox5ap	0.00133869	1	FALSE	0.023227	1	FALSE	0.726744	0.644548	FALSE	-2.6543	0.017146	TRUE
Merged-chr5-150057748-10	chr5	150057646	150057873	+	Intergenic	Intergenic	-18875	NM_009663	11690	Alox5ap	-0.380116	0.993552	FALSE	-0.563128	0.672946	FALSE	-0.759393	0.332858	FALSE	-1.37417	0.000600913	TRUE
Merged-chr10-59853488-1	chr10	59853413	59853563	+	intron	intron (NR_045556, intron 30 of 68)	-8986	NM_001164374	100302688	Gm17455	-0.220369	1	FALSE	1.65591	0.874198	FALSE	0.706363	1	FALSE	2.77483	0.033787	TRUE
Merged-chr10-59852095-1	chr10	59852020	59852170	+	intron	intron (NR_045556, intron 30 of 68)	-10379	NM_001164374	100302688	Gm17455	-0.0781655	1	FALSE	1.00706	0.956234	FALSE	-0.721261	1	FALSE	2.79326	0.00297596	TRUE
Merged-chr10-59852490-2	chr10	59852364	59852617	+	intron	intron (NR_045556, intron 30 of 68)	-9984	NM_001164374	100302688	Gm17455	0.612782	1	FALSE	1.36917	0.814353	FALSE	1.73004	0.508192	FALSE	3.92074	5.94833e-10	TRUE
Merged-chr10-59876694-8	chr10	59876589	59876786	+	intron	intron (NR_045556, intron 22 of 68)	14213	NM_001164374	100302688	Gm17455	-0.175059	1	FALSE	-0.48642	0.752558	FALSE	-0.13171	1	FALSE	-6.07175	2.25959e-19	TRUE
Merged-chr7-97625397-2	chr7	97625317	97625477	+	promoter-TSS	promoter-TSS (NM_026734)	-892	NM_026734	68472	Tmem126b	1.32431	0.887546	FALSE	1.48038	0.599185	FALSE	1.44839	0.585336	FALSE	2.84406	4.18184e-05	TRUE
Merged-chr7-97624615-10	chr7	97624530	97624713	+	promoter-TSS	promoter-TSS (NM_026734)	-116	NM_026734	68472	Tmem126b	-0.41147	0.807524	FALSE	-0.723595	0.335878	FALSE	-0.729221	0.107329	FALSE	-0.665942	0.0252611	TRUE
Merged-chr9-99391700-2	chr9	99391575	99391826	+	intron	intron (NM_028768, intron 18 of 21)	20860	NR_028123	69797	1600029I14Rik	-0.279828	1	FALSE	3.39215	0.329928	FALSE	1.90201	0.883281	FALSE	4.21531	0.000744988	TRUE
Merged-chr17-46211077-3	chr17	46210967	46211189	+	Intergenic	Intergenic	-36875	NM_026768	68565	Mrps18a	-0.993355	0.930388	FALSE	0.272877	1	FALSE	-0.131853	1	FALSE	-2.66024	0.00501316	TRUE
Merged-chr15-5066495-10	chr15	5066327	5066661	+	promoter-TSS	promoter-TSS (NM_026069)	-119	NM_026069	67281	Rpl37	-0.388134	0.865378	FALSE	-0.544449	0.469531	FALSE	-0.870423	0.040972	TRUE	-0.383997	0.226388	FALSE
Merged-chr11-60922611-4	chr11	60922460	60922758	+	Intergenic	Intergenic	-31728	NM_021349	57916	Tnfrsf13b	0.502952	1	FALSE	0.818336	0.781393	FALSE	0.4616	0.961147	FALSE	2.02674	0.000224982	TRUE
Merged-chr11-95942489-2	chr11	95942411	95942568	+	Intergenic	LSU-rRNA_Hsa|rRNA|rRNA	-5481	NM_007506	11951	Atp5g1	0.692152	1	FALSE	0.950091	0.924791	FALSE	0.95949	0.811499	FALSE	2.73498	0.000172537	TRUE
Merged-chr11-95937232-10	chr11	95936954	95937467	+	promoter-TSS	promoter-TSS (NM_001161419)	-202	NM_007506	11951	Atp5g1	-0.0444772	1	FALSE	-0.288254	0.89917	FALSE	0.110299	1	FALSE	0.752857	0.0149805	TRUE
Merged-chrX-7250905-1	chrX	7250830	7250980	+	non-coding	non-coding (NR_037581, exon 6 of 6)	-2501	NM_019755	18824	Plp2	1.65037	1	FALSE	1.69561	0.806968	FALSE	0.168392	1	FALSE	2.87241	0.0249375	TRUE
Merged-chrX-7247610-5	chrX	7247454	7247732	+	intron	intron (NM_019755, intron 1 of 4)	811	NM_019755	18824	Plp2	0.199441	1	FALSE	0.0896166	1	FALSE	0.515414	0.872614	FALSE	1.67167	0.00139561	TRUE
Merged-chr4-138440352-5	chr4	138440225	138440469	+	Intergenic	Intergenic	6490	NM_012044	26970	Pla2g2e	1.45687	0.629153	FALSE	1.0068	0.767465	FALSE	2.66068	5.91885e-05	TRUE	-2.17609	0.121621	FALSE
Merged-chr10-126728256-2	chr10	126728175	126728338	+	intron	intron (NM_001290183, intron 1 of 2)	407	NM_001290183	13198	Ddit3	1.16455	0.959494	FALSE	0.0959879	1	FALSE	0.616002	0.883147	FALSE	1.76873	0.016664	TRUE
Merged-chr15-52585040-2	chr15	52584954	52585127	+	Intergenic	ORR1B1|LTR|MaLR	41040	NM_027212	69790	Med30	-0.724301	1	FALSE	-0.503148	1	FALSE	-0.868271	0.866905	FALSE	-4.39723	0.00814509	TRUE
Merged-chr15-52550219-1	chr15	52550144	52550294	+	intron	intron (NM_027212, intron 1 of 3)	6219	NM_027212	69790	Med30	-1.04148	0.851029	FALSE	-1.03828	0.65186	FALSE	-2.6845	0.0940961	FALSE	-4.29722	7.34973e-05	TRUE
Merged-chr15-52581663-8	chr15	52581556	52581766	+	Intergenic	Intergenic	37661	NM_027212	69790	Med30	0.273569	1	FALSE	0.163748	1	FALSE	0.244482	1	FALSE	-3.46575	0.000319172	TRUE
Merged-chr15-52590127-5	chr15	52590038	52590211	+	Intergenic	Intergenic	46124	NM_027212	69790	Med30	-0.59265	0.872818	FALSE	-0.783227	0.499154	FALSE	-0.68209	0.45755	FALSE	-3.49069	1.34399e-09	TRUE
Merged-chr15-52589896-3	chr15	52589809	52589984	+	Intergenic	Intergenic	45896	NM_027212	69790	Med30	-0.196102	1	FALSE	-0.562763	0.760805	FALSE	0.0161887	1	FALSE	-3.70079	7.52476e-08	TRUE
Merged-chr15-52397211-10	chr15	52397099	52397361	+	Intergenic	Intergenic	-146770	NM_027212	69790	Med30	-0.338661	1	FALSE	-0.284322	0.948633	FALSE	-0.0696798	1	FALSE	-1.65745	3.30083e-05	TRUE
Merged-chr15-52543912-10	chr15	52543807	52544049	+	promoter-TSS	promoter-TSS (NM_027212)	-72	NM_027212	69790	Med30	-0.735954	0.579257	FALSE	-0.894322	0.284311	FALSE	-0.859311	0.164364	FALSE	-0.912697	0.0171407	TRUE
Merged-chr15-74851241-1	chr15	74851166	74851316	+	Intergenic	Intergenic	-22780	NM_010738	110454	Ly6a	0	1	FALSE	3.02981	0.987148	FALSE	3.74484	0.79829	FALSE	5.44684	0.0391076	TRUE
Merged-chr15-74851659-2	chr15	74851572	74851746	+	Intergenic	Intergenic	-23198	NM_010738	110454	Ly6a	-0.9639	1	FALSE	0.197855	1	FALSE	0.154202	1	FALSE	1.92166	0.017845	TRUE
Merged-chr17-47532445-3	chr17	47532319	47532550	+	intron	PB1D9|SINE|Alu	5099	NM_008189	14913	Guca1a	0.608235	1	FALSE	-0.309886	1	FALSE	0.133082	1	FALSE	2.0234	0.00999761	TRUE
Merged-chr5-112694326-1	chr5	112694251	112694401	+	intron	intron (NM_023695, intron 4 of 5)	9485	NM_023695	12960	Crybb1	0.0137	1	FALSE	-0.0236625	1	FALSE	-0.180738	1	FALSE	1.58692	0.049404	TRUE
Merged-chr5-112685713-2	chr5	112685631	112685796	+	intron	intron (NM_023695, intron 1 of 5)	872	NM_023695	12960	Crybb1	3.78366	1	FALSE	3.13682	0.987148	FALSE	0	1	FALSE	7.36148	1.39744e-05	TRUE
Merged-chr5-112694680-6	chr5	112694575	112694796	+	intron	intron (NM_023695, intron 4 of 5)	9844	NM_023695	12960	Crybb1	0.391339	1	FALSE	0.273156	1	FALSE	-0.443399	0.942321	FALSE	1.98222	3.81697e-06	TRUE
Merged-chr19-11765616-2	chr19	11765521	11765711	+	promoter-TSS	promoter-TSS (NM_133353)	-75	NM_133353	170834	Oosp1	1.70807	0.936472	FALSE	2.10165	0.619817	FALSE	2.03027	0.519619	FALSE	3.08777	0.001154	TRUE
Merged-chr13-100711911-5	chr13	100711797	100712025	+	Intergenic	Intergenic	-41273	NM_013732	27220	Cartpt	-0.00217156	1	FALSE	0.497607	0.958577	FALSE	0.452964	0.952267	FALSE	-6.57444	0.00488194	TRUE
Merged-chr13-100709447-10	chr13	100709340	100709558	+	Intergenic	Intergenic	-38811	NM_013732	27220	Cartpt	0.311125	1	FALSE	0.158573	1	FALSE	0.174358	0.999289	FALSE	-1.40442	0.0149938	TRUE
Merged-chr13-100725698-10	chr13	100725596	100725796	+	intron	intron (NM_030026, intron 13 of 16)	-55058	NM_013732	27220	Cartpt	0.352075	1	FALSE	0.482264	0.816159	FALSE	0.254623	0.931493	FALSE	-1.20199	0.0197598	TRUE
Merged-chr3-83939463-2	chr3	83939344	83939583	+	intron	intron (NM_029797, intron 3 of 7)	20245	NM_029797	76915	Mnd1	0.256698	1	FALSE	1.41448	0.836215	FALSE	1.3848	0.755794	FALSE	2.7544	0.00394744	TRUE
Merged-chr3-83959687-10	chr3	83959568	83959799	+	promoter-TSS	promoter-TSS (NM_029797)	25	NM_029797	76915	Mnd1	-0.294753	1	FALSE	-0.453191	0.808223	FALSE	-0.584148	0.649908	FALSE	0.873453	0.024323	TRUE
Merged-chr15-74819312-3	chr15	74819142	74819445	+	Intergenic	Intergenic	-5433	NM_020498	57248	Ly6i	0.181131	1	FALSE	-0.233421	1	FALSE	0.758757	0.806695	FALSE	1.49151	0.0288792	TRUE
Merged-chr2-162956720-1	chr2	162956645	162956795	+	Intergenic	Intergenic	-41383	NM_026630	68236	Gtsf1l	0.269368	1	FALSE	-0.484667	1	FALSE	1.95951	0.691114	FALSE	3.22651	0.00743884	TRUE
Merged-chr2-162946380-1	chr2	162946305	162946455	+	Intergenic	RSINE1|SINE|B4	-31043	NM_026630	68236	Gtsf1l	4.41865	0.862016	FALSE	0	1	FALSE	5.08995	0.367362	FALSE	6.55912	0.00101448	TRUE
Merged-chr2-162947347-2	chr2	162947227	162947468	+	Intergenic	Intergenic	-32010	NM_026630	68236	Gtsf1l	-0.181264	1	FALSE	0.70718	1	FALSE	1.31326	0.976898	FALSE	4.32419	2.72546e-06	TRUE
Merged-chr2-162948317-2	chr2	162948235	162948400	+	Intergenic	MLT1C|LTR|MaLR	-32980	NM_026630	68236	Gtsf1l	4.50971	0.920886	FALSE	3.1369	0.987148	FALSE	3.77584	0.769373	FALSE	8.1417	1.31042e-10	TRUE
Merged-chr2-162928843-1	chr2	162928768	162928918	+	Intergenic	Intergenic	-13506	NM_026630	68236	Gtsf1l	-1.2366	1	FALSE	2.5727	0.571738	FALSE	3.26377	0.115406	FALSE	5.53588	2.18436e-15	TRUE
Merged-chr2-162929204-5	chr2	162929067	162929341	+	Intergenic	Intergenic	-13867	NM_026630	68236	Gtsf1l	2.49889	0.66609	FALSE	3.34742	0.144912	FALSE	4.18651	0.00106982	TRUE	7.04167	7.94868e-35	TRUE
Merged-chr2-18528883-2	chr2	18528802	18528964	+	Intergenic	Intergenic	-65206	NM_147778	12238	Commd3	-0.845592	0.920645	FALSE	-0.703957	0.852635	FALSE	-1.8121	0.307142	FALSE	-2.18424	0.0101744	TRUE
Merged-chr2-18530635-7	chr2	18530550	18530719	+	Intergenic	Intergenic	-63455	NM_147778	12238	Commd3	-0.311498	1	FALSE	-1.15253	0.490596	FALSE	-0.630272	0.653909	FALSE	-1.34381	0.0221389	TRUE
Merged-chr2-179776721-4	chr2	179776612	179776860	+	promoter-TSS	promoter-TSS (NM_178750)	433	NM_001289476	26444	Psma7	0.846043	0.994795	FALSE	0.48024	1	FALSE	-0.126698	1	FALSE	1.61545	0.0288493	TRUE
Merged-chr10-17742229-9	chr10	17742134	17742341	+	intron	intron (NM_028440, intron 1 of 2)	821	NM_028440	73112	Abracl	-0.939021	0.460098	FALSE	-0.87942	0.380674	FALSE	-1.56757	0.0183071	TRUE	-0.41912	0.379727	FALSE
Merged-chr10-17742693-2	chr10	17742616	17742770	+	intron	CpG	365	NM_028440	73112	Abracl	-0.95658	0.370705	FALSE	-1.35246	0.0306481	TRUE	-1.23983	0.0305804	TRUE	-1.18783	0.00111111	TRUE
Merged-chr10-17742963-8	chr10	17742870	17743062	+	promoter-TSS	promoter-TSS (NM_028440)	92	NM_028440	73112	Abracl	-0.837246	0.370705	FALSE	-1.07901	0.0864424	FALSE	-1.0848	0.0300068	TRUE	-0.922507	0.00529728	TRUE
Merged-chr7-125438450-10	chr7	125438317	125438612	+	Intergenic	Intergenic	51043	NR_027879	67745	4930583K01Rik	-0.672157	0.786681	FALSE	-0.295439	0.946244	FALSE	-0.47852	0.693844	FALSE	-1.47488	0.00123272	TRUE
Merged-chr15-93210075-1	chr15	93210000	93210150	+	Intergenic	(TTTTTG)n|Simple_repeat|Simple_repeat	18646	NM_026025	67197	Zcrb1	2.28505	1	FALSE	4.16659	0.767484	FALSE	3.79643	0.80179	FALSE	6.54918	0.000769491	TRUE
Merged-chr5-20418283-2	chr5	20418204	20418363	+	intron	intron (NM_001080977, intron 3 of 7)	30012	NM_177601	212090	Tmem60	-1.08776	1	FALSE	1.61759	0.91738	FALSE	-3.17054	0.93292	FALSE	3.58146	0.000811508	TRUE
Merged-chr5-20388154-10	chr5	20387960	20388352	+	promoter-TSS	promoter-TSS (NM_177601)	-115	NM_177601	212090	Tmem60	-0.611129	0.455471	FALSE	-1.04816	0.0632945	FALSE	-1.22629	0.000434011	TRUE	-0.529244	0.0620867	FALSE
Merged-chr1-43650112-5	chr1	43650027	43650208	+	Intergenic	MTB_Mm|LTR|MaLR	-137330	NM_024283	78896	1500015O10Rik	-0.36957	1	FALSE	0.0801048	1	FALSE	-0.20695	1	FALSE	-3.90196	0.00058185	TRUE
Merged-chr1-43649799-4	chr1	43649635	43649957	+	Intergenic	MTB_Mm|LTR|MaLR	-137651	NM_024283	78896	1500015O10Rik	0.471215	1	FALSE	-0.420439	1	FALSE	0.545776	0.804238	FALSE	-3.31132	0.00321196	TRUE
Merged-chr1-43714111-7	chr1	43713969	43714253	+	Intergenic	Intergenic	-73336	NM_024283	78896	1500015O10Rik	1.26226	0.497136	FALSE	0.511484	0.893509	FALSE	0.584911	0.795993	FALSE	-4.79046	0.000550585	TRUE
Merged-chr10-110383211-2	chr10	110383129	110383294	+	intron	intron (NM_172554, intron 15 of 16)	25979	NM_007792	13008	Csrp2	1.58292	0.994795	FALSE	1.63284	0.819014	FALSE	1.41955	0.835783	FALSE	4.19492	3.47528e-08	TRUE
Merged-chr10-110357197-10	chr10	110357088	110357417	+	promoter-TSS	promoter-TSS (NM_007792)	20	NM_007792	13008	Csrp2	-0.166131	1	FALSE	-0.444455	0.779011	FALSE	-0.814537	0.261663	FALSE	1.37806	1.66213e-05	TRUE
Merged-chr3-97775240-9	chr3	97775074	97775360	+	Intergenic	Intergenic	41121	NM_001033779	433632	Gm5544	-0.164878	1	FALSE	-0.427537	0.878035	FALSE	-0.538956	0.718909	FALSE	-2.05988	0.00080762	TRUE
Merged-chr2-51456576-7	chr2	51456389	51456697	+	Intergenic	Intergenic	-26488	NM_199158	387511	Tas2r134	0.185661	1	FALSE	0.129374	1	FALSE	0.10054	1	FALSE	-2.9534	0.000130494	TRUE
Merged-chr10-43277732-7	chr10	43277485	43277885	+	Intergenic	MTE2b|LTR|MaLR	-16885	NM_026411	67851	1700021F05Rik	0.0345927	1	FALSE	-0.126045	1	FALSE	-0.271855	0.971233	FALSE	-2.88611	2.98481e-05	TRUE
Merged-chr14-44959518-1	chr14	44959443	44959593	+	Intergenic	Intergenic	-160275	NM_198677	385138	BC061237	-1.72719	0.844664	FALSE	-1.63629	0.772391	FALSE	-1.92052	0.488106	FALSE	-3.1233	0.0325961	TRUE
Merged-chr1-159005293-1	chr1	159005218	159005368	+	Intergenic	Intergenic	33483	NM_028540	73435	Tex35	1.01306	1	FALSE	2.00084	0.924787	FALSE	3.3071	0.306975	FALSE	3.29805	0.0435252	TRUE
Merged-chr14-45147033-1	chr14	45146958	45147108	+	Intergenic	Lx2|LINE|L1	27240	NM_198677	385138	BC061237	-1.63405	0.813457	FALSE	-2.30132	0.448635	FALSE	-1.01994	0.827404	FALSE	-3.35712	0.0165912	TRUE
Merged-chr1-158958030-2	chr1	158957951	158958109	+	Intergenic	B4A|SINE|B4	80746	NM_028540	73435	Tex35	1.03701	1	FALSE	1.50391	0.986853	FALSE	0.617018	1	FALSE	2.94441	0.0324879	TRUE
Merged-chr1-159031439-2	chr1	159031361	159031518	+	intron	intron (NM_028540, intron 5 of 8)	7337	NM_028540	73435	Tex35	-0.54134	1	FALSE	0.847005	0.978607	FALSE	0.550988	1	FALSE	2.17166	0.0335721	TRUE
Merged-chr1-159071345-2	chr1	159071262	159071428	+	intron	intron (NM_177644, intron 17 of 17)	-32569	NM_028540	73435	Tex35	1.17678	1	FALSE	1.91214	0.863156	FALSE	-3.17041	0.93292	FALSE	3.15303	0.0177865	TRUE
Merged-chr1-158978771-9	chr1	158978669	158978902	+	Intergenic	Intergenic	59991	NM_028540	73435	Tex35	0.146431	1	FALSE	-0.793976	0.632006	FALSE	-0.208273	1	FALSE	1.87902	1.78304e-08	TRUE
Merged-chr11-104432616-1	chr11	104432541	104432691	+	intron	intron (NM_010858, intron 2 of 8)	20639	NM_010858	17896	Myl4	0	1	FALSE	4.82183	0.514852	FALSE	4.12692	0.70516	FALSE	5.91162	0.0109923	TRUE
Merged-chr15-101283979-1	chr15	101283904	101284054	+	exon	exon (NM_025487, exon 5 of 5)	5803	NM_025487	66322	1700011A15Rik	0.13327	1	FALSE	1.79646	0.78441	FALSE	1.84179	0.795993	FALSE	3.10322	0.0229061	TRUE
Merged-chr4-150288611-10	chr4	150288508	150288748	+	Intergenic	CpG	-4598	NM_020569	57320	Park7	0.333448	0.995855	FALSE	0.150123	1	FALSE	0.313038	0.79792	FALSE	1.0436	0.00351383	TRUE
Merged-chr4-150284017-10	chr4	150283895	150284177	+	promoter-TSS	promoter-TSS (NM_020569)	-6	NM_020569	57320	Park7	0.096483	1	FALSE	0.878366	0.326753	FALSE	0.83023	0.251716	FALSE	1.30025	0.000642613	TRUE
Merged-chr12-87039306-4	chr12	87039120	87039482	+	intron	CpG	11631	NM_016767	53314	Batf	0.910156	1	FALSE	1.46564	0.667317	FALSE	1.78353	0.389377	FALSE	2.42996	0.00166422	TRUE
Merged-chr14-75845615-9	chr14	75845501	75845748	+	Intergenic	Intergenic	-10165	NM_001128093	380918	Siah3	0.527937	0.835071	FALSE	0.404712	0.814251	FALSE	0.122806	1	FALSE	-2.41463	9.72213e-08	TRUE
Merged-chr18-35808169-4	chr18	35808061	35808286	+	intron	intron (NM_027222, intron 1 of 3)	848	NM_027222	69816	Mzb1	0.704285	0.995797	FALSE	0.265253	1	FALSE	0.137981	1	FALSE	2.23496	5.3478e-05	TRUE
Merged-chr18-35809039-4	chr18	35808936	35809157	+	promoter-TSS	promoter-TSS (NM_027222)	-25	NM_027222	69816	Mzb1	-0.101692	1	FALSE	0.255796	1	FALSE	0.481503	0.957491	FALSE	1.7378	0.00655895	TRUE
Merged-chr13-93734341-3	chr13	93734228	93734483	+	Intergenic	Intergenic	-108904	NR_036451	100502942	Gm4814	0.278511	1	FALSE	0.33041	1	FALSE	0.118658	1	FALSE	-3.77589	0.00703799	TRUE
Merged-chr11-120575126-10	chr11	120575010	120575279	+	promoter-TSS	promoter-TSS (NM_016665)	-63	NM_016665	20892	Stra13	0.565024	0.920886	FALSE	0.180868	1	FALSE	0.691022	0.476847	FALSE	1.30644	0.000781738	TRUE
Merged-chr15-31383345-6	chr15	31383177	31383514	+	promoter-TSS	promoter-TSS (NM_145852)	99	NM_145852	252967	Ropn1l	-0.0651878	1	FALSE	-0.420048	0.981364	FALSE	-0.137686	1	FALSE	1.18812	0.0146546	TRUE
Merged-chr3-121049576-1	chr3	121049501	121049651	+	intron	intron (NM_024178, intron 3 of 3)	54841	NM_024178	66789	Alg14	-2.57279	0.370705	FALSE	-1.92676	0.37384	FALSE	-1.62874	0.353098	FALSE	-3.09544	0.00355729	TRUE
Merged-chr3-121033246-10	chr3	121033161	121033335	+	intron	intron (NM_024178, intron 3 of 3)	38513	NM_024178	66789	Alg14	-0.571037	0.780454	FALSE	-0.401287	0.807393	FALSE	-0.52355	0.498809	FALSE	-1.43255	0.000100201	TRUE
Merged-chr7-51600190-8	chr7	51600049	51600318	+	intron	intron (NM_001034115, intron 21 of 24)	30217	NM_027049	69349	1700008O03Rik	-0.0558917	1	FALSE	-0.571143	0.755365	FALSE	-0.457392	0.7279	FALSE	-2.93756	2.77414e-07	TRUE
Merged-chr7-51615602-12	chr7	51615370	51615981	+	exon	exon (NM_027049, exon 6 of 6)	14725	NM_027049	69349	1700008O03Rik	0.119311	1	FALSE	0.259233	0.956234	FALSE	-0.281054	0.896789	FALSE	-1.32273	0.00324448	TRUE
Merged-chr19-4097217-10	chr19	4097037	4097414	+	promoter-TSS	promoter-TSS (NM_026373)	-126	NM_026373	52004	Cdk2ap2	0.0773598	1	FALSE	-0.112868	1	FALSE	-0.0638714	1	FALSE	0.979502	0.00442808	TRUE
Merged-chr17-56322514-2	chr17	56322431	56322597	+	intron	intron (NM_080837, intron 1 of 5)	829	NM_080837	28106	D17Wsu104e	1.30045	1	FALSE	1.7814	0.919593	FALSE	2.39888	0.708873	FALSE	4.70849	3.87545e-05	TRUE
Merged-chr7-97216679-2	chr7	97216597	97216761	+	Intergenic	Intergenic	39010	NR_110364	319711	E230029C05Rik	-0.21598	1	FALSE	-1.41802	0.633589	FALSE	0.13979	1	FALSE	-3.15944	0.00823319	TRUE
Merged-chr7-97171819-7	chr7	97171706	97171925	+	Intergenic	Intergenic	-5854	NR_110365	319711	E230029C05Rik	-0.617857	0.959494	FALSE	-0.758736	0.69189	FALSE	-0.727097	0.599786	FALSE	-1.8594	0.00276319	TRUE
Merged-chr7-97209014-3	chr7	97208881	97209184	+	Intergenic	Intergenic	31363	NR_110364	319711	E230029C05Rik	-0.675515	0.94095	FALSE	-1.13572	0.614946	FALSE	-0.792026	0.795984	FALSE	-1.75065	0.0150771	TRUE
Merged-chr7-97208507-4	chr7	97208341	97208646	+	Intergenic	Intergenic	30824	NR_110364	319711	E230029C05Rik	-1.42801	0.344653	FALSE	-1.5842	0.212262	FALSE	-2.23445	0.012371	TRUE	-1.61428	0.00321196	TRUE
Merged-chr7-97168304-6	chr7	97168168	97168444	+	Intergenic	Intergenic	-9363	NR_110365	319711	E230029C05Rik	-0.321482	1	FALSE	-0.304372	0.984053	FALSE	-0.851463	0.499357	FALSE	-2.11131	0.000391297	TRUE
Merged-chr14-79678917-1	chr14	79678842	79678992	+	Intergenic	Intergenic	22525	NM_025427	66214	Rgcc	-0.338615	1	FALSE	1.0818	1	FALSE	0.953193	1	FALSE	3.77126	0.0245623	TRUE
Merged-chr14-79680408-6	chr14	79680196	79680628	+	Intergenic	Intergenic	21030	NM_025427	66214	Rgcc	0.442739	1	FALSE	-0.177423	1	FALSE	0.783051	0.534135	FALSE	2.39253	1.00061e-09	TRUE
Merged-chr13-3836733-6	chr13	3836632	3836846	+	promoter-TSS	promoter-TSS (NM_020036)	-264	NM_020036	80796	Calm4	-0.653648	1	FALSE	-0.392829	0.990598	FALSE	0.33352	0.99722	FALSE	-7.14186	0.000161959	TRUE
Merged-chr14-122413135-2	chr14	122413029	122413242	+	intron	intron (NM_026861, intron 8 of 8)	-20761	NM_001037744	223262	Timm8a2	-0.539926	1	FALSE	-0.701333	0.846544	FALSE	-0.91274	0.658004	FALSE	-2.71825	0.00325782	TRUE
Merged-chr14-122463108-5	chr14	122463014	122463215	+	Intergenic	Charlie4a|DNA|MER1_type	29218	NM_001037744	223262	Timm8a2	-0.470157	1	FALSE	-1.37904	0.432753	FALSE	-0.366749	0.965691	FALSE	-2.33999	0.00448343	TRUE
Merged-chr14-122452367-3	chr14	122452270	122452459	+	Intergenic	Intergenic	18468	NM_001037744	223262	Timm8a2	-0.0299686	1	FALSE	-0.348547	0.987148	FALSE	-0.332194	0.951518	FALSE	-2.38111	0.00364632	TRUE
Merged-chr14-122457270-9	chr14	122457067	122457416	+	Intergenic	Intergenic	23345	NM_001037744	223262	Timm8a2	-0.553871	0.85815	FALSE	-0.906151	0.395195	FALSE	-1.50555	0.0308335	TRUE	-1.081	0.0145696	TRUE
Merged-chr14-122428407-7	chr14	122428249	122428520	+	Intergenic	Intergenic	-5512	NM_001037744	223262	Timm8a2	-0.218917	1	FALSE	0.0620794	1	FALSE	-0.0465322	1	FALSE	1.31663	0.0242543	TRUE
Merged-chr14-122408884-10	chr14	122408737	122409032	+	intron	ORR1D2|LTR|MaLR	-25012	NM_001037744	223262	Timm8a2	0.181044	1	FALSE	0.00160759	1	FALSE	-0.118707	1	FALSE	-1.0592	0.0276508	TRUE
Merged-chr14-122452734-10	chr14	122452502	122452891	+	Intergenic	Intergenic	18800	NM_001037744	223262	Timm8a2	0.248819	1	FALSE	-0.167841	1	FALSE	-0.486339	0.627254	FALSE	-1.53488	0.000141338	TRUE
Merged-chr9-120401736-9	chr9	120401586	120401866	+	promoter-TSS	promoter-TSS (NM_026892)	2	NM_026892	68969	Eif1b	1.77244	0.521932	FALSE	1.54253	0.517185	FALSE	0.569156	0.93292	FALSE	1.82532	0.0172834	TRUE
Merged-chr7-22118909-1	chr7	22118834	22118984	+	Intergenic	L1_Mus1|LINE|L1	-14029	NM_001166726	621561	Vmn1r127	-1.61495	0.898416	FALSE	-2.54125	0.610286	FALSE	-1.53381	0.64883	FALSE	-5.67457	0.02705	TRUE
Merged-chr6-66545961-8	chr6	66545839	66546140	+	Intergenic	BGLII_A|LTR|ERVK	16573	NM_134169	171187	Vmn1r33	0.116949	1	FALSE	0.0797793	1	FALSE	-0.0472392	1	FALSE	-8.50282	4.66747e-12	TRUE
Merged-chr4-3137042-1	chr4	3136967	3137117	+	Intergenic	Intergenic	-24590	NM_001167535	100312471	Vmn1r3	-1.77089	0.770539	FALSE	-2.30466	0.484406	FALSE	-2.25487	0.311081	FALSE	-6.39838	0.00266531	TRUE
Merged-chr11-75790493-2	chr11	75790397	75790589	+	Intergenic	Intergenic	-22921	NM_198637	74230	1700016K19Rik	-0.420006	1	FALSE	-0.624229	0.918343	FALSE	-0.717772	0.831658	FALSE	-4.03982	0.00058011	TRUE
Merged-chr7-12596077-8	chr7	12595977	12596199	+	Intergenic	Intergenic	-30560	NM_001166731	628946	Vmn1r77	-0.356724	1	FALSE	-0.399978	0.899802	FALSE	-0.30898	0.830548	FALSE	-1.19331	0.00387096	TRUE
Merged-chr8-47076701-1	chr8	47076626	47076776	+	intron	intron (NM_138668, intron 7 of 11)	8503	NM_001039562	654824	Ankrd37	0.183379	1	FALSE	-0.206392	1	FALSE	-2.75386	0.414813	FALSE	-5.51532	0.0364295	TRUE
Merged-chr8-47076404-1	chr8	47076329	47076479	+	intron	intron (NM_138668, intron 7 of 11)	8800	NM_001039562	654824	Ankrd37	-0.677075	1	FALSE	-0.209665	1	FALSE	-0.470677	0.993866	FALSE	-6.41116	0.00227346	TRUE
Merged-chr8-47085367-10	chr8	47085198	47085468	+	promoter-TSS	promoter-TSS (NM_001039562)	-129	NM_001039562	654824	Ankrd37	-0.705017	0.456237	FALSE	-0.872701	0.208811	FALSE	-0.918886	0.0361106	TRUE	-1.16317	0.000370659	TRUE
Merged-chr11-87558664-10	chr11	87558512	87558808	+	Intergenic	Intergenic	7593	NM_009296	20922	Supt4a	-0.821059	0.556497	FALSE	-0.542898	0.69189	FALSE	-0.770373	0.321886	FALSE	-1.44826	0.000770098	TRUE
Merged-chr7-21575837-3	chr7	21575741	21575925	+	Intergenic	Intergenic	3529	NM_001166716	436135	Vmn1r113	-0.55931	1	FALSE	-0.587059	0.961142	FALSE	-0.973205	0.633145	FALSE	-2.92899	0.00633586	TRUE
Merged-chrX-155810569-2	chrX	155810474	155810664	+	intron	CpG	442	NM_025437	66235	Eif1ax	1.8326	0.900661	FALSE	2.43835	0.416321	FALSE	1.63638	0.748379	FALSE	3.23049	0.00114092	TRUE
Merged-chr6-42397618-2	chr6	42397523	42397713	+	Intergenic	Intergenic	13084	NM_207028	387353	Tas2r126	-4.81627	0.715819	FALSE	-2.62025	0.721965	FALSE	-0.417314	1	FALSE	4.13056	1.80633e-14	TRUE
Merged-chr7-93737886-1	chr7	93737811	93737961	+	Intergenic	RMER1A|Other|Other	4099	NM_146851	258850	Olfr295	-4.30953	0.26586	FALSE	-3.44424	0.209934	FALSE	-2.49255	0.234438	FALSE	-2.50415	0.0353701	TRUE
Merged-chr17-37387669-4	chr17	37387524	37387776	+	Intergenic	Intergenic	12957	NM_146510	258503	Olfr98	-0.150229	1	FALSE	-0.299565	1	FALSE	-0.448735	0.937904	FALSE	-2.76633	0.0121926	TRUE
Merged-chr3-9997457-3	chr3	9997362	9997565	+	Intergenic	Lx|LINE|L1	-15122	NM_010634	16592	Fabp5	0.00199834	1	FALSE	0.328981	1	FALSE	0.680783	0.79829	FALSE	-6.25822	0.0048874	TRUE
Merged-chr3-10012547-9	chr3	10012447	10012643	+	promoter-TSS	promoter-TSS (NM_001272097)	-40	NM_010634	16592	Fabp5	0.413421	1	FALSE	1.06771	0.355394	FALSE	0.740742	0.548681	FALSE	1.56696	0.000348195	TRUE
Merged-chr7-129245437-10	chr7	129245299	129245557	+	promoter-TSS	promoter-TSS (NM_028177)	-66	NM_028177	70316	Ndufab1	-0.0818663	1	FALSE	0.0272219	1	FALSE	-0.0479852	1	FALSE	0.858911	0.0250946	TRUE
Merged-chr7-129230923-9	chr7	129230746	129231052	+	TTS	TTS (NM_028177)	14463	NM_028177	70316	Ndufab1	0.612058	0.894939	FALSE	0.251578	1	FALSE	0.942159	0.343867	FALSE	2.37518	3.80952e-11	TRUE
Merged-chr10-129322777-1	chr10	129322702	129322852	+	Intergenic	Intergenic	-10966	NM_207159	259165	Olfr814	4.07913	0.959494	FALSE	2.93781	0.987148	FALSE	3.7641	0.769373	FALSE	5.81226	0.0189418	TRUE
Merged-chr10-129046872-1	chr10	129046797	129046947	+	Intergenic	Intergenic	-1337	NM_146931	258933	Olfr796	-2.2772	0.553952	FALSE	-6.52001	0.0556747	FALSE	-2.0723	0.347541	FALSE	-3.1729	0.00795165	TRUE
Merged-chr17-37383827-9	chr17	37383709	37383951	+	Intergenic	Intergenic	-14517	NM_146512	258505	Olfr97	-0.0618952	1	FALSE	-0.269241	0.965814	FALSE	0.328257	0.778869	FALSE	-2.74153	4.53029e-10	TRUE
Merged-chr13-21598199-9	chr13	21598091	21598297	+	intron	intron (NR_026798, intron 1 of 1)	199	NR_026798	100038371	Zfp389	-0.502673	0.906499	FALSE	-0.85579	0.329928	FALSE	-1.24693	0.0262499	TRUE	-0.761284	0.0503932	FALSE
Merged-chr1-16094798-8	chr1	16094705	16094883	+	promoter-TSS	promoter-TSS (NM_011291)	-280	NM_011291	19989	Rpl7	-0.359949	0.97709	FALSE	-0.492274	0.734348	FALSE	-1.06484	0.0795808	FALSE	-0.882458	0.0239253	TRUE
Merged-chr1-16094498-5	chr1	16094415	16094587	+	promoter-TSS	promoter-TSS (NM_011291)	13	NM_011291	19989	Rpl7	0.28785	1	FALSE	-0.125703	1	FALSE	-0.656994	0.450904	FALSE	-1.15439	0.00610794	TRUE
Merged-chr14-77098858-1	chr14	77098783	77098933	+	Intergenic	Intergenic	21483	NR_015485	73272	1700108F19Rik	2.94991	1	FALSE	3.1368	0.987148	FALSE	3.23675	0.927974	FALSE	5.98375	0.0111135	TRUE
Merged-chr14-77181478-3	chr14	77181373	77181571	+	Intergenic	Intergenic	104097	NR_015485	73272	1700108F19Rik	0.770424	1	FALSE	0.811875	0.868537	FALSE	0.18987	1	FALSE	-5.99232	0.0243924	TRUE
Merged-chr7-152297201-1	chr7	152297126	152297276	+	Intergenic	Intergenic	96823	NR_033626	100040049	1810010D01Rik	-0.461054	1	FALSE	0.416141	0.987148	FALSE	0.912925	0.603149	FALSE	-4.2616	0.0103084	TRUE
Merged-chr7-152317600-7	chr7	152317425	152317719	+	Intergenic	Intergenic	76452	NR_033626	100040049	1810010D01Rik	0.850775	0.994795	FALSE	1.35382	0.535814	FALSE	1.72954	0.192724	FALSE	-4.52142	0.0328446	TRUE
Merged-chr7-152297407-7	chr7	152297311	152297507	+	Intergenic	Intergenic	96615	NR_033626	100040049	1810010D01Rik	-0.139357	1	FALSE	0.258525	0.987148	FALSE	0.30732	0.913806	FALSE	-3.12801	5.28558e-06	TRUE
Merged-chr14-77121749-8	chr14	77121578	77121876	+	Intergenic	Intergenic	44352	NR_015485	73272	1700108F19Rik	-0.112856	1	FALSE	-0.0926099	1	FALSE	-0.571	0.675111	FALSE	-5.48065	2.19067e-13	TRUE
Merged-chr7-111021773-1	chr7	111021698	111021848	+	Intergenic	Intergenic	8982	NM_013618	18367	Olfr66	-3.80648	0.576612	FALSE	0.130115	1	FALSE	-0.915214	0.849447	FALSE	-6.22402	0.0162599	TRUE
Merged-chr6-42810627-1	chr6	42810552	42810702	+	Intergenic	Intergenic	22745	NM_147064	259067	Olfr449	-1.20584	0.97709	FALSE	-1.1295	0.858377	FALSE	-2.55814	0.371276	FALSE	-4.54189	0.0255876	TRUE
Merged-chr19-4231385-1	chr19	4231310	4231460	+	promoter-TSS	promoter-TSS (NM_027196)	-514	NM_027196	69745	Pold4	4.25624	0.931588	FALSE	5.4805	0.292973	FALSE	4.46895	0.51783	FALSE	6.11113	0.0057158	TRUE
Merged-chr10-61963186-8	chr10	61963083	61963280	+	intron	intron (NM_011157, intron 1 of 2)	7322	NM_011157	19073	Srgn	-0.316267	1	FALSE	0.180553	1	FALSE	0.375307	0.883411	FALSE	-1.60057	0.0418134	TRUE
Merged-chr10-61984212-7	chr10	61984022	61984362	+	Intergenic	Intergenic	-13689	NM_011157	19073	Srgn	0.223073	1	FALSE	0.328876	0.973132	FALSE	0.180412	1	FALSE	-3.90254	3.78191e-06	TRUE
Merged-chr5-138220722-1	chr5	138220647	138220797	+	exon	exon (NM_027242, exon 2 of 4)	576	NM_027242	69871	Ppp1r35	0.269373	1	FALSE	1.87237	0.86887	FALSE	1.30704	0.93292	FALSE	3.35778	0.005954	TRUE
Merged-chr5-138220067-9	chr5	138219967	138220190	+	promoter-TSS	promoter-TSS (NM_027242)	-68	NM_027242	69871	Ppp1r35	-0.0957664	1	FALSE	0.250511	1	FALSE	0.387008	0.876198	FALSE	1.28429	0.00316256	TRUE
Merged-chr5-140808222-6	chr5	140808129	140808340	+	promoter-TSS	promoter-TSS (NM_026510)	358	NM_008637	17766	Nudt1	0.818286	0.994795	FALSE	0.442663	0.999861	FALSE	-0.536127	0.946283	FALSE	1.45467	0.0356353	TRUE
Merged-chr17-71343042-1	chr17	71342967	71343117	+	TTS	TTS (NM_026064)	-3186	NM_023402	67938	Myl12b	0	1	FALSE	2.13936	1	FALSE	2.39136	1	FALSE	6.50631	0.00205705	TRUE
Merged-chr17-71339904-8	chr17	71339753	71340048	+	promoter-TSS	promoter-TSS (NM_023402)	-44	NM_023402	67938	Myl12b	-0.18109	1	FALSE	-0.242525	1	FALSE	-0.600312	0.729188	FALSE	0.909941	0.0419732	TRUE
Merged-chr17-71339511-9	chr17	71339361	71339672	+	intron	CpG	340	NM_023402	67938	Myl12b	-0.254001	1	FALSE	-0.396049	0.930547	FALSE	-0.63562	0.655618	FALSE	1.43381	0.000177529	TRUE
Merged-chr17-71313090-6	chr17	71313005	71313176	+	Intergenic	LSU-rRNA_Hsa|rRNA|rRNA	26766	NM_023402	67938	Myl12b	0.44989	0.994795	FALSE	1.20956	0.198706	FALSE	1.41791	0.0317427	TRUE	3.49416	8.75422e-26	TRUE
Merged-chr16-3122159-1	chr16	3122084	3122234	+	Intergenic	B2_Mm2|SINE|B2	-470239	NM_146860	258859	Olfr161	1.58556	0.994795	FALSE	0.547351	1	FALSE	1.06716	0.961404	FALSE	2.46061	0.034729	TRUE
Merged-chr16-3344743-2	chr16	3344656	3344831	+	Intergenic	Intergenic	-247655	NM_146860	258859	Olfr161	3.78357	1	FALSE	3.70896	0.892992	FALSE	5.2726	0.236071	FALSE	6.60502	0.000621466	TRUE
Merged-chr16-3345285-2	chr16	3345204	3345367	+	Intergenic	Intergenic	-247113	NM_146860	258859	Olfr161	1.41394	1	FALSE	1.65599	0.969173	FALSE	2.13977	0.669838	FALSE	3.61569	0.000550068	TRUE
Merged-chr16-3121762-2	chr16	3121686	3121839	+	Intergenic	B2_Mm2|SINE|B2	-470636	NM_146860	258859	Olfr161	0.946119	1	FALSE	-2.51993	1	FALSE	2.39883	0.708873	FALSE	4.24922	0.00269544	TRUE
Merged-chr16-3577812-3	chr16	3577703	3577918	+	Intergenic	Intergenic	-14588	NM_146860	258859	Olfr161	-0.75334	1	FALSE	1.54541	0.689691	FALSE	2.79987	0.026768	TRUE	0.608011	0.802459	FALSE
Merged-chr6-42397975-1	chr6	42397900	42398050	+	Intergenic	Intergenic	13041	NM_146444	258436	Olfr458	3.06029	1	FALSE	3.13676	0.987148	FALSE	2.37304	1	FALSE	7.86259	3.77667e-09	TRUE
Merged-chr3-37051357-7	chr3	37051227	37051549	+	Intergenic	Intergenic	-26512	NM_008366	16183	Il2	0.0442407	1	FALSE	-0.0693853	1	FALSE	-0.400117	0.853612	FALSE	-3.73601	1.55611e-06	TRUE
Merged-chr16-3123000-6	chr16	3122886	3123130	+	Intergenic	Intergenic	-469390	NM_146860	258859	Olfr161	-1.17216	0.731152	FALSE	-0.591568	0.911604	FALSE	-0.0483331	1	FALSE	1.32673	0.0028372	TRUE
Merged-chr8-73198784-2	chr8	73198699	73198870	+	intron	intron (NM_015816, intron 1 of 4)	1654	NM_015816	50783	Lsm4	0	1	FALSE	3.13698	0.987148	FALSE	0	1	FALSE	6.70598	0.000124796	TRUE
Merged-chr6-138089017-9	chr6	138088897	138089236	+	promoter-TSS	promoter-TSS (NM_019946)	8	NM_019946	56615	Mgst1	0.350482	1	FALSE	0.786863	0.614445	FALSE	0.773921	0.531256	FALSE	1.08236	0.0435345	TRUE
Merged-chr6-72940405-6	chr6	72940290	72940507	+	Intergenic	Intergenic	-31656	NM_001190327	19240	Tmsb10	-0.718148	0.970387	FALSE	-0.227096	1	FALSE	0.428747	0.908611	FALSE	-2.66131	0.00878352	TRUE
Merged-chr6-72905043-8	chr6	72904880	72905188	+	Intergenic	Intergenic	3192	NM_001039392	19240	Tmsb10	-0.174948	1	FALSE	-0.566348	0.735377	FALSE	-0.617316	0.592738	FALSE	-1.74558	0.00113502	TRUE
Merged-chr6-72912465-10	chr6	72912227	72912732	+	Intergenic	L3|LINE|CR1	-3737	NM_001190327	19240	Tmsb10	-0.413293	0.959494	FALSE	-0.500152	0.742222	FALSE	-0.32607	0.797435	FALSE	-1.55977	0.000181802	TRUE
Merged-chr6-72888058-6	chr6	72887773	72888250	+	Intergenic	Intergenic	20215	NM_001039392	19240	Tmsb10	-0.61484	0.938978	FALSE	-0.808572	0.666741	FALSE	-0.929761	0.435126	FALSE	1.36376	0.000488463	TRUE
Merged-chr3-85947401-1	chr3	85947326	85947476	+	promoter-TSS	promoter-TSS (NM_016959)	-811	NM_016959	20091	Rps3a1	1.40402	1	FALSE	1.50415	0.902584	FALSE	1.0472	1	FALSE	3.11685	0.0126875	TRUE
Merged-chr13-21252728-1	chr13	21252653	21252803	+	Intergenic	Intergenic	-17804	NM_146534	258527	Olfr1368	-1.25128	0.841558	FALSE	-0.873107	0.80049	FALSE	-2.3846	0.136702	FALSE	-1.68727	0.0418982	TRUE
Merged-chr12-66174994-10	chr12	66174905	66175082	+	promoter-TSS	promoter-TSS (NM_013902)	-68	NM_013902	30795	Fkbp3	-0.341299	0.931718	FALSE	-0.531205	0.552083	FALSE	-0.974881	0.0261321	TRUE	-0.76649	0.0159246	TRUE
Merged-chr5-104122409-2	chr5	104122323	104122495	+	Intergenic	Intergenic	-37658	NM_001163550	74218	1700016H13Rik	0.7571	1	FALSE	0.295248	1	FALSE	2.37106	0.310141	FALSE	3.32927	0.000301872	TRUE
Merged-chr5-104127770-2	chr5	104127623	104127917	+	Intergenic	B3|SINE|B2	-43019	NM_001163550	74218	1700016H13Rik	2.81743	0.78696	FALSE	2.04655	0.814251	FALSE	3.41762	0.336141	FALSE	5.48548	3.70306e-08	TRUE
Merged-chr15-9351059-4	chr15	9350957	9351149	+	Intergenic	Intergenic	-14730	NM_029341	75568	Capsl	-0.58406	1	FALSE	-0.709286	0.844559	FALSE	-0.17389	1	FALSE	-2.55621	0.0135372	TRUE
Merged-chr15-9357784-3	chr15	9357674	9357911	+	Intergenic	Intergenic	-7991	NM_029341	75568	Capsl	-1.09079	0.69294	FALSE	-1.83727	0.209397	FALSE	-1.46241	0.207668	FALSE	-2.69156	0.000100606	TRUE
Merged-chr15-9359779-7	chr15	9359690	9359890	+	Intergenic	Intergenic	-5993	NM_029341	75568	Capsl	-0.832102	0.84819	FALSE	-1.06046	0.576375	FALSE	-0.95141	0.638705	FALSE	-3.6296	4.14003e-06	TRUE
Merged-chr15-9393730-2	chr15	9393649	9393812	+	intron	intron (NM_029341, intron 4 of 4)	27947	NM_029341	75568	Capsl	-0.411213	1	FALSE	-1.03224	0.502245	FALSE	-1.42482	0.235218	FALSE	-4.24352	8.83563e-07	TRUE
Merged-chr15-9393417-5	chr15	9393301	9393533	+	intron	intron (NM_029341, intron 4 of 4)	27634	NM_029341	75568	Capsl	-0.551896	0.963527	FALSE	-0.208124	1	FALSE	-0.808022	0.740576	FALSE	-3.05478	2.0627e-05	TRUE
Merged-chr13-14705413-10	chr13	14705293	14705579	+	promoter-TSS	promoter-TSS (NM_008944)	-73	NM_008944	19166	Psma2	-0.397784	0.850109	FALSE	-0.461487	0.619817	FALSE	-0.504117	0.401129	FALSE	-0.606612	0.0439522	TRUE
Merged-chr11-95906270-2	chr11	95906163	95906377	+	intron	intron (NM_033568, intron 5 of 7)	10039	NM_033568	27681	Snf8	4.07912	0.959494	FALSE	2.93774	0.987148	FALSE	5.27976	0.220183	FALSE	6.49125	0.000975551	TRUE
Merged-chr1-176071732-6	chr1	176071627	176071830	+	Intergenic	Intergenic	4851	NM_146721	258716	Olfr424	-0.966189	0.705314	FALSE	-0.938856	0.523552	FALSE	-1.64459	0.0573145	FALSE	-3.424	5.79304e-07	TRUE
Merged-chr16-19179517-10	chr16	19179374	19179667	+	Intergenic	Intergenic	107314	NM_146451	258443	Olfr164	-0.2588	1	FALSE	-0.261764	0.951582	FALSE	-0.346389	0.820864	FALSE	-1.02964	0.0277659	TRUE
Merged-chr2-84828338-8	chr2	84828250	84828432	+	promoter-TSS	promoter-TSS (NM_016914)	-31	NM_016914	53856	Prg3	-0.236413	1	FALSE	-0.202517	1	FALSE	0.214893	0.992667	FALSE	-4.04315	1.5099e-07	TRUE
Merged-chr3-106612435-4	chr3	106612330	106612527	+	Intergenic	L1M3|LINE|L1	13047	NM_146489	258482	Olfr266	-1.68095	0.421476	FALSE	-0.805252	0.764481	FALSE	-0.844178	0.553825	FALSE	-4.69877	3.02954e-07	TRUE
Merged-chr19-14318508-1	chr19	14318433	14318583	+	Intergenic	Intergenic	324996	NM_001011850	258151	Olfr1505	-0.171661	1	FALSE	1.01497	0.672406	FALSE	0.417335	0.987312	FALSE	-2.81548	0.0442354	TRUE
Merged-chr19-14318262-8	chr19	14318086	14318395	+	Intergenic	Intergenic	324728	NM_001011850	258151	Olfr1505	-0.0975754	1	FALSE	0.294292	0.970511	FALSE	0.25033	0.984767	FALSE	-3.63376	1.88058e-07	TRUE
Merged-chr4-135666627-1	chr4	135666552	135666702	+	Intergenic	Intergenic	-33110	NM_008321	15903	Id3	3.44256	1	FALSE	3.52411	0.86887	FALSE	4.50107	0.634757	FALSE	5.99128	0.0130411	TRUE
Merged-chr4-135696381-3	chr4	135696281	135696498	+	Intergenic	Intergenic	-3348	NM_008321	15903	Id3	1.55139	0.764805	FALSE	0.890514	0.909656	FALSE	1.2538	0.772392	FALSE	2.25678	0.00486607	TRUE
Merged-chr7-75370538-1	chr7	75370463	75370613	+	intron	intron (NM_010513, intron 20 of 20)	38581	NM_030101	78444	Pgpep1l	-0.230618	1	FALSE	-1.22719	0.872263	FALSE	0.278659	1	FALSE	-5.51532	0.0364142	TRUE
Merged-chr7-75274981-1	chr7	75274906	75275056	+	intron	intron (NM_010513, intron 2 of 20)	134138	NM_030101	78444	Pgpep1l	1.24457	1	FALSE	1.91213	0.863156	FALSE	0.0822955	1	FALSE	3.02189	0.0237465	TRUE
Merged-chr7-75354112-4	chr7	75354023	75354203	+	intron	intron (NM_010513, intron 17 of 20)	55006	NM_030101	78444	Pgpep1l	-0.56398	0.994795	FALSE	0.0772339	1	FALSE	-0.798477	0.675331	FALSE	-2.58338	0.00243597	TRUE
Merged-chr4-138894223-4	chr4	138894130	138894318	+	Intergenic	LSU-rRNA_Hsa|rRNA|rRNA	14267	NM_001290810	69902	Mrto4	0.797224	1	FALSE	1.42307	0.762137	FALSE	1.9279	0.283244	FALSE	2.96787	2.24158e-05	TRUE
Merged-chr3-137473289-4	chr3	137473206	137473373	+	Intergenic	ORR1B1|LTR|MaLR	-54162	NM_016750	51788	H2afz	0.671501	1	FALSE	0.286297	1	FALSE	0.779852	0.829916	FALSE	-5.95089	0.0172834	TRUE
Merged-chr3-137438200-8	chr3	137438079	137438347	+	Intergenic	MIR|SINE|MIR	-89238	NM_016750	51788	H2afz	-0.278066	1	FALSE	0.488379	0.850868	FALSE	0.583517	0.605335	FALSE	-3.33046	3.90071e-05	TRUE
Merged-chr9-78039735-3	chr9	78039631	78039826	+	promoter-TSS	promoter-TSS (NM_010357)	-45	NM_010357	14860	Gsta4	-0.745232	1	FALSE	1.15525	0.823162	FALSE	1.57451	0.40024	FALSE	2.08893	0.0102634	TRUE
Merged-chrX-47014197-1	chrX	47014122	47014272	+	Intergenic	L1Md_F2|LINE|L1	-22484	NM_207240	236784	Olfr1320	4.32753	0.862016	FALSE	3.13684	0.987148	FALSE	3.25525	0.93292	FALSE	5.52621	0.0489718	TRUE
Merged-chr4-52930308-2	chr4	52930162	52930454	+	Intergenic	Intergenic	-5644	NM_146839	258836	Olfr272	0.0759334	1	FALSE	-0.316552	1	FALSE	-0.00546137	1	FALSE	-2.68036	0.0110075	TRUE
Merged-chr9-65907902-10	chr9	65907759	65908070	+	promoter-TSS	promoter-TSS (NM_011149)	-62	NM_011149	19035	Ppib	0.447968	0.96505	FALSE	0.649106	0.707722	FALSE	0.7369	0.449152	FALSE	0.877286	0.0462509	TRUE
Merged-chr10-126946203-5	chr10	126946112	126946296	+	TTS	TTS (NM_177707)	-5791	NM_001098789	407790	Ndufa4l2	-0.749751	0.993026	FALSE	-0.461007	0.964976	FALSE	0.40947	0.893554	FALSE	1.48127	0.00299059	TRUE
Merged-chr10-126946484-2	chr10	126946407	126946561	+	TTS	TTS (NM_177707)	-5511	NM_001098789	407790	Ndufa4l2	-1.46173	0.806096	FALSE	-0.928919	0.800458	FALSE	-0.930132	0.751518	FALSE	1.39022	0.0272228	TRUE
Merged-chr10-126949165-5	chr10	126949056	126949265	+	Intergenic	CpG	-2835	NM_001098789	407790	Ndufa4l2	0.0150557	1	FALSE	-0.702536	0.896715	FALSE	-1.12233	0.647116	FALSE	2.21737	4.60345e-07	TRUE
Merged-chr16-43694419-1	chr16	43694344	43694494	+	Intergenic	Intergenic	-30122	NM_001146325	100043314	Tigit	2.15479	1	FALSE	3.43372	0.987148	FALSE	4.48145	0.552377	FALSE	5.64592	0.0419483	TRUE
Merged-chr16-43709009-1	chr16	43708934	43709084	+	Intergenic	Intergenic	-44712	NM_001146325	100043314	Tigit	-2.49306	1	FALSE	1.65251	0.957693	FALSE	2.62772	0.596269	FALSE	3.59911	0.0380381	TRUE
Merged-chr16-43666436-1	chr16	43666361	43666511	+	Intergenic	B3A|SINE|B2	-2139	NM_001146325	100043314	Tigit	0	1	FALSE	2.13941	1	FALSE	4.14707	0.643923	FALSE	6.53978	0.000607838	TRUE
Merged-chr16-43664172-1	chr16	43664097	43664247	+	exon	exon (NM_001146325, exon 1 of 4)	125	NM_001146325	100043314	Tigit	4.94831	0.720262	FALSE	3.70894	0.892992	FALSE	4.45946	0.517567	FALSE	6.34889	0.00447266	TRUE
Merged-chr16-43655266-1	chr16	43655191	43655341	+	intron	intron (NM_001146325, intron 3 of 3)	9031	NM_001146325	100043314	Tigit	-0.699247	0.939763	FALSE	-0.917841	0.658772	FALSE	-0.493921	0.846844	FALSE	-1.89512	0.00829919	TRUE
Merged-chr16-43672982-2	chr16	43672860	43673104	+	Intergenic	ORR1B2|LTR|MaLR	-8685	NM_001146325	100043314	Tigit	0.572497	1	FALSE	-0.271779	1	FALSE	1.48445	0.993866	FALSE	4.61447	7.93863e-05	TRUE
Merged-chr16-43699655-3	chr16	43699575	43699738	+	Intergenic	Intergenic	-35359	NM_001146325	100043314	Tigit	-1.14846	0.566821	FALSE	-1.16582	0.448319	FALSE	-1.08277	0.310592	FALSE	-2.3947	0.000119166	TRUE
Merged-chr16-43710061-9	chr16	43709976	43710154	+	Intergenic	Intergenic	-45768	NM_001146325	100043314	Tigit	-0.166732	1	FALSE	-0.440176	0.827439	FALSE	-0.355914	0.801817	FALSE	-1.95797	3.29572e-05	TRUE
Merged-chr16-43661843-9	chr16	43661663	43662015	+	intron	intron (NM_001146325, intron 2 of 3)	2458	NM_001146325	100043314	Tigit	0.886785	0.787339	FALSE	1.29723	0.222184	FALSE	1.28703	0.131889	FALSE	1.92359	2.53392e-05	TRUE
Merged-chr8-35117610-1	chr8	35117535	35117685	+	Intergenic	Intergenic	53258	NM_001293758	22428	Dctn6	0.515996	1	FALSE	-1.55136	0.755487	FALSE	-0.524781	0.965843	FALSE	-5.83873	0.0258142	TRUE
Merged-chr8-35110023-3	chr8	35109927	35110129	+	Intergenic	L1M2|LINE|L1	60840	NM_001293758	22428	Dctn6	-0.173408	1	FALSE	-0.401245	1	FALSE	-1.16927	0.571192	FALSE	-4.87321	5.01696e-05	TRUE
Merged-chr2-155102603-3	chr2	155102505	155102697	+	intron	CpG	501	NR_046364	66734	Map1lc3a	2.0855	0.957602	FALSE	2.18019	0.780455	FALSE	2.54434	0.36542	FALSE	4.40311	8.81627e-07	TRUE
Merged-chr1-185481118-2	chr1	185481025	185481211	+	Intergenic	Intergenic	376759	NM_028516	73363	1700056E22Rik	-0.918175	0.948592	FALSE	-1.34047	0.676045	FALSE	-0.137726	1	FALSE	-2.09439	0.0276632	TRUE
Merged-chr1-185829715-4	chr1	185829623	185829803	+	Intergenic	Intergenic	28164	NM_028516	73363	1700056E22Rik	0.279087	1	FALSE	1.01215	0.651012	FALSE	0.351027	1	FALSE	-2.8225	0.031783	TRUE
Merged-chr1-185624918-5	chr1	185624795	185625021	+	Intergenic	MTC|LTR|MaLR	232969	NM_028516	73363	1700056E22Rik	-0.810038	0.931588	FALSE	-0.288	0.995853	FALSE	-0.380948	0.927974	FALSE	-4.66465	4.60345e-07	TRUE
Merged-chr1-185691136-2	chr1	185691039	185691233	+	Intergenic	MT2A|LTR|ERVL	166741	NM_028516	73363	1700056E22Rik	0.08484	1	FALSE	0.129535	1	FALSE	0.416969	0.932105	FALSE	-3.01392	0.00510104	TRUE
Merged-chr1-185627892-1	chr1	185627817	185627967	+	Intergenic	Intergenic	229985	NM_028516	73363	1700056E22Rik	0.903043	0.783386	FALSE	0.468765	0.958402	FALSE	-0.272416	1	FALSE	-2.60247	0.00535533	TRUE
Merged-chr1-185457850-6	chr1	185457697	185458010	+	Intergenic	Intergenic	400024	NM_028516	73363	1700056E22Rik	-0.525147	1	FALSE	0.698849	0.782343	FALSE	0.844291	0.510356	FALSE	-4.20526	7.61359e-05	TRUE
Merged-chr1-185757936-10	chr1	185757822	185758032	+	Intergenic	Intergenic	99950	NM_028516	73363	1700056E22Rik	-0.0322356	1	FALSE	0.0642768	1	FALSE	0.477952	0.620233	FALSE	-1.7927	0.000231407	TRUE
Merged-chr1-185627432-8	chr1	185627330	185627551	+	Intergenic	Intergenic	230437	NM_028516	73363	1700056E22Rik	0.0700046	1	FALSE	-0.383625	0.840097	FALSE	-0.443214	0.663513	FALSE	-3.70934	3.62942e-15	TRUE
Merged-chr1-185803893-10	chr1	185803688	185804045	+	Intergenic	Intergenic	54011	NM_028516	73363	1700056E22Rik	-0.0636271	1	FALSE	-0.137631	1	FALSE	-0.148459	0.959734	FALSE	-2.12394	4.69184e-12	TRUE
Merged-chr7-31108179-5	chr7	31108080	31108272	+	promoter-TSS	promoter-TSS (NM_001033140)	-782	NM_001033140	68332	Sdhaf1	-0.354087	1	FALSE	-0.539979	0.916961	FALSE	-4.19813	0.000565569	TRUE	-2.42364	0.00134809	TRUE
Merged-chr7-31112453-5	chr7	31112319	31112594	+	Intergenic	Intergenic	-5062	NM_001033140	68332	Sdhaf1	0.393252	1	FALSE	0.850353	0.69189	FALSE	0.574848	0.800195	FALSE	-2.23743	0.0406379	TRUE
Merged-chr15-53555892-2	chr15	53555809	53555975	+	intron	intron (NM_177225, intron 2 of 4)	178099	NM_177225	320679	Samd12	-0.313903	1	FALSE	-0.520413	0.971118	FALSE	-1.99234	0.360007	FALSE	-4.39797	0.00774607	TRUE
Merged-chr10-129665497-6	chr10	129665411	129665589	+	Intergenic	Intergenic	-17316	NM_146300	258297	Olfr827	-0.993559	0.753067	FALSE	-1.10656	0.508239	FALSE	-0.537903	0.893652	FALSE	-1.47172	0.0212249	TRUE
Merged-chr7-55393953-7	chr7	55393863	55394050	+	Intergenic	RLTR46|LTR|ERVK	30399	NM_207538	404239	Mrgprb5	0.496027	1	FALSE	0.557337	0.913922	FALSE	-0.152172	1	FALSE	-2.1464	0.0472091	TRUE
Merged-chr7-55393378-7	chr7	55393291	55393462	+	Intergenic	Intergenic	30979	NM_207538	404239	Mrgprb5	-0.159723	1	FALSE	0.997068	0.460246	FALSE	0.378631	0.908764	FALSE	-2.01819	0.014112	TRUE
Merged-chr13-64414082-2	chr13	64414005	64414159	+	promoter-TSS	promoter-TSS (NM_025370)	-64	NM_025370	66129	Aaed1	1.97399	0.189898	FALSE	1.29206	0.446234	FALSE	0.805054	0.700572	FALSE	1.59144	0.0148716	TRUE
Merged-chr7-53178974-10	chr7	53178743	53179172	+	Intergenic	Intergenic	-2161	NM_010129	13732	Emp3	-0.312048	0.993552	FALSE	-0.692945	0.487896	FALSE	-0.598175	0.422408	FALSE	-0.968155	0.00829333	TRUE
Merged-chr11-115772557-1	chr11	115772482	115772632	+	promoter-TSS	promoter-TSS (NM_001162998)	-774	NM_001162998	68528	Smim6	2.95024	1	FALSE	3.59797	0.871042	FALSE	0	1	FALSE	6.13691	0.00857077	TRUE
Merged-chr19-42203715-8	chr19	42203449	42203943	+	promoter-TSS	promoter-TSS (NM_027106)	-213	NM_027106	69534	Avpi1	0.266431	1	FALSE	0.352135	0.938482	FALSE	0.398187	0.873255	FALSE	1.50569	7.82948e-05	TRUE
Merged-chr3-122627335-6	chr3	122627204	122627445	+	promoter-TSS	promoter-TSS (NM_024461)	9	NM_024461	67704	1810037I17Rik	0.619783	0.831043	FALSE	0.267417	0.982109	FALSE	0.746982	0.359465	FALSE	0.890009	0.0374431	TRUE
Merged-chr8-81685182-1	chr8	81685107	81685257	+	intron	RSINE1|SINE|B4	87300	NM_026315	67687	1700011L22Rik	-0.774348	1	FALSE	-1.18215	0.797288	FALSE	-0.0849208	1	FALSE	-4.7207	0.0101156	TRUE
Merged-chr8-81683455-6	chr8	81683337	81683552	+	intron	MLT1J|LTR|MaLR	89038	NM_026315	67687	1700011L22Rik	0.0985166	1	FALSE	0.184534	1	FALSE	0.414056	0.917141	FALSE	-7.11173	4.98129e-05	TRUE
Merged-chr8-81685492-8	chr8	81685405	81685581	+	intron	ORR1D2|LTR|MaLR	86989	NM_026315	67687	1700011L22Rik	-0.185219	1	FALSE	-0.387042	0.880831	FALSE	0.123836	1	FALSE	-8.42125	1.25585e-13	TRUE
Merged-chr2-119163793-5	chr2	119163619	119163983	+	Intergenic	CpG	-11868	NR_030683	100043609	Gm14207	0.795931	0.910389	FALSE	0.39673	0.978607	FALSE	0.240369	1	FALSE	2.24409	5.62382e-07	TRUE
Merged-chr8-73289886-5	chr8	73289793	73289984	+	intron	intron (NM_023065, intron 1 of 7)	674	NM_023065	65972	Ifi30	-0.562689	0.968837	FALSE	-0.626328	0.780663	FALSE	-0.472054	0.858733	FALSE	-1.61281	0.00990257	TRUE
Merged-chr8-73290632-2	chr8	73290514	73290751	+	promoter-TSS	promoter-TSS (NM_023065)	-70	NM_023065	65972	Ifi30	0.41283	1	FALSE	1.18229	0.800458	FALSE	0.672176	0.993866	FALSE	2.14655	0.0230776	TRUE
Merged-chr16-29947521-1	chr16	29947446	29947596	+	Intergenic	Intergenic	31689	NR_037689	328657	Gm1968	0	1	FALSE	3.88428	0.86887	FALSE	2.39136	1	FALSE	6.28154	0.00549305	TRUE
Merged-chr16-29947227-1	chr16	29947152	29947302	+	Intergenic	Intergenic	31983	NR_037689	328657	Gm1968	-0.150004	1	FALSE	0.564614	1	FALSE	0.980783	1	FALSE	3.89423	0.00978746	TRUE
Merged-chr6-146960156-2	chr6	146960061	146960252	+	intron	intron (NM_001170433, intron 15 of 27)	-20903	NM_025620	66532	Rep15	-0.219543	1	FALSE	0.860157	1	FALSE	-1.23391	0.993866	FALSE	3.39798	0.000109186	TRUE
Merged-chr6-146959082-2	chr6	146958994	146959171	+	intron	intron (NM_001170433, intron 14 of 27)	-21977	NM_025620	66532	Rep15	0.908165	1	FALSE	1.67404	0.84714	FALSE	0.811968	1	FALSE	4.41063	1.18946e-09	TRUE
Merged-chr15-76456070-1	chr15	76455995	76456145	+	TTS	TTS (NM_183091)	387	NM_025842	66914	Vps28	2.24976	0.948592	FALSE	1.01064	1	FALSE	3.2903	0.318348	FALSE	3.70171	0.023294	TRUE
Merged-chr1-174825640-2	chr1	174825535	174825746	+	promoter-TSS	promoter-TSS (NM_011318)	-455	NM_011318	20219	Apcs	0	1	FALSE	2.1394	1	FALSE	4.70775	0.422482	FALSE	7.47916	2.67651e-06	TRUE
Merged-chr16-96212583-10	chr16	96212453	96212735	+	promoter-TSS	promoter-TSS (NM_019537)	-84	NM_019537	56088	Psmg1	0.923096	0.50009	FALSE	0.733269	0.571004	FALSE	1.245	0.0518279	FALSE	1.01852	0.0181698	TRUE
Merged-chr2-150396048-6	chr2	150395866	150396304	+	promoter-TSS	promoter-TSS (NM_009977)	-66	NM_009977	13011	Cst7	0.201716	1	FALSE	0.527036	0.858923	FALSE	0.67674	0.721812	FALSE	-2.5616	0.00596026	TRUE
Merged-chr4-97758177-2	chr4	97758066	97758289	+	intron	intron (NM_010905, intron 10 of 10)	291779	NM_053157	94043	Tm2d1	-0.804063	0.933026	FALSE	-0.631751	0.875041	FALSE	0.0897257	1	FALSE	-2.50796	0.00310721	TRUE
Merged-chr4-97988751-7	chr4	97988660	97988836	+	Intergenic	Intergenic	61208	NM_053157	94043	Tm2d1	-0.051823	1	FALSE	-0.0825454	1	FALSE	-0.194861	1	FALSE	-1.84276	0.0190865	TRUE
Merged-chr4-97869110-3	chr4	97869033	97869187	+	Intergenic	ORR1E|LTR|MaLR	180846	NM_053157	94043	Tm2d1	-1.42952	0.483809	FALSE	-1.96024	0.149791	FALSE	-2.89747	0.0189616	TRUE	-7.75111	7.72329e-08	TRUE
Merged-chr7-4764411-10	chr7	4764289	4764500	+	promoter-TSS	promoter-TSS (NM_133777)	-452	NM_133777	77891	Ube2s	-0.733376	0.408452	FALSE	-0.917365	0.147868	FALSE	-1.17261	0.0110345	TRUE	-1.12812	0.000215393	TRUE
Merged-chr7-52711889-1	chr7	52711814	52711964	+	TTS	TTS (NM_030678)	3367	NM_010240	14325	Ftl1	3.9816	0.931718	FALSE	3.70892	0.892992	FALSE	3.77584	0.769373	FALSE	6.4174	0.0018342	TRUE
Merged-chr7-52711674-1	chr7	52711599	52711749	+	3'UTR	3' UTR (NM_030678, exon 16 of 16)	3582	NM_010240	14325	Ftl1	1.24457	1	FALSE	0.757156	1	FALSE	1.57064	0.881838	FALSE	3.27485	0.01034	TRUE
Merged-chr10-79724464-4	chr10	79724380	79724544	+	promoter-TSS	promoter-TSS (NM_010255)	-749	NM_010255	14431	Gamt	0.421568	1	FALSE	-0.123709	1	FALSE	1.20352	0.657953	FALSE	1.84064	0.0391577	TRUE
Merged-chr10-79723784-8	chr10	79723627	79723946	+	promoter-TSS	promoter-TSS (NM_010255)	-73	NM_010255	14431	Gamt	0.162071	1	FALSE	0.119089	1	FALSE	0.315236	0.958695	FALSE	1.15743	0.0280572	TRUE
Merged-chr3-88214018-6	chr3	88213936	88214104	+	TTS	TTS (NM_001281795)	218	NM_025928	67037	Pmf1	-0.182696	1	FALSE	0.21412	1	FALSE	0.167303	1	FALSE	1.06931	0.021373	TRUE
Merged-chr8-48952630-3	chr8	48952542	48952713	+	intron	intron (NM_133791, intron 11 of 22)	42791	NM_029383	75677	Cldn22	-0.191502	1	FALSE	-0.922686	0.80049	FALSE	-0.296519	0.989843	FALSE	-1.65213	0.0374821	TRUE
Merged-chr5-137735746-10	chr5	137735616	137735877	+	promoter-TSS	promoter-TSS (NM_027356)	-151	NM_027356	70240	Ufsp1	0.866252	0.74768	FALSE	0.555822	0.81672	FALSE	0.686236	0.555523	FALSE	1.27521	0.00407442	TRUE
Merged-chr13-37440282-2	chr13	37440204	37440360	+	intron	intron (NM_010745, intron 1 of 4)	3068	NM_010745	17084	Ly86	-0.155556	1	FALSE	-0.655633	0.949317	FALSE	0.280595	1	FALSE	-4.29895	0.00990971	TRUE
Merged-chr13-37440088-1	chr13	37440013	37440163	+	intron	ID_B1|SINE|B4	2874	NM_010745	17084	Ly86	-2.10988	0.801492	FALSE	-2.26449	0.450536	FALSE	-1.21163	0.73007	FALSE	-3.25175	0.0107906	TRUE
Merged-chr13-37448583-4	chr13	37448472	37448703	+	intron	intron (NM_010745, intron 1 of 4)	11373	NM_010745	17084	Ly86	-0.223249	1	FALSE	-0.359472	1	FALSE	-1.93493	0.318772	FALSE	-3.19561	0.00321196	TRUE
Merged-chr13-37417557-3	chr13	37417458	37417652	+	Intergenic	Intergenic	-19659	NM_010745	17084	Ly86	-0.204537	1	FALSE	0.107527	1	FALSE	0.279876	1	FALSE	-2.61683	0.0377563	TRUE
Merged-chr13-37495759-5	chr13	37495651	37495892	+	intron	intron (NM_010745, intron 3 of 4)	58557	NM_010745	17084	Ly86	-0.990566	0.79533	FALSE	-0.504595	0.881126	FALSE	-0.267158	0.993874	FALSE	-3.1361	2.3623e-05	TRUE
Merged-chr13-37437184-9	chr13	37436970	37437340	+	promoter-TSS	promoter-TSS (NM_010745)	-59	NM_010745	17084	Ly86	-0.460673	0.880119	FALSE	-0.598389	0.629806	FALSE	-0.267464	0.863702	FALSE	-2.03426	1.24611e-06	TRUE
Merged-chr13-37423026-8	chr13	37422861	37423164	+	Intergenic	Intergenic	-14202	NM_010745	17084	Ly86	0.55991	0.845791	FALSE	0.672013	0.517515	FALSE	-0.0640234	1	FALSE	-3.86747	1.46932e-10	TRUE
Merged-chr12-56523257-2	chr12	56523179	56523336	+	Intergenic	ORR1D1|LTR|MaLR	23445	NM_011968	26443	Psma6	0.20679	1	FALSE	-0.206584	1	FALSE	-0.0142374	1	FALSE	-5.97049	0.0177942	TRUE
Merged-chr6-124691137-10	chr6	124691001	124691328	+	promoter-TSS	promoter-TSS (NM_013535)	-67	NM_013535	14790	Grcc10	-0.0536365	1	FALSE	0.133597	1	FALSE	0.0637285	1	FALSE	1.41242	3.55345e-05	TRUE
Merged-chr11-115397182-2	chr11	115397051	115397313	+	intron	CpG	362	NM_133354	170930	Sumo2	3.43306	0.657512	FALSE	2.97765	0.467261	FALSE	2.71805	0.65058	FALSE	4.22411	0.000948768	TRUE
Merged-chr5-53664073-7	chr5	53663951	53664180	+	intron	intron (NM_001145433, intron 1 of 2)	5720	NM_001145433	66278	Smim20	0.170607	1	FALSE	0.0358776	1	FALSE	-0.799315	0.50731	FALSE	-3.271	7.73894e-07	TRUE
Merged-chr18-35821224-2	chr18	35821119	35821329	+	intron	intron (NM_027733, intron 1 of 3)	616	NM_029485	71242	Spata24	-1.28677	0.810504	FALSE	-1.11794	0.698112	FALSE	-0.92472	0.714974	FALSE	-5.10656	8.79251e-05	TRUE
Merged-chr1-175970861-1	chr1	175970786	175970936	+	Intergenic	Intergenic	-1203	NM_146717	258712	Olfr433	-1.28837	0.674462	FALSE	-2.20371	0.138809	FALSE	-0.510333	0.904364	FALSE	-4.0177	3.01778e-05	TRUE
Merged-chr14-20110699-1	chr14	20110624	20110774	+	Intergenic	LSU-rRNA_Hsa|rRNA|rRNA	311110	NM_001024706	432825	Gm5458	1.076	1	FALSE	1.66393	0.613633	FALSE	1.66932	0.524949	FALSE	3.65346	1.01893e-07	TRUE
Merged-chr1-175971119-8	chr1	175971012	175971252	+	promoter-TSS	promoter-TSS (NM_146717)	-932	NM_146717	258712	Olfr433	-0.125162	1	FALSE	-0.489928	0.82546	FALSE	0.450874	0.741827	FALSE	-1.75013	0.00191327	TRUE
Merged-chr17-87337302-7	chr17	87337192	87337414	+	Intergenic	Intergenic	9924	NM_029121	74915	Atp6v1e2	1.46733	0.568055	FALSE	1.06414	0.740178	FALSE	1.3647	0.351457	FALSE	1.86239	0.00438202	TRUE
Merged-chr15-32083045-1	chr15	32082970	32083120	+	Intergenic	Intergenic	-23999	NM_020503	57254	Tas2r119	-0.163118	1	FALSE	0.0452106	1	FALSE	-0.0856342	1	FALSE	-6.00744	0.0131098	TRUE
Merged-chr15-31941991-1	chr15	31941916	31942066	+	Intergenic	Intergenic	-165053	NM_020503	57254	Tas2r119	-0.717751	0.994795	FALSE	-1.42792	0.510899	FALSE	-1.34664	0.52021	FALSE	-2.67049	0.0127061	TRUE
Merged-chr11-100957304-1	chr11	100957229	100957379	+	promoter-TSS	promoter-TSS (NM_008949)	-555	NM_008949	19183	Psmc3ip	-1.16253	1	FALSE	1.51051	0.852551	FALSE	-3.11241	0.92826	FALSE	3.85041	6.91588e-05	TRUE
Merged-chr11-100957082-1	chr11	100957007	100957157	+	promoter-TSS	promoter-TSS (NM_008949)	-333	NM_008949	19183	Psmc3ip	0.56451	1	FALSE	1.17205	0.92026	FALSE	1.22489	0.849447	FALSE	2.9667	0.000733461	TRUE
Merged-chr1-16647180-10	chr1	16646942	16647343	+	promoter-TSS	promoter-TSS (NM_026456)	-196	NM_026456	67923	Tceb1	-0.488293	0.677095	FALSE	-0.770911	0.264853	FALSE	-1.08884	0.00240692	TRUE	-0.939611	0.000487277	TRUE
Merged-chr6-42195887-10	chr6	42195770	42195989	+	promoter-TSS	promoter-TSS (NM_029555)	-55	NM_029555	76263	Gstk1	-0.504181	0.807524	FALSE	-0.992501	0.21642	FALSE	-0.867419	0.118758	FALSE	-1.10612	0.00118023	TRUE
Merged-chr12-73186757-10	chr12	73186632	73186863	+	promoter-TSS	promoter-TSS (NM_026038)	-79	NM_024205	104771	Jkamp	0.0286575	1	FALSE	-0.0701	1	FALSE	-0.241375	0.847365	FALSE	-0.85385	0.00980442	TRUE
Merged-chr11-5615173-5	chr11	5615039	5615285	+	3'UTR	3' UTR (NM_178623, exon 6 of 6)	-7460	NM_026080	64660	Mrps24	-0.528687	1	FALSE	0.00515314	1	FALSE	-0.803433	0.673989	FALSE	-4.73514	9.93141e-06	TRUE
Merged-chr8-129328124-2	chr8	129328029	129328219	+	Intergenic	Intergenic	141697	NM_024214	67952	Tomm20	-1.57495	0.787339	FALSE	-0.384674	0.997785	FALSE	-0.202791	1	FALSE	-6.77123	0.000862038	TRUE
Merged-chr8-129405856-5	chr8	129405749	129405966	+	Intergenic	Intergenic	63964	NM_024214	67952	Tomm20	1.10195	0.614585	FALSE	1.04841	0.4544	FALSE	-0.112408	1	FALSE	-4.71622	0.000734582	TRUE
Merged-chr8-129355903-3	chr8	129355797	129356007	+	Intergenic	Intergenic	113919	NM_024214	67952	Tomm20	-0.665383	0.992215	FALSE	0.796837	0.728838	FALSE	-0.42584	0.921076	FALSE	-5.12123	4.03481e-05	TRUE
Merged-chr8-129356648-8	chr8	129356538	129356761	+	Intergenic	Intergenic	113172	NM_024214	67952	Tomm20	-0.00875799	1	FALSE	-0.261629	0.987148	FALSE	0.240317	0.930968	FALSE	-1.68377	0.0017189	TRUE
Merged-chr8-129410979-2	chr8	129410880	129411078	+	Intergenic	Intergenic	58842	NM_024214	67952	Tomm20	0.879824	1	FALSE	1.87958	0.657859	FALSE	0.855995	1	FALSE	4.02868	2.58989e-06	TRUE
Merged-chr8-129408220-8	chr8	129408078	129408348	+	Intergenic	Intergenic	61608	NM_024214	67952	Tomm20	0.324993	1	FALSE	0.736565	0.578151	FALSE	0.848583	0.429688	FALSE	-2.63573	0.00161978	TRUE
Merged-chr8-129363117-7	chr8	129363002	129363254	+	Intergenic	Intergenic	106693	NM_024214	67952	Tomm20	0.0396953	1	FALSE	-0.404789	0.961492	FALSE	-0.157378	1	FALSE	-2.83966	0.000176086	TRUE
Merged-chr8-129469819-10	chr8	129469644	129470001	+	promoter-TSS	promoter-TSS (NM_024214)	-1	NM_024214	67952	Tomm20	0.390432	0.987016	FALSE	0.311704	0.953924	FALSE	0.185748	1	FALSE	1.17778	0.00198898	TRUE
Merged-chr8-129369555-8	chr8	129369354	129369700	+	Intergenic	Intergenic	100294	NM_024214	67952	Tomm20	0.36675	0.948592	FALSE	0.441436	0.727121	FALSE	0.0857519	1	FALSE	-2.49903	1.49332e-09	TRUE
Merged-chr8-129391708-10	chr8	129391460	129391859	+	Intergenic	Intergenic	78162	NM_024214	67952	Tomm20	0.124917	1	FALSE	0.205142	0.976965	FALSE	-0.257299	0.790164	FALSE	-1.6787	8.51352e-06	TRUE
Merged-chr14-69754112-5	chr14	69753931	69754222	+	Intergenic	Intergenic	-35783	NM_010920	18092	Nkx2-6	-0.242197	1	FALSE	0.17732	1	FALSE	0.522299	0.897048	FALSE	-2.74926	0.0158736	TRUE
Merged-chr14-53070971-8	chr14	53070864	53071099	+	TTS	TTS (NM_020514)	913	NM_020514	57271	Olfr1509	0.857215	0.590628	FALSE	0.41751	0.874198	FALSE	0.642557	0.525845	FALSE	-1.86704	0.00281279	TRUE
Merged-chr14-69780090-1	chr14	69780015	69780165	+	Intergenic	(CCCTAA)n|Simple_repeat|Simple_repeat	-9769	NM_010920	18092	Nkx2-6	-0.231941	1	FALSE	0.0276185	1	FALSE	-0.0943513	1	FALSE	0.967301	0.0157707	TRUE
Merged-chr3-96050709-3	chr3	96050618	96050793	+	promoter-TSS	promoter-TSS (NM_178216).2	82	NM_054045	97114	Hist2h3c2	0.511927	1	FALSE	0.734972	0.845811	FALSE	0.141346	1	FALSE	2.53988	3.92322e-07	TRUE
Merged-chr3-96042635-7	chr3	96042496	96042813	+	exon	exon (NM_178216, exon 1 of 1)	396	NM_054045	97114	Hist2h3c2	0.224368	1	FALSE	0.0221248	1	FALSE	-0.243629	1	FALSE	2.049	3.32433e-07	TRUE
Merged-chr13-81887001-2	chr13	81886924	81887079	+	intron	intron (NM_028372, intron 1 of 1)	-35290	NM_007684	12626	Cetn3	-0.429867	1	FALSE	0.0689987	1	FALSE	0.0977382	1	FALSE	-6.37184	0.00516378	TRUE
Merged-chr13-82083216-3	chr13	82083138	82083297	+	Intergenic	Intergenic	160926	NM_007684	12626	Cetn3	-1.10116	0.831626	FALSE	-0.751762	0.919246	FALSE	-0.593592	0.841436	FALSE	-1.69622	0.0445879	TRUE
Merged-chr13-82655974-3	chr13	82655875	82656079	+	Intergenic	Lx2|LINE|L1	733686	NM_007684	12626	Cetn3	-1.16193	0.770781	FALSE	-0.672071	0.862899	FALSE	-2.00978	0.12484	FALSE	-4.36985	1.34824e-05	TRUE
Merged-chr13-82211691-4	chr13	82211578	82211799	+	Intergenic	Intergenic	289397	NM_007684	12626	Cetn3	-0.791708	0.795607	FALSE	-1.82678	0.0670435	FALSE	-1.73959	0.0621373	FALSE	-4.35852	4.37902e-10	TRUE
Merged-chr13-81932946-6	chr13	81932853	81933040	+	intron	intron (NM_007684, intron 4 of 4)	10655	NM_007684	12626	Cetn3	-1.0323	0.558193	FALSE	-1.35995	0.281669	FALSE	-1.22288	0.19953	FALSE	-4.94574	1.08656e-10	TRUE
Merged-chr13-81922217-9	chr13	81922105	81922311	+	promoter-TSS	promoter-TSS (NM_007684)	-83	NM_007684	12626	Cetn3	-0.395141	0.879007	FALSE	-0.430301	0.670219	FALSE	-0.730311	0.0966198	FALSE	-1.18229	0.000630979	TRUE
Merged-chr13-81922719-10	chr13	81922613	81922810	+	intron	CpG	420	NM_007684	12626	Cetn3	-0.474721	0.717026	FALSE	-0.750306	0.237549	FALSE	-0.708504	0.100818	FALSE	-1.30291	2.10835e-06	TRUE
Merged-chr1-140753168-1	chr1	140753093	140753243	+	exon	exon (NM_001081226, exon 1 of 3)	263	NM_001081226	69549	2310009B15Rik	0.157219	1	FALSE	-0.339668	1	FALSE	-0.0142695	1	FALSE	1.07283	0.0366942	TRUE
Merged-chr4-154314464-4	chr4	154314360	154314561	+	Intergenic	Intergenic	-12274	NM_178931	230979	Tnfrsf14	0.865222	0.959332	FALSE	0.779429	0.892992	FALSE	1.24073	0.430065	FALSE	-4.1847	0.0392494	TRUE
Merged-chr4-154317951-5	chr4	154317820	154318075	+	Intergenic	Intergenic	-15761	NM_178931	230979	Tnfrsf14	0.989737	0.849751	FALSE	0.874274	0.727121	FALSE	1.09043	0.447784	FALSE	-2.46541	0.0288584	TRUE
Merged-chr14-30784784-1	chr14	30784709	30784859	+	intron	intron (NM_019979, intron 2 of 4)	3218	NM_019979	80795	Selk	3.06024	1	FALSE	2.13935	1	FALSE	2.39131	1	FALSE	6.32054	0.00184191	TRUE
Merged-chr15-81816459-1	chr15	81816384	81816534	+	Intergenic	Intergenic	5489	NM_025503	66346	1700029P11Rik	-2.49319	1	FALSE	1.88248	0.883149	FALSE	-2.29685	1	FALSE	4.06129	0.00978214	TRUE
Merged-chr9-37038330-6	chr9	37038210	37038445	+	3'UTR	3' UTR (NM_001145960, exon 19 of 19)	22409	NM_025464	66279	Tmem218	-0.176308	1	FALSE	0.0361722	1	FALSE	0.410464	0.853612	FALSE	-3.08795	0.000406033	TRUE
Merged-chr9-37015760-10	chr9	37015675	37015875	+	promoter-TSS	promoter-TSS (NM_025464)	-143	NM_025464	66279	Tmem218	-0.0959152	1	FALSE	-0.0728236	1	FALSE	-0.231697	0.836746	FALSE	-1.10641	0.000399833	TRUE
Merged-chr12-67150145-1	chr12	67150070	67150220	+	Intergenic	RLTR9A2|LTR|ERVK	235243	NM_001162933	238217	Rpl10l	-1.7344	0.921622	FALSE	-1.69	0.764927	FALSE	-2.26871	0.436351	FALSE	-3.508	0.0324393	TRUE
Merged-chr8-90180472-9	chr8	90180379	90180568	+	Intergenic	Intergenic	92667	NM_177901	330820	4933402J07Rik	0.622323	0.994795	FALSE	0.767249	0.751704	FALSE	0.656908	0.784865	FALSE	1.30274	0.0331093	TRUE
Merged-chr14-64804916-9	chr14	64804789	64805025	+	intron	intron (NM_001253715, intron 4 of 4)	81747	NM_028525	73382	Prss52	-0.597015	0.920081	FALSE	-0.513464	0.849545	FALSE	0.396939	0.789657	FALSE	-2.05399	0.000201832	TRUE
Merged-chr8-90232264-10	chr8	90231993	90232410	+	intron	intron (NM_033327, intron 5 of 7)	144395	NM_177901	330820	4933402J07Rik	0.161016	1	FALSE	-0.0242992	1	FALSE	-0.0578218	1	FALSE	-1.19488	0.00606123	TRUE
Merged-chr17-56897010-2	chr17	56896927	56897093	+	promoter-TSS	promoter-TSS (NM_008738)	-57	NM_008738	18188	Nrtn	1.30053	1	FALSE	2.39693	0.724009	FALSE	1.87582	0.88666	FALSE	4.02869	0.00454308	TRUE
Merged-chr12-4848414-1	chr12	4848339	4848489	+	promoter-TSS	promoter-TSS (NM_016863)	-13	NM_016863	14226	Fkbp1b	1.38887	1	FALSE	1.28378	0.948633	FALSE	1.1434	1	FALSE	3.12791	0.0152402	TRUE
Merged-chr7-26082623-2	chr7	26082542	26082705	+	intron	CpG-12849	351	NM_008776	18476	Pafah1b3	-0.296022	1	FALSE	0.98629	0.954422	FALSE	1.94132	0.517143	FALSE	2.50429	0.0381044	TRUE
Merged-chr7-26080535-2	chr7	26080426	26080645	+	intron	intron (NM_008776, intron 5 of 5)	2439	NM_008776	18476	Pafah1b3	0.197795	1	FALSE	-0.439741	1	FALSE	0.491709	1	FALSE	2.54556	0.000453078	TRUE
Merged-chr9-109734990-1	chr9	109734915	109735065	+	promoter-TSS	promoter-TSS (NM_018757)	-318	NM_018757	54369	Nme6	3.97702	0.235891	FALSE	4.26192	0.112636	FALSE	4.13999	0.0530413	FALSE	4.47443	0.000321161	TRUE
Merged-chr9-109735248-8	chr9	109735148	109735336	+	promoter-TSS	promoter-TSS (NM_018757)	-66	NM_018757	54369	Nme6	0.942185	0.656195	FALSE	0.271002	1	FALSE	1.25358	0.0912637	FALSE	1.06103	0.0316413	TRUE
Merged-chr17-57262854-2	chr17	57262757	57262952	+	Intergenic	Intergenic	-17489	NR_033508	100169874	Gm11110	1.30054	1	FALSE	-0.271779	1	FALSE	0.0742172	1	FALSE	4.12537	0.00237766	TRUE
Merged-chr13-49320732-5	chr13	49320644	49320822	+	Intergenic	Intergenic	-9338	NM_026738	68480	1110007C09Rik	-0.825724	0.851547	FALSE	-0.703113	0.769192	FALSE	-1.89503	0.087169	FALSE	-2.72849	0.000239498	TRUE
Merged-chr2-3244803-2	chr2	3244703	3244904	+	3'UTR	3' UTR (NM_001290368, exon 14 of 14)	5097	NM_001013376	227522	Rpp38	0.246086	1	FALSE	0.692083	1	FALSE	0.269474	1	FALSE	2.27046	0.0086631	TRUE
Merged-chr12-70646193-1	chr12	70646118	70646268	+	Intergenic	Intergenic	37822	NM_001033236	207965	Vcpkmt	-2.49314	1	FALSE	-0.271737	1	FALSE	1.86882	0.880301	FALSE	3.82406	0.0201715	TRUE
Merged-chr12-70639462-1	chr12	70639387	70639537	+	Intergenic	Intergenic	44553	NM_001033236	207965	Vcpkmt	2.44112	0.931588	FALSE	3.68314	0.202706	FALSE	3.15414	0.35363	FALSE	3.88683	0.0135451	TRUE
Merged-chr12-70645738-1	chr12	70645663	70645813	+	Intergenic	RMER5|LTR|ERV1	38277	NM_001033236	207965	Vcpkmt	2.15496	1	FALSE	2.24787	1	FALSE	0	1	FALSE	6.19866	0.0132002	TRUE
Merged-chr12-70639215-2	chr12	70639133	70639297	+	Intergenic	Intergenic	44800	NM_001033236	207965	Vcpkmt	-0.783339	1	FALSE	0.325988	1	FALSE	-0.0442382	1	FALSE	1.70874	0.0383485	TRUE
Merged-chr12-70646687-2	chr12	70646609	70646766	+	Intergenic	MER5A|DNA|MER1_type	37328	NM_001033236	207965	Vcpkmt	-1.81633	0.951306	FALSE	0.0769514	1	FALSE	-0.109317	1	FALSE	2.68136	0.000297971	TRUE
Merged-chr13-21925472-10	chr13	21925261	21925639	+	promoter-TSS	promoter-TSS (NM_001177544).2	-6	NM_001177544	665433	Hist1h2ao	-0.507584	0.850225	FALSE	-0.8908	0.267246	FALSE	-0.591048	0.44012	FALSE	0.8351	0.00841767	TRUE
Merged-chr16-84735588-10	chr16	84735444	84735691	+	promoter-TSS	promoter-TSS (NM_017404)	-20	NM_017404	27393	Mrpl39	-0.690099	0.441596	FALSE	-0.473843	0.622881	FALSE	-1.0463	0.0139986	TRUE	-0.636878	0.077078	FALSE
Merged-chr18-78245339-9	chr18	78245156	78245552	+	exon	exon (NM_001101038, exon 3 of 6)	8653	NM_001101038	620235	Siglec15	-0.037032	1	FALSE	0.186804	1	FALSE	-0.265254	0.957491	FALSE	-1.38971	0.0220225	TRUE
Merged-chr1-173053455-1	chr1	173053380	173053530	+	intron	intron (NM_001081275, intron 2 of 5)	1663	NM_001081275	75472	1700009P17Rik	-0.875886	0.962768	FALSE	-1.31319	0.607673	FALSE	-0.452103	0.93292	FALSE	-2.44532	0.023403	TRUE
Merged-chr1-173032880-9	chr1	173032775	173032999	+	Intergenic	tRNA-Gly-GGA|tRNA|tRNA	-18905	NM_001081275	75472	1700009P17Rik	0.285226	1	FALSE	0.0258187	1	FALSE	-0.177089	1	FALSE	0.977182	0.0446831	TRUE
Merged-chr11-62352250-1	chr11	62352175	62352325	+	intron	CpG	513	NM_028448	73139	Cenpv	1.5413	1	FALSE	-0.321526	1	FALSE	2.47847	0.67716	FALSE	3.864	0.00537363	TRUE
Merged-chr11-62325483-2	chr11	62325380	62325587	+	intron	intron (NM_001039536, intron 5 of 6)	27280	NM_028448	73139	Cenpv	0	1	FALSE	3.137	0.987148	FALSE	3.23675	0.927974	FALSE	6.21092	0.00677435	TRUE
Merged-chr11-62352593-2	chr11	62352444	62352743	+	exon	exon (NM_028448, exon 1 of 5)	170	NM_028448	73139	Cenpv	0.438731	1	FALSE	0.880858	1	FALSE	0.502249	1	FALSE	3.36012	0.000313699	TRUE
Merged-chr2-90235305-2	chr2	90235227	90235383	+	Intergenic	L1Md_F3|LINE|L1	-5492	NM_146263	258330	Olfr1274-ps	0.413245	1	FALSE	-0.255779	1	FALSE	1.72115	0.274056	FALSE	2.58573	0.000723604	TRUE
Merged-chr9-50345536-2	chr9	50345439	50345634	+	intron	L1M4|LINE|L1	-8790	NM_011220	19286	Pts	0.413495	1	FALSE	0.0422637	1	FALSE	1.23199	0.598696	FALSE	1.96985	0.021537	TRUE
Merged-chr8-123113109-10	chr8	123112992	123113266	+	promoter-TSS	promoter-TSS (NM_178856)	-154	NM_178856	272551	Gins2	0.0543572	1	FALSE	0.293731	0.89917	FALSE	0.148652	0.988308	FALSE	0.932811	0.00289503	TRUE
Merged-chr14-77013605-5	chr14	77013498	77013725	+	Intergenic	Intergenic	-56915	NR_027699	72661	Serp2	0.294934	1	FALSE	-0.52264	0.987148	FALSE	-0.270699	1	FALSE	-3.85208	0.00343478	TRUE
Merged-chr14-76979764-4	chr14	76979622	76979888	+	Intergenic	Intergenic	-23059	NR_027699	72661	Serp2	-0.768277	0.936472	FALSE	-1.09271	0.614117	FALSE	-0.74653	0.766868	FALSE	-5.59248	1.00991e-06	TRUE
Merged-chr14-76982475-3	chr14	76982333	76982641	+	Intergenic	Intergenic	-25791	NR_027699	72661	Serp2	-0.590451	0.959494	FALSE	-1.88583	0.140917	FALSE	-2.16171	0.0634577	FALSE	-5.8342	4.55461e-09	TRUE
Merged-chr3-129125519-1	chr3	129125444	129125594	+	Intergenic	Intergenic	-11072	NR_033594	435755	Gm5712	-3.94257	0.441458	FALSE	-0.895845	0.898754	FALSE	-2.10659	0.362229	FALSE	-4.11974	0.018181	TRUE
Merged-chr3-129124974-7	chr3	129124882	129125083	+	Intergenic	Intergenic	-11609	NR_033594	435755	Gm5712	-0.298402	1	FALSE	0.00521655	1	FALSE	-0.262709	0.976898	FALSE	-1.78413	0.0158211	TRUE
Merged-chr15-31502276-4	chr15	31502182	31502370	+	intron	MTD|LTR|MaLR	3609	NM_181588	69574	Cmbl	-0.629365	1	FALSE	-0.369729	1	FALSE	-0.995168	0.694731	FALSE	-2.1634	0.0271559	TRUE
Merged-chr6-40930300-1	chr6	40930225	40930375	+	Intergenic	L1Md_F|LINE|L1	15529	NM_023707	73626	1810009J06Rik	0.550171	1	FALSE	0.144158	1	FALSE	-0.706322	0.911511	FALSE	-3.90407	0.0427903	TRUE
Merged-chr7-3524734-2	chr7	3524619	3524849	+	Intergenic	Intergenic	-21301	NM_177363	245126	Tarm1	0	1	FALSE	3.1369	0.987148	FALSE	3.7641	0.769373	FALSE	6.81672	6.73338e-05	TRUE
Merged-chr12-55798235-2	chr12	55798120	55798350	+	Intergenic	Intergenic	-1383	NM_025456	66266	Eapp	-1.65751	0.84644	FALSE	-0.429578	1	FALSE	-0.101745	1	FALSE	2.47367	1.63482e-06	TRUE
Merged-chr12-55839052-4	chr12	55838947	55839144	+	Intergenic	Intergenic	-42193	NM_025456	66266	Eapp	0.240647	1	FALSE	0.450621	0.967065	FALSE	0.900691	0.665556	FALSE	2.80238	1.61677e-10	TRUE
Merged-chr12-55830713-8	chr12	55830534	55830942	+	Intergenic	U1|snRNA|snRNA	-33886	NM_025456	66266	Eapp	-0.0562674	1	FALSE	-0.216159	1	FALSE	-0.0486823	1	FALSE	1.38865	6.29049e-05	TRUE
Merged-chr12-55820110-10	chr12	55819952	55820327	+	Intergenic	Intergenic	-23287	NM_025456	66266	Eapp	0.194737	1	FALSE	0.317696	0.920671	FALSE	-0.109002	1	FALSE	1.19242	0.000756353	TRUE
Merged-chr12-55839395-9	chr12	55839215	55839499	+	Intergenic	Intergenic	-42505	NM_025456	66266	Eapp	-0.197105	1	FALSE	0.0534535	1	FALSE	-0.137581	1	FALSE	0.879911	0.0403742	TRUE
Merged-chr12-55815281-8	chr12	55815136	55815490	+	Intergenic	U1|snRNA|snRNA	-18461	NM_025456	66266	Eapp	0.0679944	1	FALSE	0.406613	0.856306	FALSE	0.0883943	1	FALSE	1.50815	0.000171428	TRUE
Merged-chr12-55811449-10	chr12	55811232	55811773	+	Intergenic	Intergenic	-14650	NM_025456	66266	Eapp	-0.0640754	1	FALSE	-0.161632	1	FALSE	0.133913	1	FALSE	1.56337	7.38058e-07	TRUE
Merged-chr5-118538045-2	chr5	118537932	118538159	+	intron	intron (NM_172721, intron 7 of 10)	60212	NM_021344	57816	Tesc	0.818465	1	FALSE	0.00721758	1	FALSE	-0.775358	1	FALSE	3.05551	0.0192243	TRUE
Merged-chr5-118538887-2	chr5	118538793	118538981	+	intron	intron (NM_172721, intron 7 of 10)	61054	NM_021344	57816	Tesc	-0.735701	1	FALSE	-0.311355	1	FALSE	-0.308291	1	FALSE	2.87844	0.00826473	TRUE
Merged-chr5-118535539-2	chr5	118535452	118535627	+	intron	intron (NM_172721, intron 7 of 10)	57706	NM_021344	57816	Tesc	-0.0231898	1	FALSE	0.98629	0.954422	FALSE	1.49805	0.799292	FALSE	3.41075	7.357e-05	TRUE
Merged-chr5-118532504-2	chr5	118532398	118532611	+	intron	intron (NM_172721, intron 7 of 10)	54671	NM_021344	57816	Tesc	-1.1693	1	FALSE	-0.725886	1	FALSE	0.862681	0.942492	FALSE	3.16638	9.99485e-07	TRUE
Merged-chr13-28438061-2	chr13	28437980	28438143	+	Intergenic	Intergenic	203708	NM_023746	28078	Prl5a1	-1.41045	0.854475	FALSE	-0.952418	0.846794	FALSE	-0.564529	0.951016	FALSE	-6.93508	0.00123973	TRUE
Merged-chr13-28511889-6	chr13	28511773	28511996	+	Intergenic	Intergenic	277531	NM_023746	28078	Prl5a1	-0.12768	1	FALSE	0.0158045	1	FALSE	-0.281674	0.99722	FALSE	-2.46187	0.00286369	TRUE
Merged-chr9-122907740-5	chr9	122907585	122907847	+	intron	intron (NM_010620, intron 20 of 34)	-22728	NM_025339	66079	Tmem42	0.707467	0.994795	FALSE	1.62124	0.292973	FALSE	1.34561	0.352979	FALSE	-3.77784	0.048025	TRUE
Merged-chr9-122930414-6	chr9	122930312	122930517	+	promoter-TSS	promoter-TSS (NM_001164823)	-30	NM_025339	66079	Tmem42	0.702255	0.817142	FALSE	0.572721	0.836163	FALSE	-0.0869619	1	FALSE	1.69097	2.00696e-05	TRUE
Merged-chr6-124662210-10	chr6	124662063	124662332	+	promoter-TSS	promoter-TSS (NM_013536)	-1	NM_013536	14791	Emg1	0.340196	1	FALSE	-0.28146	0.988798	FALSE	0.318817	0.822101	FALSE	1.00611	0.00486354	TRUE
Merged-chr9-108241523-7	chr9	108241388	108241632	+	promoter-TSS	promoter-TSS (NM_008160)	99	NM_008160	14775	Gpx1	0.777963	0.938978	FALSE	0.696556	0.830685	FALSE	0.359337	1	FALSE	1.72186	0.00134516	TRUE
Merged-chr5-7276869-10	chr5	7276792	7276947	+	intron	intron (NM_001163223, intron 1 of 3)	-27295	NM_027603	70920	4921511H03Rik	-0.888897	0.258996	FALSE	-0.810967	0.34903	FALSE	-0.336909	0.760274	FALSE	-1.33115	3.21407e-05	TRUE
Merged-chr7-31419874-2	chr7	31419775	31419974	+	exon	exon (NM_007959, exon 4 of 6)	997	NM_007959	14008	Etv2	0.622218	1	FALSE	0.491009	1	FALSE	2.23762	0.605253	FALSE	3.44338	0.00465851	TRUE
Merged-chr6-129533260-1	chr6	129533185	129533335	+	intron	intron (NM_153590, intron 5 of 6)	4956	NM_153590	243655	Klre1	-0.99353	0.906853	FALSE	-1.34047	0.676045	FALSE	-2.16236	0.293012	FALSE	-3.74884	0.00509111	TRUE
Merged-chr4-57971173-3	chr4	57971079	57971280	+	Intergenic	Intergenic	-1896	NM_011660	22166	Txn1	0.47724	1	FALSE	-0.539784	1	FALSE	1.0154	0.579345	FALSE	1.5119	0.0237157	TRUE
Merged-chr4-57968958-1	chr4	57968883	57969033	+	intron	CpG	325	NM_011660	22166	Txn1	0.143616	1	FALSE	-0.310479	1	FALSE	-0.74207	0.790426	FALSE	1.39639	0.0202472	TRUE
Merged-chr10-127846953-10	chr10	127846788	127847076	+	promoter-TSS	promoter-TSS (NM_027257)	-80	NM_027257	69917	Nabp2	0.0592754	1	FALSE	-0.181639	1	FALSE	0.166851	0.976551	FALSE	0.845125	0.0286067	TRUE
Merged-chr10-12904147-5	chr10	12904041	12904253	+	intron	intron (NM_181470, intron 4 of 10)	-6318	NM_029172	75122	Zc2hc1b	-0.693539	0.878339	FALSE	-1.35205	0.371185	FALSE	-1.6986	0.112351	FALSE	-1.68636	0.0126117	TRUE
Merged-chr10-38355589-5	chr10	38355474	38355690	+	Intergenic	ORR1E|LTR|MaLR	186003	NM_001177783	215919	Rfpl4b	-0.148727	1	FALSE	-0.402031	0.987148	FALSE	-1.182	0.475505	FALSE	-5.1188	5.54996e-06	TRUE
Merged-chr10-38604661-7	chr10	38604511	38604773	+	Intergenic	Intergenic	-63057	NM_001177783	215919	Rfpl4b	-0.183841	1	FALSE	0.29486	0.981813	FALSE	-0.347546	0.955167	FALSE	-3.69758	1.29474e-05	TRUE
Merged-chr10-38343660-2	chr10	38343559	38343761	+	Intergenic	L1MC4|LINE|L1	197925	NM_001177783	215919	Rfpl4b	-1.99831	0.0927089	FALSE	-1.69309	0.0458899	TRUE	-1.3661	0.0844661	FALSE	-6.36789	2.37548e-14	TRUE
Merged-chr10-38343411-6	chr10	38343308	38343518	+	Intergenic	Intergenic	198172	NM_001177783	215919	Rfpl4b	-0.930508	0.547485	FALSE	-0.900908	0.373899	FALSE	-1.7838	0.007014	TRUE	-3.85345	1.08983e-11	TRUE
Merged-chr8-120304949-2	chr8	120304870	120305028	+	Intergenic	Intergenic	20880	NM_026758	68533	Mphosph6	2.94999	1	FALSE	4.39867	0.680254	FALSE	5.11766	0.269702	FALSE	7.28384	5.674e-06	TRUE
Merged-chr8-120305898-4	chr8	120305803	120305989	+	Intergenic	B4A|SINE|B4	19933	NM_026758	68533	Mphosph6	1.63148	0.959332	FALSE	2.91191	0.150635	FALSE	3.23776	0.0215506	TRUE	3.62173	2.59069e-05	TRUE
Merged-chr8-120303505-4	chr8	120303388	120303660	+	Intergenic	Intergenic	22305	NM_026758	68533	Mphosph6	0.148732	1	FALSE	1.54933	0.791526	FALSE	2.665	0.0724502	FALSE	3.58264	5.07955e-07	TRUE
Merged-chr8-120296700-2	chr8	120296624	120296777	+	Intergenic	Intergenic	29129	NM_026758	68533	Mphosph6	-0.282922	1	FALSE	0.706282	1	FALSE	1.31838	0.712409	FALSE	3.81543	1.33357e-08	TRUE
Merged-chr8-120305471-7	chr8	120305337	120305596	+	Intergenic	Intergenic	20363	NM_026758	68533	Mphosph6	1.86189	0.801398	FALSE	2.53054	0.227572	FALSE	3.22736	0.00738268	TRUE	4.94339	1.26883e-16	TRUE
Merged-chr11-70617483-7	chr11	70617310	70617701	+	intron	intron (NM_001045526, intron 1 of 4)	8558	NM_001045526	327957	Scimp	-0.922807	0.674213	FALSE	-0.787449	0.615947	FALSE	-0.362935	0.890527	FALSE	0.877769	0.0400425	TRUE
Merged-chrX-151579454-1	chrX	151579379	151579529	+	intron	intron (NM_001081671, intron 1 of 2)	2938	NM_001081671	73347	1700042B14Rik	-0.367097	1	FALSE	-0.79686	0.920671	FALSE	-1.60202	0.551218	FALSE	-2.9941	0.0257891	TRUE
Merged-chr3-37191806-2	chr3	37191724	37191889	+	Intergenic	Intergenic	19562	NM_145825	207175	Cetn4	2.28484	1	FALSE	3.79292	0.891807	FALSE	2.3915	1	FALSE	6.52244	0.000439919	TRUE
Merged-chr3-37179925-7	chr3	37179829	37180034	+	Intergenic	Intergenic	31437	NM_145825	207175	Cetn4	-0.265926	1	FALSE	-0.375213	0.915793	FALSE	-0.301527	0.923897	FALSE	-2.78842	1.2398e-07	TRUE
Merged-chr3-37211420-10	chr3	37211315	37211514	+	promoter-TSS	promoter-TSS (NM_145825)	-46	NM_145825	207175	Cetn4	-0.353816	0.944212	FALSE	-0.708489	0.412861	FALSE	-0.769337	0.177339	FALSE	-0.827145	0.0205667	TRUE
Merged-chr6-128837555-8	chr6	128837448	128837665	+	promoter-TSS	promoter-TSS (NM_001289707)	-49	NM_020257	93675	Clec2i	-0.600328	0.868941	FALSE	-0.929844	0.439979	FALSE	-0.850031	0.379521	FALSE	-1.689	0.0009639	TRUE
Merged-chr3-88349336-2	chr3	88349218	88349454	+	intron	intron (NM_016899, intron 1 of 4)	2865	NM_016899	53868	Rab25	0.0513762	1	FALSE	-0.432119	1	FALSE	-0.498783	1	FALSE	2.88462	3.49213e-07	TRUE
Merged-chr4-134024273-7	chr4	134024151	134024374	+	promoter-TSS	promoter-TSS (NM_019641)	27	NM_019641	16765	Stmn1	0.655405	1	FALSE	1.12271	0.740372	FALSE	1.32445	0.478421	FALSE	1.79518	0.0199885	TRUE
Merged-chr10-21255529-1	chr10	21255454	21255604	+	Intergenic	Intergenic	-57422	NR_027968	67692	1700020N01Rik	0.308923	1	FALSE	0.139028	1	FALSE	-1.89719	0.511084	FALSE	-3.93391	0.0098898	TRUE
Merged-chr10-22002784-4	chr10	22002671	22002933	+	intron	intron (NM_001177775, intron 1 of 5)	9522	NM_001177775	667281	H60b	-0.92135	0.867566	FALSE	-0.413799	0.978607	FALSE	-0.287984	0.989015	FALSE	-1.94187	0.0273714	TRUE
Merged-chr10-21977971-10	chr10	21977892	21978054	+	intron	intron (NM_009018, intron 5 of 5)	-15307	NM_001177775	667281	H60b	-0.939469	0.328343	FALSE	-1.16729	0.0463807	TRUE	-0.930143	0.0497833	TRUE	-0.82973	0.0170986	TRUE
Merged-chr6-135117933-2	chr6	135117834	135118033	+	intron	CpG	300	NM_013546	15199	Hebp1	1.54612	0.937821	FALSE	3.04788	0.0450828	TRUE	2.04231	0.384216	FALSE	2.07473	0.10644	FALSE
Merged-chr11-67471400-8	chr11	67471298	67471504	+	intron	intron (NM_001277079, intron 5 of 13)	-37427	NM_009038	19674	Rcvrn	0.525719	1	FALSE	-0.0487881	1	FALSE	0.466178	0.880578	FALSE	-2.42095	0.00706721	TRUE
Merged-chr5-148230489-8	chr5	148230367	148230597	+	intron	intron (NR_033625, intron 1 of 2)	286	NR_033625	100039805	D5Ertd605e	0.31693	1	FALSE	-0.159579	1	FALSE	-0.26895	0.992667	FALSE	-1.42198	0.028037	TRUE
Merged-chr3-130385789-5	chr3	130385683	130385882	+	Intergenic	Intergenic	26580	NM_025509	66357	Ostc	0.35488	1	FALSE	0.594414	0.871042	FALSE	0.749446	0.695247	FALSE	-3.22967	0.00544045	TRUE
Merged-chr3-130418339-1	chr3	130418264	130418414	+	Intergenic	Intergenic	-5977	NM_025509	66357	Ostc	-0.1058	1	FALSE	1.26475	0.587653	FALSE	1.7407	0.309367	FALSE	1.66626	0.0281511	TRUE
Merged-chr3-130394329-5	chr3	130394217	130394463	+	Intergenic	MLT1G3|LTR|MaLR	18022	NM_025509	66357	Ostc	0.501738	1	FALSE	0.311796	1	FALSE	0.70051	0.751518	FALSE	1.60653	0.00470813	TRUE
Merged-chr1-90173851-1	chr1	90173776	90173926	+	exon	exon (NM_198652, exon 2 of 8)	281	NM_172505	212427	A730008H23Rik	0.000394291	1	FALSE	0.229597	0.976149	FALSE	0.170393	0.978105	FALSE	1.24559	4.06597e-05	TRUE
Merged-chr7-4819447-1	chr7	4819372	4819522	+	Intergenic	Intergenic	-1666	NM_026158	67441	Isoc2b	-1.12536	1	FALSE	0.210214	1	FALSE	1.07818	1	FALSE	2.86184	0.0234297	TRUE
Merged-chr7-4816825-2	chr7	4816742	4816908	+	intron	B2_Mm2|SINE|B2	956	NM_026158	67441	Isoc2b	-0.847447	1	FALSE	-0.167761	1	FALSE	0.595725	0.993387	FALSE	1.70756	0.0491586	TRUE
Merged-chr9-108469779-9	chr9	108469676	108469891	+	promoter-TSS	promoter-TSS (NR_029577)	-110	NM_023247	66706	Ndufaf3	0.472891	0.994795	FALSE	0.400729	0.950757	FALSE	0.38209	0.892721	FALSE	1.54099	0.000440531	TRUE
Merged-chr9-108469357-9	chr9	108469241	108469482	+	5'UTR	5' UTR (NM_023247, exon 1 of 5)	312	NM_023247	66706	Ndufaf3	0.489923	1	FALSE	0.760822	0.706324	FALSE	0.509679	0.782413	FALSE	1.75445	0.000114432	TRUE
Merged-chr6-146991681-4	chr6	146991569	146991783	+	intron	CpG	384	NM_145573	232536	Mrps35	0.603183	1	FALSE	0.308741	1	FALSE	0.675772	0.882402	FALSE	1.77931	0.00273149	TRUE
Merged-chr6-146991296-10	chr6	146991204	146991409	+	promoter-TSS	promoter-TSS (NM_145573)	14	NM_145573	232536	Mrps35	0.688108	0.850225	FALSE	0.43248	0.902218	FALSE	1.26019	0.0720111	FALSE	1.79444	1.01858e-05	TRUE
Merged-chr3-19321670-5	chr3	19321559	19321781	+	Intergenic	Intergenic	-86925	NM_001163536	66326	Dnajc5b	-0.628831	0.938978	FALSE	-0.548731	0.848015	FALSE	-0.628966	0.662121	FALSE	-4.33968	6.45173e-07	TRUE
Merged-chr3-19330343-10	chr3	19330250	19330483	+	Intergenic	Intergenic	-78229	NM_001163536	66326	Dnajc5b	-0.416306	0.919348	FALSE	-0.482591	0.652996	FALSE	-0.766955	0.156051	FALSE	-2.3642	5.34456e-13	TRUE
Merged-chr5-68404096-2	chr5	68404013	68404180	+	Intergenic	Intergenic	-18978	NM_001018019	433899	Grxcr1	-1.02573	0.974491	FALSE	-0.324669	1	FALSE	-0.666239	0.875571	FALSE	-2.5734	0.0191873	TRUE
Merged-chr5-68424817-6	chr5	68424716	68424930	+	intron	intron (NM_001018019, intron 1 of 3)	1749	NM_001018019	433899	Grxcr1	-1.12043	0.540279	FALSE	-1.48986	0.102081	FALSE	-1.89056	0.00596944	TRUE	-8.76063	4.70019e-16	TRUE
Merged-chr11-70783959-4	chr11	70783867	70784048	+	promoter-TSS	promoter-TSS (NM_172394)	255	NM_027186	69723	Rpain	1.28941	0.668271	FALSE	1.51815	0.328965	FALSE	1.65533	0.141735	FALSE	1.47915	0.0325378	TRUE
Merged-chr7-80773215-6	chr7	80773099	80773337	+	Intergenic	Intergenic	58231	NR_033604	244061	Gm4971	-0.944246	0.776613	FALSE	-0.273602	1	FALSE	-0.659806	0.802155	FALSE	-1.51773	0.0167878	TRUE
Merged-chr2-112277925-4	chr2	112277831	112278023	+	Intergenic	Intergenic	-17255	NM_133749	73024	Emc7	0.314262	1	FALSE	-0.413343	0.969675	FALSE	-0.724301	0.689682	FALSE	-3.11831	0.000200947	TRUE
Merged-chr5-10948844-1	chr5	10948769	10948919	+	Intergenic	Intergenic	83815	NR_003596	623849	Gm6455	1.11108	1	FALSE	1.5585	0.965814	FALSE	0.990416	1	FALSE	3.54627	0.0200776	TRUE
Merged-chr5-10871719-1	chr5	10871644	10871794	+	TTS	TTS (NR_003596)	6690	NR_003596	623849	Gm6455	3.06029	1	FALSE	5.01521	0.436944	FALSE	5.56879	0.146331	FALSE	6.25242	0.00306991	TRUE
Merged-chr5-11046046-2	chr5	11045962	11046131	+	Intergenic	Intergenic	181017	NR_003596	623849	Gm6455	-1.07604	1	FALSE	0.284779	1	FALSE	1.38657	0.728115	FALSE	2.14813	0.0492034	TRUE
Merged-chr5-10953692-3	chr5	10953608	10953776	+	Intergenic	Intergenic	88663	NR_003596	623849	Gm6455	1.27957	1	FALSE	2.79104	0.319729	FALSE	3.62233	0.0251451	TRUE	3.6736	0.000502439	TRUE
Merged-chr5-10866554-4	chr5	10866458	10866655	+	intron	intron (NR_003596, intron 1 of 4)	1527	NR_003596	623849	Gm6455	-0.0287253	1	FALSE	1.96015	0.546154	FALSE	2.21239	0.292153	FALSE	3.31143	2.73429e-05	TRUE
Merged-chr5-10871912-3	chr5	10871796	10872025	+	Intergenic	Intergenic	6881	NR_003596	623849	Gm6455	-0.0380711	1	FALSE	0.757464	0.979114	FALSE	2.45492	0.0621373	FALSE	2.7542	0.000212325	TRUE
Merged-chr5-11040579-5	chr5	11040494	11040661	+	Intergenic	Intergenic	175548	NR_003596	623849	Gm6455	0.990341	1	FALSE	1.90257	0.614117	FALSE	2.25538	0.278634	FALSE	3.80659	7.41005e-08	TRUE
Merged-chr5-10948288-3	chr5	10948178	10948384	+	Intergenic	Intergenic	83252	NR_003596	623849	Gm6455	1.90927	0.957602	FALSE	2.9628	0.292475	FALSE	3.1026	0.165602	FALSE	4.72423	1.6638e-09	TRUE
Merged-chr7-117984030-10	chr7	117983922	117984149	+	intron	L3|LINE|CR1	3860	NM_025999	67150	Rnf141	-0.603459	0.830858	FALSE	-0.504197	0.851858	FALSE	-1.07592	0.163047	FALSE	-1.50024	0.00117836	TRUE
Merged-chr4-140517214-10	chr4	140517055	140517354	+	promoter-TSS	promoter-TSS (NM_023374)	18	NM_023374	67680	Sdhb	0.105205	1	FALSE	0.183959	1	FALSE	0.355165	0.82512	FALSE	1.65944	2.06191e-05	TRUE
Merged-chr14-51747768-4	chr14	51747563	51747914	+	Intergenic	RMER1B|Other|Other	-1005	NM_030098	78416	Rnase6	-0.198123	1	FALSE	0.292361	1	FALSE	-0.185982	1	FALSE	1.56682	0.00202609	TRUE
Merged-chr14-51748692-9	chr14	51748532	51748863	+	promoter-TSS	promoter-TSS (NM_030098)	-46	NM_030098	78416	Rnase6	-0.806805	0.441596	FALSE	-1.11655	0.101807	FALSE	-1.09228	0.0566214	FALSE	-2.20201	7.73778e-08	TRUE
Merged-chr12-104511523-10	chr12	104511398	104511647	+	Intergenic	Intergenic	-31166	NM_133364	170952	Prima1	0.563098	0.976006	FALSE	1.05032	0.408838	FALSE	1.61255	0.0183071	TRUE	2.73952	1.82095e-12	TRUE
Merged-chr7-135536298-1	chr7	135536223	135536373	+	intron	intron (NM_026418, intron 3 of 4)	25388	NM_026418	67865	Rgs10	-0.813705	1	FALSE	-0.779891	0.953754	FALSE	-0.413615	1	FALSE	1.8757	0.00517047	TRUE
Merged-chr7-135535839-8	chr7	135535634	135536213	+	intron	intron (NM_026418, intron 3 of 4)	25763	NM_026418	67865	Rgs10	0.335009	1	FALSE	-0.0383457	1	FALSE	-0.0440691	1	FALSE	2.23916	1.05779e-09	TRUE
Merged-chr11-117653765-4	chr11	117653649	117653893	+	intron	intron (NM_001195090, intron 15 of 15)	-5203	NM_029964	77727	6030468B19Rik	0.293975	1	FALSE	0.0154478	1	FALSE	-0.302367	1	FALSE	2.04546	0.000188977	TRUE
Merged-chr11-117660697-8	chr11	117660540	117660897	+	intron	intron (NM_029964, intron 2 of 5)	1744	NM_029964	77727	6030468B19Rik	-0.499217	0.931588	FALSE	-0.179626	1	FALSE	-0.465632	0.719806	FALSE	-2.91836	7.22681e-08	TRUE
Merged-chr4-155406219-5	chr4	155406102	155406314	+	Intergenic	Intergenic	5757	NM_021985	21936	Tnfrsf18	-0.0789419	1	FALSE	0.366482	1	FALSE	0.732575	0.817853	FALSE	1.46669	0.0311906	TRUE
Merged-chr1-136884444-1	chr1	136884369	136884519	+	exon	exon (NM_001033409, exon 18 of 18)	25302	NM_026024	67196	Ube2t	2.60979	0.841558	FALSE	1.71328	0.954958	FALSE	2.18583	0.850234	FALSE	3.6115	0.0336164	TRUE
Merged-chr15-75578838-10	chr15	75578658	75579015	+	promoter-TSS	promoter-TSS (NM_194350)	-484	NM_194350	378435	Mafa	0.636156	0.807524	FALSE	0.328395	0.960246	FALSE	0.905779	0.31575	FALSE	1.2416	0.00166718	TRUE
Merged-chr7-140044352-5	chr7	140044258	140044444	+	promoter-TSS	promoter-TSS (NM_028095)	-21	NM_028095	72096	Mettl10	0.925444	0.836633	FALSE	0.450531	0.971091	FALSE	1.13622	0.336315	FALSE	1.28727	0.0328446	TRUE
Merged-chr10-33835596-1	chr10	33835521	33835671	+	Intergenic	MTEb|LTR|MaLR	12182	NM_175449	215900	Fam26f	0	1	FALSE	2.93765	0.987148	FALSE	0	1	FALSE	5.52621	0.0489735	TRUE
Merged-chr10-33837102-2	chr10	33837021	33837183	+	Intergenic	Intergenic	10676	NM_175449	215900	Fam26f	0.902489	1	FALSE	-3.30542	0.987148	FALSE	0.168392	1	FALSE	2.85214	0.0231309	TRUE
Merged-chr10-33837767-1	chr10	33837692	33837842	+	Intergenic	Intergenic	10011	NM_175449	215900	Fam26f	-0.680901	1	FALSE	-1.80274	0.555665	FALSE	-1.26308	0.766175	FALSE	-2.6359	0.0341686	TRUE
Merged-chr10-33847415-5	chr10	33847293	33847522	+	exon	exon (NM_175449, exon 1 of 2)	371	NM_175449	215900	Fam26f	-1.2516	0.446058	FALSE	-1.74736	0.102081	FALSE	-1.59517	0.0958147	FALSE	-1.44025	0.0131124	TRUE
Merged-chr10-33851362-8	chr10	33851231	33851459	+	Intergenic	Intergenic	-3567	NM_175449	215900	Fam26f	-0.280783	1	FALSE	-0.16282	1	FALSE	-0.116367	1	FALSE	-8.09847	4.71985e-10	TRUE
Merged-chr5-138635734-2	chr5	138635650	138635819	+	TTS	TTS (NM_178612)	192	NM_177878	330216	Mblac1	-0.112257	1	FALSE	0.111167	1	FALSE	1.33919	0.706448	FALSE	2.50569	0.00953894	TRUE
Merged-chr6-129352629-3	chr6	129352542	129352721	+	intron	intron (NM_019985, intron 4 of 5)	5316	NM_001204253	56760	Clec1b	0.232223	1	FALSE	-0.215843	1	FALSE	-0.25339	1	FALSE	-3.69505	0.0024521	TRUE
Merged-chr1-122032988-3	chr1	122032870	122033111	+	intron	intron (NM_001172074, intron 1 of 4)	15226	NM_028439	73103	3110009E18Rik	0.905948	1	FALSE	1.8596	0.622439	FALSE	2.63768	0.134252	FALSE	3.06365	0.000335374	TRUE
Merged-chr1-122059398-4	chr1	122059279	122059525	+	intron	intron (NM_028439, intron 3 of 5)	41638	NM_028439	73103	3110009E18Rik	-0.099557	1	FALSE	0.511537	0.919246	FALSE	-0.144684	1	FALSE	-6.98475	0.000145493	TRUE
Merged-chr1-122071806-8	chr1	122071676	122071920	+	intron	intron (NM_028439, intron 5 of 5)	54034	NM_028439	73103	3110009E18Rik	-0.554789	0.835292	FALSE	-0.48632	0.721106	FALSE	-0.494853	0.556092	FALSE	-6.48501	1.07074e-24	TRUE
Merged-chr17-80630592-1	chr17	80630517	80630667	+	Intergenic	Intergenic	6763	NM_026053	67242	Gemin6	0	1	FALSE	2.13944	1	FALSE	4.15835	0.630875	FALSE	5.3582	0.0470493	TRUE
Merged-chr17-80624558-1	chr17	80624483	80624633	+	intron	intron (NM_026053, intron 1 of 2)	729	NM_026053	67242	Gemin6	2.28159	0.993552	FALSE	1.47912	0.956234	FALSE	1.89591	0.917793	FALSE	3.41432	0.0421001	TRUE
Merged-chr17-80636368-10	chr17	80636236	80636483	+	Intergenic	B3|SINE|B2	12530	NM_026053	67242	Gemin6	0.193521	1	FALSE	0.119215	1	FALSE	0.317262	0.864775	FALSE	0.904393	0.0151155	TRUE
Merged-chr2-62299041-7	chr2	62298926	62299136	+	Intergenic	Intergenic	22679	NM_008100	14526	Gcg	-0.77784	0.747277	FALSE	-0.975996	0.510423	FALSE	-1.4549	0.0778253	FALSE	-1.42108	0.00510605	TRUE
Merged-chr2-62297441-2	chr2	62297323	62297559	+	Intergenic	Intergenic	24269	NM_008100	14526	Gcg	0.42832	1	FALSE	0.206456	1	FALSE	0.127158	1	FALSE	2.70158	1.01866e-05	TRUE
Merged-chr2-62298630-9	chr2	62298519	62298765	+	Intergenic	L3b|LINE|CR1	23068	NM_008100	14526	Gcg	-0.730515	0.562239	FALSE	-1.12699	0.112109	FALSE	-0.828799	0.191165	FALSE	-0.890367	0.0166043	TRUE
Merged-chr17-24563640-7	chr17	24563507	24563758	+	promoter-TSS	promoter-TSS (NM_010023)	4	NM_010023	13177	Eci1	0.374552	1	FALSE	0.231216	1	FALSE	-0.498233	0.883147	FALSE	1.33566	0.00865753	TRUE
Merged-chr5-124947077-2	chr5	124946979	124947175	+	intron	intron (NM_021430, intron 6 of 6)	13913	NM_029532	76167	Snrnp35	-0.255349	1	FALSE	-0.595721	0.93713	FALSE	-0.140113	1	FALSE	-3.19215	0.00914914	TRUE
Merged-chr6-127580315-5	chr6	127580192	127580429	+	TTS	TTS (NM_001033464)	52317	NM_001033464	381812	Cracr2a	1.62837	0.755095	FALSE	1.99798	0.25431	FALSE	2.85544	0.000519824	TRUE	-1.20321	0.473312	FALSE
Merged-chr6-113554542-1	chr6	113554467	113554617	+	promoter-TSS	promoter-TSS (NM_133937)	-224	NM_133937	101314	Brk1	5.6762	0.408452	FALSE	4.02148	0.780743	FALSE	4.69589	0.467614	FALSE	6.70598	0.0001248	TRUE
Merged-chr11-115759893-2	chr11	115759804	115759983	+	intron	intron (NM_130454, intron 7 of 18)	-1560	NM_183259	66528	Smim5	1.85546	0.931588	FALSE	0.632946	1	FALSE	1.85057	0.76323	FALSE	3.51206	0.0019599	TRUE
Merged-chr11-115766835-2	chr11	115766747	115766923	+	intron	intron (NM_183259, intron 2 of 2)	5382	NM_183259	66528	Smim5	3.08439	0.675685	FALSE	2.94121	0.470014	FALSE	3.78818	0.172886	FALSE	4.6086	9.85632e-05	TRUE
Merged-chr4-153331382-10	chr4	153331295	153331486	+	promoter-TSS	promoter-TSS (NM_001163019)	44	NM_175287	97159	A430005L14Rik	0.80546	0.642551	FALSE	0.691786	0.578151	FALSE	0.640539	0.485904	FALSE	1.02531	0.0162911	TRUE
Merged-chr11-101488697-8	chr11	101488592	101488841	+	promoter-TSS	promoter-TSS (NM_025654)	-547	NM_025654	66599	Rdm1	0.111252	1	FALSE	0.207284	1	FALSE	0.695401	0.728433	FALSE	1.16306	0.0431508	TRUE
Merged-chr11-101503184-6	chr11	101502988	101503444	+	Intergenic	U2|snRNA|snRNA	13953	NM_025654	66599	Rdm1	-0.840448	0.844664	FALSE	-0.134103	1	FALSE	0.197822	0.97234	FALSE	1.7213	5.54996e-06	TRUE
Merged-chr11-101507109-10	chr11	101506983	101507205	+	Intergenic	U2|snRNA|snRNA	17831	NM_025654	66599	Rdm1	-0.312611	1	FALSE	0.0264877	1	FALSE	-0.243065	0.924772	FALSE	1.17544	0.000694369	TRUE
Merged-chr15-98558598-2	chr15	98558521	98558676	+	promoter-TSS	promoter-TSS (NM_024169)	31	NM_024169	66120	Fkbp11	2.60206	0.839191	FALSE	3.07814	0.460816	FALSE	3.55349	0.182727	FALSE	3.81843	0.0048874	TRUE
Merged-chr15-98570790-2	chr15	98570698	98570883	+	exon	exon (NM_007478, exon 5 of 5)	-12161	NM_024169	66120	Fkbp11	0	1	FALSE	2.24816	1	FALSE	4.12691	0.70516	FALSE	6.72023	0.000128068	TRUE
Merged-chr15-98574366-2	chr15	98574225	98574508	+	intron	intron (NM_007478, intron 1 of 4)	-15737	NM_024169	66120	Fkbp11	-1.27661	1	FALSE	0.277713	1	FALSE	1.7134	0.597737	FALSE	4.36984	1.10759e-11	TRUE
Merged-chr11-106891026-1	chr11	106890951	106891101	+	exon	exon (NM_001163473, exon 3 of 3)	1489	NM_001163473	69066	1810010H24Rik	1.75036	1	FALSE	-2.46114	1	FALSE	1.51072	1	FALSE	3.55531	0.0230275	TRUE
Merged-chr11-106889356-5	chr11	106889132	106889638	+	promoter-TSS	promoter-TSS (NM_001163473)	-152	NM_001163473	69066	1810010H24Rik	0.664219	0.96454	FALSE	0.70333	0.81672	FALSE	0.707238	0.724281	FALSE	1.54843	0.00588822	TRUE
Merged-chr6-129981658-1	chr6	129981583	129981733	+	intron	intron (NM_053152, intron 5 of 5)	-4680	NM_053154	93971	Klra19	-1.64385	0.755095	FALSE	-1.06714	0.814353	FALSE	-0.72635	0.885911	FALSE	-6.5112	0.00164021	TRUE
Merged-chr16-13743145-4	chr16	13743069	13743222	+	Intergenic	Intergenic	-12069	NM_001291009	26565	Pla2g10	-0.450757	1	FALSE	-0.141765	1	FALSE	-0.474147	0.917921	FALSE	-6.95985	6.52496e-05	TRUE
Merged-chr2-148404938-6	chr2	148404817	148405099	+	Intergenic	Intergenic	-93393	NM_019761	56488	Nxt1	-0.064165	1	FALSE	-0.571309	0.841035	FALSE	0.125751	1	FALSE	-1.71297	0.00745901	TRUE
Merged-chr2-130490053-5	chr2	130489908	130490170	+	intron	CpG	342	NM_029832	77006	Ddrgk1	0.384946	1	FALSE	-0.282928	0.976551	FALSE	-0.0721518	1	FALSE	0.978245	0.023403	TRUE
Merged-chr5-137428995-3	chr5	137428894	137429109	+	promoter-TSS	promoter-TSS (NM_001163243)	-144	NM_001163243	66437	Fis1	0.153405	1	FALSE	0.208301	1	FALSE	1.13618	0.772735	FALSE	2.08033	0.0301143	TRUE
Merged-chr5-137437960-9	chr5	137437855	137438065	+	promoter-TSS	promoter-TSS (NM_025562)	13	NM_025562	66437	Fis1	0.780493	0.96422	FALSE	1.50782	0.244226	FALSE	1.26677	0.310592	FALSE	1.93573	0.000564105	TRUE
Merged-chr3-90035865-1	chr3	90035790	90035940	+	5'UTR	5' UTR (NM_206924, exon 1 of 5)	346	NM_206924	23922	Jtb	1.36945	0.969216	FALSE	1.37801	0.854291	FALSE	2.19854	0.488106	FALSE	3.87014	1.16413e-06	TRUE
Merged-chr15-38127122-2	chr15	38127025	38127220	+	Intergenic	Intergenic	-21836	NM_008757	18285	Odf1	1.30818	1	FALSE	0.824308	1	FALSE	2.13192	0.610369	FALSE	3.07049	0.0245495	TRUE
Merged-chr15-38132047-1	chr15	38131972	38132122	+	Intergenic	Intergenic	-16911	NM_008757	18285	Odf1	-3.9474	0.96422	FALSE	0.3272	1	FALSE	-0.476244	1	FALSE	2.76794	0.0129811	TRUE
Merged-chr15-38131780-1	chr15	38131705	38131855	+	Intergenic	Intergenic	-17178	NM_008757	18285	Odf1	-2.21794	1	FALSE	0.33403	1	FALSE	-0.872598	1	FALSE	2.73932	0.0165069	TRUE
Merged-chr15-84847530-1	chr15	84847455	84847605	+	promoter-TSS	promoter-TSS (NM_023478)	-41	NM_023478	22270	Upk3a	4.31115	0.919348	FALSE	5.14102	0.435504	FALSE	4.19075	0.70516	FALSE	6.1303	0.00542042	TRUE
Merged-chr6-29195943-8	chr6	29195785	29196109	+	Intergenic	Intergenic	-26541	NM_001190461	69573	Hilpda	-0.442399	0.962768	FALSE	-0.0653701	1	FALSE	-0.525769	0.619774	FALSE	-1.87712	0.000143525	TRUE
Merged-chr6-29222595-10	chr6	29222438	29222719	+	promoter-TSS	promoter-TSS (NM_023516)	-48	NM_023516	69573	Hilpda	-0.406411	0.938231	FALSE	-0.740485	0.377012	FALSE	-1.24464	0.0309109	TRUE	-0.987898	0.00426922	TRUE
Merged-chr5-114577718-1	chr5	114577643	114577793	+	exon	exon (NM_175016, exon 2 of 4)	467	NM_175016	231642	Alkbh2	1.47583	0.994795	FALSE	1.51124	0.971091	FALSE	2.13977	0.669838	FALSE	3.31694	0.00860663	TRUE
Merged-chr5-11177545-2	chr5	11177461	11177629	+	Intergenic	MTE2b|LTR|MaLR	-162863	NR_001586	70896	Speer1-ps1	0.853635	1	FALSE	1.62909	0.7663	FALSE	1.2154	0.856492	FALSE	2.42866	0.0252014	TRUE
Merged-chr5-11133841-1	chr5	11133766	11133916	+	Intergenic	Intergenic	-206567	NR_001586	70896	Speer1-ps1	2.94994	1	FALSE	4.69676	0.576486	FALSE	6.26463	0.0237099	TRUE	6.85406	7.69777e-05	TRUE
Merged-chr5-11342047-2	chr5	11341972	11342122	+	intron	intron (NR_001586, intron 1 of 4)	1639	NR_001586	70896	Speer1-ps1	-0.190298	1	FALSE	-0.597968	1	FALSE	0.772155	0.977311	FALSE	2.9506	0.000951599	TRUE
Merged-chr5-11256978-1	chr5	11256903	11257053	+	Intergenic	Intergenic	-83430	NR_001586	70896	Speer1-ps1	1.58447	1	FALSE	1.18058	1	FALSE	1.48442	0.993866	FALSE	4.70372	3.15538e-05	TRUE
Merged-chr5-11347385-3	chr5	11347291	11347472	+	Intergenic	Intergenic	6973	NR_001586	70896	Speer1-ps1	-0.878184	1	FALSE	1.95866	0.606792	FALSE	2.47356	0.274056	FALSE	3.41512	7.92556e-05	TRUE
Merged-chr5-11422324-3	chr5	11422234	11422420	+	Intergenic	Intergenic	81919	NR_001586	70896	Speer1-ps1	-1.76244	0.993361	FALSE	1.32074	0.757567	FALSE	1.89427	0.311186	FALSE	2.75442	9.51144e-05	TRUE
Merged-chr5-11188919-3	chr5	11188827	11189017	+	Intergenic	Intergenic	-151486	NR_001586	70896	Speer1-ps1	1.12152	1	FALSE	1.90776	0.680628	FALSE	2.68549	0.172886	FALSE	3.76126	5.84562e-06	TRUE
Merged-chr5-11183512-2	chr5	11183394	11183631	+	Intergenic	Intergenic	-156896	NR_001586	70896	Speer1-ps1	0.0927725	1	FALSE	1.25299	0.841472	FALSE	1.68546	0.575339	FALSE	3.55679	1.52602e-06	TRUE
Merged-chr5-11416934-2	chr5	11416844	11417025	+	Intergenic	Intergenic	76526	NR_001586	70896	Speer1-ps1	-0.207579	1	FALSE	3.43492	0.29192	FALSE	3.28718	0.282088	FALSE	5.41923	1.99831e-08	TRUE
Merged-chr5-11261868-7	chr5	11261768	11261972	+	Intergenic	Intergenic	-78538	NR_001586	70896	Speer1-ps1	0.517151	1	FALSE	1.84823	0.33411	FALSE	3.01666	0.00142117	TRUE	3.02769	1.62383e-06	TRUE
Merged-chr5-11256417-5	chr5	11256328	11256535	+	Intergenic	Intergenic	-83977	NR_001586	70896	Speer1-ps1	0.599348	1	FALSE	2.07704	0.382374	FALSE	1.26241	0.715739	FALSE	3.18274	5.62377e-06	TRUE
Merged-chr5-11128109-5	chr5	11128007	11128233	+	Intergenic	Intergenic	-212288	NR_001586	70896	Speer1-ps1	0.569158	1	FALSE	1.79968	0.551449	FALSE	2.23802	0.116098	FALSE	3.49067	1.79664e-08	TRUE
Merged-chr5-11133562-7	chr5	11133452	11133689	+	Intergenic	Intergenic	-206838	NR_001586	70896	Speer1-ps1	0.449108	1	FALSE	1.73334	0.326419	FALSE	2.12172	0.0262499	TRUE	2.52804	2.37907e-06	TRUE
Merged-chrX-133242852-4	chrX	133242744	133242975	+	intron	intron (NM_146236, intron 1 of 1)	255	NM_146236	237052	Tceal1	0.153609	1	FALSE	0.213451	1	FALSE	0.144512	1	FALSE	-3.83325	0.000888367	TRUE
Merged-chr5-11846767-1	chr5	11846692	11846842	+	Intergenic	Intergenic	-71276	NM_001177510	545732	4933402N22Rik	4.25625	0.931588	FALSE	3.0298	0.987148	FALSE	3.23675	0.927974	FALSE	5.75485	0.0185152	TRUE
Merged-chr5-11851450-5	chr5	11851334	11851556	+	Intergenic	Intergenic	-66598	NM_001177510	545732	4933402N22Rik	1.35551	0.994795	FALSE	2.00073	0.538097	FALSE	2.80896	0.0645014	FALSE	3.09917	0.000230514	TRUE
Merged-chr5-11846052-2	chr5	11845974	11846130	+	Intergenic	Intergenic	-71991	NM_001177510	545732	4933402N22Rik	1.36643	1	FALSE	0.365084	1	FALSE	0.987211	1	FALSE	3.61929	0.00307739	TRUE
Merged-chr5-11918547-2	chr5	11918411	11918684	+	intron	intron (NM_001177510, intron 1 of 4)	504	NM_001177510	545732	4933402N22Rik	-0.160548	1	FALSE	-0.200207	1	FALSE	1.12146	0.642632	FALSE	2.41881	9.18963e-05	TRUE
Merged-chr16-17131757-2	chr16	17131657	17131858	+	exon	exon (NM_022324, exon 2 of 3)	719	NM_022324	64136	Sdf2l1	-0.185674	1	FALSE	0.2045	1	FALSE	0.125054	1	FALSE	2.255	0.0110589	TRUE
Merged-chr16-17132499-10	chr16	17132385	17132656	+	promoter-TSS	promoter-TSS (NM_022324)	-44	NM_022324	64136	Sdf2l1	-0.101902	1	FALSE	-0.547301	0.702553	FALSE	-0.291757	0.877308	FALSE	0.72673	0.045334	TRUE
Merged-chr5-23349914-10	chr5	23349802	23350088	+	promoter-TSS	promoter-TSS (NM_025394)	18	NM_025394	66169	Tomm7	0.0807023	1	FALSE	0.162585	1	FALSE	-0.181143	0.983173	FALSE	-1.02287	0.0117451	TRUE
Merged-chr8-96560662-1	chr8	96560587	96560737	+	promoter-TSS	promoter-TSS (NM_001093757)	277	NM_026623	68219	Nudt21	1.25743	0.900661	FALSE	1.12393	0.761728	FALSE	1.31553	0.555675	FALSE	1.95476	0.0200748	TRUE
Merged-chr8-96561018-10	chr8	96560873	96561145	+	promoter-TSS	promoter-TSS (NM_026623)	-70	NM_026623	68219	Nudt21	0.47416	0.862016	FALSE	0.272854	0.918343	FALSE	0.355545	0.714603	FALSE	0.823753	0.0128624	TRUE
Merged-chrX-101683636-2	chrX	101683529	101683743	+	intron	intron (NM_001081189, intron 1 of 6)	5515	NM_001081189	331487	Uprt	1.24457	1	FALSE	2.8441	0.448635	FALSE	0.616912	1	FALSE	3.56826	0.00255405	TRUE
Merged-chrX-101678502-4	chrX	101678408	101678614	+	exon	exon (NM_001081189, exon 1 of 7)	390	NM_001081189	331487	Uprt	0.144751	1	FALSE	-0.307409	1	FALSE	-0.998733	0.77696	FALSE	1.56382	0.00614329	TRUE
Merged-chr9-21926729-7	chr9	21926627	21926860	+	Intergenic	Intergenic	-8130	NM_170777	66126	Elof1	0.0491144	1	FALSE	-0.935626	0.669472	FALSE	-0.417683	0.883919	FALSE	-2.08983	0.00866705	TRUE
Merged-chr5-75420582-1	chr5	75420507	75420657	+	intron	intron (NM_028850, intron 3 of 5)	20069	NM_028850	74277	Chic2	-0.0829672	1	FALSE	-0.904868	0.966827	FALSE	-1.3384	0.671254	FALSE	-4.03746	0.0391795	TRUE
Merged-chr5-75420884-2	chr5	75420804	75420965	+	intron	intron (NM_028850, intron 3 of 5)	19767	NM_028850	74277	Chic2	-0.327233	1	FALSE	-1.10477	0.787459	FALSE	-1.38575	0.590529	FALSE	-4.72498	0.00538559	TRUE
Merged-chr8-73284902-10	chr8	73284760	73285131	+	promoter-TSS	promoter-TSS (NM_183170)	-125	NM_183170	234384	Mpv17l2	0.267322	1	FALSE	-0.246065	0.978607	FALSE	0.00852074	1	FALSE	0.85937	0.00778469	TRUE
Merged-chr5-31224152-3	chr5	31224049	31224250	+	promoter-TSS	promoter-TSS (NM_008439)	-119	NM_008439	16548	Khk	1.34401	0.96422	FALSE	0.644836	1	FALSE	2.22352	0.243566	FALSE	2.40097	0.0150296	TRUE
Merged-chr5-5491246-2	chr5	5491170	5491322	+	Intergenic	B2_Mm2|SINE|B2	-12103	NM_001200025	381716	1700015F17Rik	0.146042	1	FALSE	-1.51296	0.722434	FALSE	-0.123113	1	FALSE	-4.39603	0.0226816	TRUE
Merged-chr16-69796709-1	chr16	69796634	69796784	+	Intergenic	Intergenic	67280	NM_173069	224318	Speer2	-1.76969	0.733092	FALSE	-1.71387	0.615947	FALSE	-2.31046	0.273135	FALSE	-2.94438	0.0246702	TRUE
Merged-chr16-69938262-2	chr16	69938186	69938338	+	Intergenic	RMER1C|Other|Other	-74273	NM_173069	224318	Speer2	-0.564831	0.994795	FALSE	-0.916338	0.643327	FALSE	-0.734322	0.630875	FALSE	-2.01406	0.00317126	TRUE
Merged-chr16-69937962-7	chr16	69937831	69938088	+	Intergenic	RMER1C|Other|Other	-73970	NM_173069	224318	Speer2	0.247918	1	FALSE	-0.355115	0.963149	FALSE	-0.437658	0.821028	FALSE	-2.09059	0.000713945	TRUE
Merged-chr12-3981518-7	chr12	3981413	3981630	+	intron	intron (NM_001082483, intron 10 of 22)	26576	NM_008895	18976	Pomc	0.53581	1	FALSE	-0.742793	0.879799	FALSE	0.618524	0.83911	FALSE	1.45117	0.0106635	TRUE
Merged-chr4-59049815-3	chr4	59049723	59049920	+	intron	intron (NM_025277, intron 1 of 2)	1793	NM_025277	14700	Gng10	1.77984	0.807524	FALSE	1.6147	0.64238	FALSE	1.49435	0.596055	FALSE	2.07096	0.0472091	TRUE
Merged-chr4-59056125-2	chr4	59056020	59056230	+	Intergenic	Intergenic	8097	NM_025277	14700	Gng10	-0.531997	1	FALSE	0.531453	0.993003	FALSE	1.12473	0.563952	FALSE	2.07084	0.0027046	TRUE
Merged-chr15-99803659-2	chr15	99803518	99803801	+	promoter-TSS	promoter-TSS (NR_028124)	59	NR_028124	70281	2310068J16Rik	0.726237	0.963527	FALSE	0.70064	0.86887	FALSE	-0.137638	1	FALSE	1.71003	0.00351112	TRUE
Merged-chrX-34733763-1	chrX	34733688	34733838	+	Intergenic	RSINE1|SINE|B4	2425	NM_153503	69942	Rnf113a1	0	1	FALSE	2.24815	1	FALSE	0	1	FALSE	5.74003	0.0211293	TRUE
Merged-chr1-74247827-5	chr1	74247733	74247928	+	Intergenic	L1MA9|LINE|L1	-6625	NM_178241	227288	Cxcr1	0.797224	0.932561	FALSE	0.725594	0.817901	FALSE	0.667404	0.796861	FALSE	-2.92519	0.0125717	TRUE
Merged-chr1-74248229-7	chr1	74248101	74248342	+	Intergenic	L1MA9|LINE|L1	-7016	NM_178241	227288	Cxcr1	0.290623	1	FALSE	0.760379	0.660423	FALSE	0.775282	0.564008	FALSE	-1.90899	0.0161917	TRUE
Merged-chr8-67465529-6	chr8	67465446	67465610	+	Intergenic	Intergenic	-5556	NM_028427	73067	Tmem192	0.577924	0.996495	FALSE	-0.339441	1	FALSE	0.378866	0.940681	FALSE	-1.89627	0.0472764	TRUE
Merged-chr8-67470569-9	chr8	67470479	67470650	+	promoter-TSS	promoter-TSS (NM_001163747)	-520	NM_028427	73067	Tmem192	-0.56739	0.901666	FALSE	-0.155659	1	FALSE	-0.749764	0.65058	FALSE	-1.13019	0.0257939	TRUE
Merged-chr13-120277232-9	chr13	120277129	120277334	+	promoter-TSS	promoter-TSS (NM_001177666)	-40	NR_027974	67304	3110070M22Rik	0.552098	0.941295	FALSE	0.0288722	1	FALSE	-0.211477	1	FALSE	1.08171	0.0228954	TRUE
Merged-chr7-138514638-9	chr7	138514533	138514763	+	promoter-TSS	promoter-TSS (NM_001039534)	-12	NM_001039534	214580	Pstk	0.0927693	1	FALSE	0.401634	0.86887	FALSE	0.00849793	1	FALSE	1.0941	0.00847482	TRUE
Merged-chr4-131885464-9	chr4	131885345	131885574	+	promoter-TSS	promoter-TSS (NM_027925)	-6	NM_027925	71787	Trnau1ap	0.2171	1	FALSE	0.661475	0.814251	FALSE	0.792952	0.543914	FALSE	1.25425	0.0309165	TRUE
Merged-chr11-58603742-3	chr11	58603645	58603837	+	Intergenic	Intergenic	4100	NM_001011760	257917	Olfr314	-0.346241	1	FALSE	0.210419	1	FALSE	-0.616411	0.880578	FALSE	-2.63597	0.0137265	TRUE
Merged-chr7-147222279-8	chr7	147222179	147222378	+	promoter-TSS	promoter-TSS (NM_027201)	-12	NM_027201	69752	Zfp511	-0.151686	1	FALSE	-0.269975	0.951932	FALSE	0.00327404	1	FALSE	0.877924	0.0163103	TRUE
Merged-chr6-136887486-2	chr6	136887402	136887571	+	intron	intron (NM_001301301, intron 1 of 5)	562	NM_001301303	11857	Arhgdib	1.09463	0.969216	FALSE	0.478762	1	FALSE	0.82681	0.975112	FALSE	2.08482	0.0105826	TRUE
Merged-chr6-136894936-6	chr6	136894826	136895056	+	Intergenic	Intergenic	-4521	NM_001301309	11857	Arhgdib	-1.05982	0.788558	FALSE	-0.0112096	1	FALSE	-0.17733	1	FALSE	-2.95819	0.000272217	TRUE
Merged-chr8-3661102-3	chr8	3661008	3661198	+	Intergenic	Intergenic	-4659	NM_026985	69189	Mcemp1	-0.258094	1	FALSE	-1.28488	0.617671	FALSE	-0.907251	0.683967	FALSE	-4.01213	0.000275789	TRUE
Merged-chr8-3664633-6	chr8	3664523	3664764	+	Intergenic	Intergenic	-1119	NM_026985	69189	Mcemp1	0.30469	1	FALSE	0.0719091	1	FALSE	-0.535796	0.862042	FALSE	-3.76052	0.000121104	TRUE
Merged-chr1-154135257-1	chr1	154135182	154135332	+	Intergenic	MLT1E3|LTR|MaLR	98555	NM_025677	66637	Tsen15	-1.19974	0.959332	FALSE	-2.19729	0.43125	FALSE	-0.59094	0.929484	FALSE	-2.78668	0.0335721	TRUE
Merged-chr1-154139645-4	chr1	154139517	154139756	+	Intergenic	Intergenic	94176	NM_025677	66637	Tsen15	0.715133	0.994795	FALSE	0.695931	0.834674	FALSE	0.904981	0.596269	FALSE	-4.30388	0.00206302	TRUE
Merged-chr13-49283086-5	chr13	49282988	49283193	+	intron	CpG	174	NM_013610	18081	Ninj1	0.912666	0.906853	FALSE	0.119357	1	FALSE	0.97189	0.570775	FALSE	1.30207	0.0412008	TRUE
Merged-chr9-96444645-7	chr9	96444550	96444763	+	intron	(CG)n|Simple_repeat|Simple_repeat	-65642	NM_011279	19823	Rnf7	-0.470282	1	FALSE	0.195087	1	FALSE	0.264937	0.952969	FALSE	-1.53445	0.0484119	TRUE
Merged-chr17-47825956-2	chr17	47825858	47826054	+	promoter-TSS	promoter-TSS (NM_001164729)	-621	NM_025365	66119	Tomm6	1.03277	1	FALSE	1.25955	0.862179	FALSE	1.36778	0.67597	FALSE	2.23007	0.0196771	TRUE
Merged-chr4-88921269-1	chr4	88921194	88921344	+	intron	intron (NM_009877, intron 2 of 2)	6827	NM_001040654	12578	Cdkn2a	3.64068	0.994795	FALSE	4.76661	0.617671	FALSE	5.30331	0.244152	FALSE	6.39377	0.00360113	TRUE
Merged-chr4-88928159-2	chr4	88928030	88928288	+	promoter-TSS	promoter-TSS (NM_001040654)	-63	NM_001040654	12578	Cdkn2a	0.31499	1	FALSE	-0.798011	1	FALSE	-0.327575	1	FALSE	2.87059	9.44915e-05	TRUE
Merged-chr4-88941157-5	chr4	88940961	88941274	+	promoter-TSS	promoter-TSS (NM_009877)	-594	NM_009877	12578	Cdkn2a	0.554755	1	FALSE	0.93607	0.678748	FALSE	0.799109	0.655847	FALSE	2.02778	4.12444e-05	TRUE
Merged-chr4-88940747-8	chr4	88940627	88940882	+	promoter-TSS	promoter-TSS (NM_009877)	-231	NM_009877	12578	Cdkn2a	0.504709	1	FALSE	0.720836	0.749499	FALSE	0.593136	0.769373	FALSE	1.97384	2.21571e-05	TRUE
Merged-chr11-6375463-2	chr11	6375341	6375586	+	exon	exon (NM_011221, exon 1 of 1)	616	NM_011221	19291	Purb	1.66931	0.96422	FALSE	-0.255232	1	FALSE	1.424	0.843413	FALSE	2.72625	0.016562	TRUE
Merged-chr11-6397843-3	chr11	6397740	6397936	+	Intergenic	Intergenic	-21759	NM_011221	19291	Purb	-0.0366782	1	FALSE	-0.95941	0.734348	FALSE	-0.706499	0.798455	FALSE	-2.0745	0.0253102	TRUE
Merged-chr19-24441987-1	chr19	24441912	24442062	+	intron	intron (NM_008846, intron 7 of 14)	-86911	NM_008044	14297	Fxn	2.15484	1	FALSE	3.13707	0.987148	FALSE	2.39136	1	FALSE	5.74003	0.0211279	TRUE
Merged-chr19-24442812-1	chr19	24442737	24442887	+	intron	intron (NM_008846, intron 7 of 14)	-87736	NM_008044	14297	Fxn	2.15488	1	FALSE	5.31364	0.559556	FALSE	4.12691	0.70516	FALSE	6.33063	0.00153262	TRUE
Merged-chr19-24443106-1	chr19	24443031	24443181	+	intron	intron (NM_008846, intron 7 of 14)	-88030	NM_008044	14297	Fxn	-0.279771	1	FALSE	2.80267	0.590572	FALSE	1.92596	0.885911	FALSE	4.21324	0.00198998	TRUE
Merged-chr19-24355558-4	chr19	24355459	24355663	+	promoter-TSS	promoter-TSS (NM_008044)	-485	NM_008044	14297	Fxn	-0.543626	1	FALSE	0.136118	1	FALSE	-0.630791	0.952115	FALSE	1.98061	0.00412326	TRUE
Merged-chr19-24433923-2	chr19	24433788	24434059	+	intron	intron (NM_008846, intron 8 of 14)	-78847	NM_008044	14297	Fxn	4.07913	0.959494	FALSE	0	1	FALSE	3.23675	0.927974	FALSE	8.44573	6.69509e-12	TRUE
Merged-chr10-75400819-1	chr10	75400744	75400894	+	TTS	TTS (NM_175329)	2501	NM_175329	103172	Chchd10	1.46928	1	FALSE	0.97677	1	FALSE	2.21106	0.769373	FALSE	3.59466	0.036006	TRUE
Merged-chr10-75399080-1	chr10	75399005	75399155	+	exon	exon (NM_175329, exon 2 of 4)	762	NM_175329	103172	Chchd10	0.809107	1	FALSE	1.33372	0.931121	FALSE	1.39681	0.93292	FALSE	3.45644	0.00253101	TRUE
Merged-chr2-130238765-1	chr2	130238690	130238840	+	Intergenic	Intergenic	6507	NM_025753	66766	Tmem239	0	1	FALSE	4.22448	0.760853	FALSE	0	1	FALSE	6.11113	0.00571384	TRUE
Merged-chr2-130237728-2	chr2	130237636	130237821	+	Intergenic	Intergenic	5470	NM_025753	66766	Tmem239	1.98272	0.86995	FALSE	2.40249	0.489525	FALSE	2.00012	0.656027	FALSE	2.9133	0.0349664	TRUE
Merged-chr6-30872005-6	chr6	30871864	30872133	+	Intergenic	RSINE1|SINE|B4	-6425	NM_054073	116732	Tsga13	-0.27439	1	FALSE	-0.372572	0.988777	FALSE	-0.449571	0.91541	FALSE	-3.86473	0.000226049	TRUE
Merged-chr9-22262112-7	chr9	22262018	22262209	+	intron	intron (NM_018739, intron 2 of 5)	10687	NM_018739	55934	Rp9	0.288249	1	FALSE	0.251064	1	FALSE	0.262963	0.964484	FALSE	-2.02172	0.0247058	TRUE
Merged-chr11-106249443-10	chr11	106249317	106249553	+	Intergenic	Intergenic	-5480	NM_010494	15896	Icam2	-1.09756	0.726857	FALSE	-0.134685	1	FALSE	-0.62952	0.70516	FALSE	-1.24877	0.0470714	TRUE
Merged-chr1-173615284-3	chr1	173615183	173615388	+	intron	intron (NM_007649, intron 1 of 3)	3099	NM_007649	12506	Cd48	1.16486	1	FALSE	1.15317	0.901584	FALSE	-0.606573	1	FALSE	2.15857	0.0350411	TRUE
Merged-chr5-137116969-2	chr5	137116886	137117052	+	Intergenic	Intergenic	-52047	NM_021611	59310	Myl10	0.19224	1	FALSE	0.175449	1	FALSE	-0.457151	1	FALSE	-3.17736	0.0255825	TRUE
Merged-chr5-137117304-3	chr5	137117220	137117390	+	Intergenic	ZP3AR|Satellite|Satellite	-51711	NM_021611	59310	Myl10	-0.242629	1	FALSE	-1.08643	0.622162	FALSE	-1.40435	0.422482	FALSE	-5.08094	0.000108645	TRUE
Merged-chr5-137116696-4	chr5	137116587	137116833	+	Intergenic	URR1A|DNA|MER1_type	-52306	NM_021611	59310	Myl10	0.707726	0.994795	FALSE	0.21187	1	FALSE	0.517963	0.91541	FALSE	-2.9909	0.0240478	TRUE
Merged-chr14-11707429-2	chr14	11707307	11707551	+	intron	intron (NM_010210, intron 2 of 8)	287117	NM_010210	14198	Fhit	1.4231	1	FALSE	-2.51989	1	FALSE	1.86881	0.880301	FALSE	4.55201	0.000105191	TRUE
Merged-chr14-11994661-10	chr14	11994570	11994747	+	promoter-TSS	promoter-TSS (NM_010210)	-112	NM_010210	14198	Fhit	-0.336869	0.994795	FALSE	-0.422074	0.809592	FALSE	-0.411725	0.650891	FALSE	-1.31037	0.000423086	TRUE
Merged-chr7-107653773-2	chr7	107653663	107653883	+	intron	intron (NM_153527, intron 5 of 7)	9551	NM_153527	69387	Dnajb13	-0.305821	1	FALSE	0.794948	0.976149	FALSE	-0.19994	1	FALSE	1.87926	0.0330258	TRUE
Merged-chr9-15355228-1	chr9	15355153	15355303	+	Intergenic	Intergenic	45289	NM_133214	170748	Smco4	2.95019	1	FALSE	5.93991	0.155869	FALSE	4.70775	0.422482	FALSE	6.30966	0.00300518	TRUE
Merged-chr9-15298960-1	chr9	15298885	15299035	+	Intergenic	Intergenic	-10979	NM_133214	170748	Smco4	1.25422	0.96454	FALSE	0.186572	1	FALSE	1.42863	0.769373	FALSE	2.32646	0.0215763	TRUE
Merged-chr9-15338414-2	chr9	15338338	15338490	+	intron	L2a|LINE|L2	28475	NM_133214	170748	Smco4	0.48789	1	FALSE	1.4161	0.10825	FALSE	1.57579	0.0110345	TRUE	-1.24383	0.0897772	FALSE
Merged-chr9-15297882-8	chr9	15297662	15298029	+	Intergenic	CpG	-12094	NM_133214	170748	Smco4	0.0987378	1	FALSE	0.150994	1	FALSE	-0.137751	1	FALSE	1.41435	0.00468147	TRUE
Merged-chr9-15338738-8	chr9	15338636	15338845	+	intron	intron (NM_133214, intron 2 of 2)	28801	NM_133214	170748	Smco4	0.94785	0.476861	FALSE	1.47787	0.0286922	TRUE	1.60857	0.00232171	TRUE	-2.19117	0.000649486	TRUE
Merged-chr9-15305997-2	chr9	15305862	15306132	+	Intergenic	Intergenic	-3942	NM_133214	170748	Smco4	-0.0155583	1	FALSE	-0.221334	1	FALSE	-0.76042	0.939828	FALSE	3.77855	9.94839e-15	TRUE
Merged-chr4-53810817-1	chr4	53810742	53810892	+	Intergenic	Intergenic	18240	NM_009317	21350	Tal2	2.04243	0.994795	FALSE	2.17845	0.847769	FALSE	2.86783	0.488106	FALSE	3.42127	0.0372984	TRUE
Merged-chr3-101032226-2	chr3	101032144	101032308	+	Intergenic	Intergenic	59636	NM_013486	12481	Cd2	-0.141732	1	FALSE	-0.469669	0.986797	FALSE	-1.39148	0.575331	FALSE	-3.55313	0.00492609	TRUE
Merged-chr3-101075187-1	chr3	101075112	101075262	+	Intergenic	Intergenic	16675	NM_013486	12481	Cd2	-0.951759	0.931588	FALSE	-0.725731	0.920963	FALSE	-0.670704	0.83657	FALSE	-3.97454	0.000628879	TRUE
Merged-chr3-101089870-1	chr3	101089795	101089945	+	intron	intron (NM_013486, intron 2 of 4)	1992	NM_013486	12481	Cd2	0.469158	1	FALSE	1.53141	0.84714	FALSE	1.09891	0.958695	FALSE	2.93766	0.0031178	TRUE
Merged-chr3-101094132-3	chr3	101094046	101094215	+	Intergenic	Intergenic	-2268	NM_013486	12481	Cd2	0.063572	1	FALSE	-0.128085	1	FALSE	-0.757101	0.752231	FALSE	-1.34439	0.0452371	TRUE
Merged-chr3-101074921-6	chr3	101074806	101075032	+	Intergenic	HAL1|LINE|L1	16943	NM_013486	12481	Cd2	0.451527	1	FALSE	0.24926	1	FALSE	0.124817	1	FALSE	-3.60455	0.000351503	TRUE
Merged-chr3-101078881-6	chr3	101078781	101078976	+	TTS	TTS (NM_013486)	12984	NM_013486	12481	Cd2	-0.223934	1	FALSE	-0.297695	1	FALSE	-0.533299	0.817106	FALSE	-2.95019	0.000285587	TRUE
Merged-chr3-101093541-2	chr3	101093460	101093622	+	Intergenic	Intergenic	-1679	NM_013486	12481	Cd2	-1.42829	0.97709	FALSE	0.144292	1	FALSE	0.850956	0.78511	FALSE	2.25214	0.00038224	TRUE
Merged-chr3-101042916-7	chr3	101042807	101043024	+	Intergenic	Intergenic	48947	NM_013486	12481	Cd2	0.784892	0.880026	FALSE	1.23245	0.334271	FALSE	1.50669	0.0728869	FALSE	-4.84232	0.000185711	TRUE
Merged-chr3-101096770-9	chr3	101096627	101096902	+	Intergenic	Intergenic	-4902	NM_013486	12481	Cd2	0.157855	1	FALSE	-0.295277	0.916991	FALSE	-0.133631	0.996072	FALSE	-1.46154	0.000140906	TRUE
Merged-chr8-69021060-1	chr8	69020985	69021135	+	Intergenic	LTR55|LTR|ERV	-10654	NM_025465	66282	Tma16	-0.799857	1	FALSE	-0.573785	1	FALSE	-1.00102	0.955767	FALSE	1.88247	0.0319862	TRUE
Merged-chr8-68962515-2	chr8	68962405	68962625	+	intron	intron (NM_001293784, intron 7 of 8)	47891	NM_025465	66282	Tma16	1.00478	1	FALSE	0.542516	1	FALSE	-4.0287	0.635094	FALSE	3.24966	0.000102841	TRUE
Merged-chr1-174364105-4	chr1	174363997	174364243	+	Intergenic	Intergenic	-41371	NM_029612	98365	Slamf9	-0.68625	0.959494	FALSE	-1.1847	0.559556	FALSE	-1.41206	0.27929	FALSE	-4.83538	1.5349e-06	TRUE
Merged-chr1-21261528-2	chr1	21261453	21261603	+	Intergenic	Intergenic	26865	NR_002858	241041	Gm4956	0.117893	1	FALSE	-0.0806929	1	FALSE	-0.534182	0.922809	FALSE	-1.92746	0.0434027	TRUE
Merged-chr1-87829978-6	chr1	87829874	87830125	+	Intergenic	LTR48B|LTR|ERV1	4941	NR_037692	71141	4933407L21Rik	0.848736	0.802809	FALSE	0.874544	0.558762	FALSE	0.682265	0.630875	FALSE	-2.44404	0.00618841	TRUE
Merged-chr16-13818803-10	chr16	13818663	13818911	+	promoter-TSS	promoter-TSS (NM_010946)	-583	NM_010946	18203	Ntan1	-0.161625	1	FALSE	-0.860039	0.190303	FALSE	-1.14454	0.00527024	TRUE	-0.868094	0.00343279	TRUE
Merged-chr17-83883315-7	chr17	83883165	83883447	+	Intergenic	Intergenic	30367	NM_009187	20463	Cox7a2l	1.36841	0.79533	FALSE	1.81632	0.203951	FALSE	2.31834	0.0151037	TRUE	2.00519	0.00562744	TRUE
Merged-chr17-83913972-8	chr17	83913878	83914076	+	promoter-TSS	promoter-TSS (NM_001159529)	-304	NM_001159529	20463	Cox7a2l	0.495528	0.946521	FALSE	0.00505527	1	FALSE	-0.0967001	1	FALSE	1.07501	0.00653898	TRUE
Merged-chr7-4371976-6	chr7	4371812	4372148	+	Intergenic	RLTR33|LTR|ERVK	-22634	NM_001163014	243816	Gp6	0.65585	0.994795	FALSE	1.15707	0.507718	FALSE	1.58704	0.130674	FALSE	-3.02033	0.0251668	TRUE
Merged-chr9-14352918-1	chr9	14352843	14352993	+	intron	intron (NM_001081395, intron 12 of 12)	47855	NM_023153	66070	Cwc15	2.94984	1	FALSE	5.01521	0.436944	FALSE	5.1105	0.278634	FALSE	6.53089	0.000498485	TRUE
Merged-chr9-14352580-1	chr9	14352505	14352655	+	intron	MTEb|LTR|MaLR	47517	NM_023153	66070	Cwc15	-1.23643	1	FALSE	0.882101	1	FALSE	1.28476	0.942492	FALSE	3.1366	0.0124229	TRUE
Merged-chr9-14352163-2	chr9	14352081	14352246	+	3'UTR	3' UTR (NM_001081395, exon 13 of 13)	47100	NM_023153	66070	Cwc15	3.79803	1	FALSE	2.24804	1	FALSE	0	1	FALSE	6.53978	0.000607838	TRUE
Merged-chr17-24306405-2	chr17	24306325	24306486	+	promoter-TSS	promoter-TSS (NM_009729)	-31	NM_009729	11984	Atp6v0c	-0.470636	1	FALSE	-0.547533	0.839872	FALSE	0.00741396	1	FALSE	-1.31879	0.0338801	TRUE
Merged-chr9-120008021-1	chr9	120007946	120008096	+	Intergenic	Intergenic	6770	NM_007720	12776	Ccr8	2.19562	0.950673	FALSE	2.67308	0.674709	FALSE	3.11453	0.429688	FALSE	3.78342	0.0206028	TRUE
Merged-chr1-175280253-4	chr1	175280160	175280340	+	intron	intron (NM_053199, intron 1 of 8)	-16616	NM_010045	13349	Ackr1	-1.24418	0.69294	FALSE	-0.815137	0.726627	FALSE	-0.715244	0.713666	FALSE	-4.41151	9.88103e-06	TRUE
Merged-chr5-15122912-1	chr5	15122837	15122987	+	Intergenic	Intergenic	-2005	NM_025759	360220	Speer4d	-2.94613	0.48755	FALSE	-2.99327	0.320222	FALSE	-2.94196	0.248199	FALSE	-4.46314	0.00362168	TRUE
Merged-chr5-15123231-1	chr5	15123156	15123306	+	Intergenic	Intergenic	-1686	NM_025759	360220	Speer4d	-0.566647	1	FALSE	-0.853031	0.854427	FALSE	-1.31659	0.641324	FALSE	-2.38381	0.045334	TRUE
Merged-chr5-44386419-8	chr5	44386320	44386544	+	intron	intron (NM_001163584, intron 22 of 23)	-13394	NM_008009	14181	Fgfbp1	-0.0313367	1	FALSE	-0.384576	0.968009	FALSE	0.219747	1	FALSE	-2.86197	0.00248491	TRUE
Merged-chr5-15113838-2	chr5	15113747	15113930	+	Intergenic	Intergenic	-11079	NM_025759	360220	Speer4d	-1.98008	0.66609	FALSE	-1.21505	0.589374	FALSE	-1.56407	0.299197	FALSE	-2.12855	0.00992137	TRUE
Merged-chr5-44338870-8	chr5	44338687	44339047	+	Intergenic	Intergenic	34171	NM_001271616	14181	Fgfbp1	-0.0461178	1	FALSE	-0.23844	0.976278	FALSE	-0.837591	0.224102	FALSE	-2.1332	2.90226e-07	TRUE
Merged-chr5-44339760-9	chr5	44339597	44339915	+	Intergenic	Intergenic	33282	NM_001271616	14181	Fgfbp1	-0.180121	1	FALSE	-0.357726	0.820786	FALSE	-1.10549	0.022402	TRUE	-1.09909	0.00088994	TRUE
Merged-chr2-150744697-2	chr2	150744611	150744783	+	intron	intron (NM_027014, intron 4 of 6)	9367	NM_027014	69270	Gins1	4.61743	0.807524	FALSE	5.09373	0.448635	FALSE	6.01813	0.0679021	FALSE	7.36545	8.06874e-06	TRUE
Merged-chr2-150735569-4	chr2	150735487	150735653	+	intron	intron (NM_027014, intron 1 of 6)	240	NM_027014	69270	Gins1	-0.424275	0.864228	FALSE	-0.962658	0.169684	FALSE	-1.00756	0.0500516	FALSE	-0.719456	0.0416094	TRUE
Merged-chr17-35188816-4	chr17	35188705	35188993	+	intron	intron (NM_033444, intron 1 of 5)	1661	NM_033444	114584	Clic1	0.97077	0.864228	FALSE	-0.0231844	1	FALSE	0.140649	1	FALSE	1.67161	0.0041696	TRUE
Merged-chr7-147116817-3	chr7	147116712	147116921	+	exon	exon (NM_177261, exon 24 of 31)	-12939	NM_009482	22286	Utf1	1.0125	1	FALSE	2.42819	0.334271	FALSE	2.97721	0.0375763	TRUE	1.42419	0.50713	FALSE
Merged-chr5-135540096-9	chr5	135540008	135540192	+	promoter-TSS	promoter-TSS (NM_025362)	24	NM_025362	66114	Dnajc30	1.25275	0.749813	FALSE	1.4583	0.405821	FALSE	1.76102	0.0887321	FALSE	1.92105	0.00206715	TRUE
Merged-chr19-47929786-1	chr19	47929711	47929861	+	exon	exon (NM_010362, exon 2 of 6)	307	NM_010362	14873	Gsto1	5.10566	0.801398	FALSE	4.84421	0.644228	FALSE	4.92715	0.332858	FALSE	5.96968	0.0137625	TRUE
Merged-chr19-47929506-5	chr19	47929390	47929683	+	promoter-TSS	promoter-TSS (NM_010362)	57	NM_010362	14873	Gsto1	0.484566	1	FALSE	0.96907	0.750577	FALSE	0.961618	0.667964	FALSE	2.14424	0.000220933	TRUE
Merged-chr16-4722259-2	chr16	4722161	4722357	+	Intergenic	Intergenic	-2903	NM_001290762	67824	Nmral1	0.706896	1	FALSE	0.646789	0.987517	FALSE	-0.0109705	1	FALSE	1.83063	0.0299956	TRUE
Merged-chr16-4719366-2	chr16	4719287	4719445	+	promoter-TSS	promoter-TSS (NM_026393)	-10	NM_001290762	67824	Nmral1	0.190031	1	FALSE	0.302881	1	FALSE	0.145607	1	FALSE	2.60562	0.000225497	TRUE
Merged-chr17-31391774-2	chr17	31391691	31391857	+	TTS	TTS (NM_025290)	22527	NM_025290	22092	Rsph1	0.969365	1	FALSE	2.43407	0.519173	FALSE	0.161138	1	FALSE	3.65	0.000784326	TRUE
Merged-chr17-31396303-2	chr17	31396198	31396409	+	intron	intron (NM_025290, intron 6 of 8)	17998	NM_025290	22092	Rsph1	-2.43451	1	FALSE	1.55854	0.965814	FALSE	1.90995	0.877345	FALSE	5.13634	4.58465e-07	TRUE
Merged-chr9-110527016-2	chr9	110526926	110527107	+	promoter-TSS	promoter-TSS (NM_026012)	-119	NM_026012	67169	Nradd	0.281212	1	FALSE	0.613268	0.994829	FALSE	-0.242246	1	FALSE	1.8304	0.028177	TRUE
Merged-chr8-121868363-10	chr8	121868253	121868452	+	promoter-TSS	promoter-TSS (NM_024219)	-86	NM_024219	68196	Hsbp1	0.279645	1	FALSE	0.209728	1	FALSE	0.235387	0.93292	FALSE	1.13266	0.00143304	TRUE
Merged-chr11-70794012-1	chr11	70793937	70794087	+	intron	intron (NM_007573, intron 2 of 5)	2516	NM_007573	12261	C1qbp	3.4426	1	FALSE	4.12651	0.814251	FALSE	2.39146	1	FALSE	5.78233	0.0181558	TRUE
Merged-chr7-133799443-3	chr7	133799325	133799557	+	intron	ORR1B1|LTR|MaLR	6618	NM_029339	75565	Ccdc101	-0.631651	0.994795	FALSE	-0.805869	0.812857	FALSE	-0.850394	0.714603	FALSE	-2.71183	0.00325928	TRUE
Merged-chr2-173403831-3	chr2	173403702	173403950	+	promoter-TSS	promoter-TSS (NM_027303)	16	NM_001199955	70065	Ankrd60	0.908515	0.852462	FALSE	0.449016	1	FALSE	-0.0763398	1	FALSE	-2.31404	0.0281413	TRUE
Merged-chr14-49839405-1	chr14	49839330	49839480	+	Intergenic	Intergenic	25698	NM_025956	67082	1700011H14Rik	-0.559482	1	FALSE	-0.114559	1	FALSE	-0.523977	0.896789	FALSE	-3.96748	0.000396541	TRUE
Merged-chr14-49841583-6	chr14	49841388	49841731	+	Intergenic	Intergenic	23544	NM_025956	67082	1700011H14Rik	0.196731	1	FALSE	-0.11393	1	FALSE	-0.709691	0.617716	FALSE	-4.75989	1.64945e-07	TRUE
Merged-chr14-49839055-8	chr14	49838894	49839197	+	Intergenic	Intergenic	26058	NM_025956	67082	1700011H14Rik	0.18403	1	FALSE	0.467384	0.86061	FALSE	0.131701	1	FALSE	-2.65227	5.32185e-05	TRUE
Merged-chr16-93683399-1	chr16	93683324	93683474	+	promoter-TSS	promoter-TSS (NM_173047)	-65	NM_173047	109857	Cbr3	0.23192	1	FALSE	0.473607	1	FALSE	0.716829	0.903949	FALSE	1.71816	0.0386546	TRUE
Merged-chr16-93683082-3	chr16	93682939	93683194	+	promoter-TSS	promoter-TSS (NM_173047)	-398	NM_173047	109857	Cbr3	0.850827	1	FALSE	1.29414	0.685446	FALSE	1.1544	0.681173	FALSE	2.84341	1.36546e-05	TRUE
Merged-chr16-26447987-2	chr16	26447852	26448122	+	Intergenic	Intergenic	-15234	NM_053241	114141	Cldn16	0.398417	1	FALSE	0.707184	1	FALSE	-0.77532	1	FALSE	4.60643	7.39243e-07	TRUE
Merged-chr2-145731090-6	chr2	145730980	145731209	+	intron	intron (NM_026425, intron 1 of 5)	2117	NM_001141965	67877	Naa20	2.09055	0.456237	FALSE	2.13357	0.234259	FALSE	1.98122	0.1951	FALSE	3.4687	1.02783e-07	TRUE
Merged-chr7-31016870-10	chr7	31016756	31016991	+	promoter-TSS	promoter-TSS (NM_027259)	175	NM_025548	66411	Tbcb	-0.179248	1	FALSE	-0.519911	0.846984	FALSE	0.154902	1	FALSE	0.958027	0.0292708	TRUE
Merged-chr12-105678463-4	chr12	105678382	105678543	+	Intergenic	Intergenic	32984	NM_010351	14836	Gsc	5.52459	0.470539	FALSE	5.75761	0.209397	FALSE	6.60243	0.00925452	TRUE	6.20394	0.00338891	TRUE
Merged-chr5-17511249-2	chr5	17511157	17511342	+	intron	RMER17A2|LTR|ERVK	42861	NM_001081143	242851	Gnat3	-0.845815	1	FALSE	-0.59834	1	FALSE	0.408625	1	FALSE	3.11856	3.9231e-07	TRUE
Merged-chr5-17519535-1	chr5	17519460	17519610	+	intron	intron (NM_001081143, intron 5 of 7)	51147	NM_001081143	242851	Gnat3	-0.063063	1	FALSE	0.0438453	1	FALSE	0.265826	0.964682	FALSE	-1.44287	0.0186579	TRUE
Merged-chr5-17512984-6	chr5	17512758	17513238	+	intron	intron (NM_001081143, intron 5 of 7)	44610	NM_001081143	242851	Gnat3	-0.101262	1	FALSE	-0.00082499	1	FALSE	0.204116	1	FALSE	1.11222	0.0182774	TRUE
Merged-chr5-17519238-9	chr5	17519071	17519351	+	intron	intron (NM_001081143, intron 5 of 7)	50823	NM_001081143	242851	Gnat3	-0.00903231	1	FALSE	-0.188412	0.99299	FALSE	-0.446844	0.603149	FALSE	-1.09266	0.00262641	TRUE
Merged-chr5-17516331-9	chr5	17516217	17516436	+	intron	intron (NM_001081143, intron 5 of 7)	47938	NM_001081143	242851	Gnat3	-0.0895595	1	FALSE	-0.648164	0.718397	FALSE	-0.301153	0.887732	FALSE	1.27919	0.001373	TRUE
Merged-chr2-101874790-2	chr2	101874710	101874870	+	intron	intron (NM_178886, intron 4 of 5)	148371	NM_029635	76501	Commd9	1.15395	0.851003	FALSE	1.0689	0.613685	FALSE	0.419429	0.953892	FALSE	-3.22053	0.0277965	TRUE
Merged-chr2-101721942-5	chr2	101721751	101722171	+	Intergenic	MIR|SINE|MIR	-4458	NM_029635	76501	Commd9	-0.449079	1	FALSE	-1.1144	0.472261	FALSE	-0.691312	0.671672	FALSE	-5.31224	3.5969e-08	TRUE
Merged-chr17-31890586-9	chr17	31890402	31890767	+	Intergenic	Intergenic	75708	NM_001278570	12954	Cryaa	-0.692983	0.938231	FALSE	-0.218191	1	FALSE	-0.551461	0.769394	FALSE	1.57518	0.000293097	TRUE
Merged-chr12-52792233-6	chr12	52792147	52792320	+	5'UTR	5' UTR (NM_021710, exon 1 of 6)	280	NM_021710	11782	Ap4s1	0.705898	0.962768	FALSE	-0.0897379	1	FALSE	-0.413589	0.973232	FALSE	1.33095	0.0333931	TRUE
Merged-chr5-34575655-2	chr5	34575575	34575735	+	intron	intron (NM_001015039, intron 5 of 12)	-45296	NM_010753	17122	Mxd4	1.65401	1	FALSE	1.55845	0.965814	FALSE	2.45044	0.776621	FALSE	4.25331	0.00154267	TRUE
Merged-chr5-34539265-4	chr5	34539125	34539403	+	exon	exon (NM_001015039, exon 12 of 13)	-8905	NM_010753	17122	Mxd4	-0.527027	0.996861	FALSE	-0.544268	0.852635	FALSE	-1.40908	0.274131	FALSE	-4.11431	4.66061e-06	TRUE
Merged-chr13-95608211-9	chr13	95608087	95608314	+	intron	intron (NM_009321, intron 3 of 3)	-37382	NM_011021	18420	Otp	0.518712	0.899547	FALSE	0.25956	0.978607	FALSE	0.0338093	1	FALSE	-1.9359	0.00034551	TRUE
Merged-chr9-118102601-1	chr9	118102526	118102676	+	Intergenic	Intergenic	-43287	NM_026442	67899	Cmc1	2.15489	1	FALSE	4.22448	0.760853	FALSE	3.76411	0.769373	FALSE	6.70772	0.00042849	TRUE
Merged-chr9-118059214-10	chr9	118059132	118059317	+	promoter-TSS	promoter-TSS (NM_026442)	90	NM_026442	67899	Cmc1	0.823437	0.731152	FALSE	0.87994	0.447032	FALSE	1.47639	0.00551273	TRUE	0.889128	0.051444	FALSE
Merged-chr8-59966685-10	chr8	59966589	59966791	+	promoter-TSS	promoter-TSS (NM_021788)	-33	NM_021788	60406	Sap30	-0.178931	1	FALSE	-0.401401	0.72938	FALSE	-0.221118	0.88666	FALSE	-0.881045	0.00568723	TRUE
Merged-chr8-63390968-5	chr8	63390864	63391059	+	3'UTR	3' UTR (NM_007711, exon 12 of 12)	21713	NM_028299	72612	2700029M09Rik	-0.89117	1	FALSE	1.32393	0.507718	FALSE	1.04985	0.673584	FALSE	1.5612	0.0382451	TRUE
Merged-chr8-63346742-9	chr8	63346640	63346873	+	Intergenic	Intergenic	-22492	NM_028299	72612	2700029M09Rik	0.544117	0.973814	FALSE	0.414772	0.937156	FALSE	0.400827	0.88225	FALSE	-1.5327	0.0317584	TRUE
Merged-chr8-63399260-5	chr8	63399099	63399500	+	intron	intron (NM_173873, intron 11 of 12)	30051	NM_028299	72612	2700029M09Rik	0.529526	1	FALSE	0.959474	0.729638	FALSE	2.19416	0.00940235	TRUE	2.47378	2.5362e-06	TRUE
Merged-chr8-63369163-10	chr8	63369001	63369282	+	promoter-TSS	promoter-TSS (NM_028299)	-107	NM_028299	72612	2700029M09Rik	-0.244512	1	FALSE	-0.580876	0.496181	FALSE	-0.995626	0.032581	TRUE	-0.99033	0.00119869	TRUE
Merged-chr17-35552890-1	chr17	35552815	35552965	+	Intergenic	ORR1C1|LTR|MaLR	-8902	NM_023124	15019	H2-Q8	-1.51261	0.850225	FALSE	-0.661154	0.982085	FALSE	-2.67278	0.281723	FALSE	-6.28693	0.00730593	TRUE
Merged-chr17-35552643-2	chr17	35552544	35552743	+	Intergenic	ORR1C1|LTR|MaLR	-9149	NM_023124	15019	H2-Q8	-0.699099	0.996861	FALSE	-0.59943	0.956234	FALSE	-0.443646	0.979131	FALSE	-3.36204	0.00328591	TRUE
Merged-chr19-5490821-1	chr19	5490746	5490896	+	intron	CpG	366	NM_007687	12631	Cfl1	1.88727	1	FALSE	2.94867	0.567576	FALSE	1.51826	0.993866	FALSE	3.64867	0.0229192	TRUE
Merged-chr10-33750338-7	chr10	33750230	33750444	+	Intergenic	Intergenic	-7066	NM_001162937	692132	Trappc3l	-0.648617	0.959494	FALSE	-1.05938	0.514852	FALSE	-1.00245	0.469342	FALSE	-3.70798	3.09297e-05	TRUE
Merged-chr5-115636893-8	chr5	115636682	115637062	+	promoter-TSS	promoter-TSS (NM_013879)	-742	NM_013879	29867	Cabp1	0.147294	1	FALSE	0.0714523	1	FALSE	0.188044	0.99395	FALSE	-3.85653	1.2431e-08	TRUE
Merged-chr17-34281786-2	chr17	34281683	34281890	+	promoter-TSS	promoter-TSS (NM_010388)	-575	NM_010388	15000	H2-DMb2	-1.0285	0.644185	FALSE	-0.802844	0.556024	FALSE	-1.7042	0.087709	FALSE	-1.86421	0.000338975	TRUE
Merged-chr17-34280195-10	chr17	34280007	34280334	+	Intergenic	Intergenic	-2191	NM_010388	15000	H2-DMb2	-0.459427	0.96454	FALSE	-0.724557	0.612378	FALSE	-0.382467	0.849144	FALSE	-1.19579	0.0177422	TRUE
Merged-chr17-34282089-8	chr17	34281950	34282221	+	promoter-TSS	promoter-TSS (NM_010388)	-276	NM_010388	15000	H2-DMb2	-0.528457	0.850225	FALSE	-0.809186	0.46466	FALSE	-1.13627	0.0541006	FALSE	-3.59683	3.3849e-15	TRUE
Merged-chr5-144670743-10	chr5	144670618	144670918	+	promoter-TSS	promoter-TSS (NM_001172146)	-60	NM_146165	231872	Aimp2	0.230728	1	FALSE	0.222912	0.973132	FALSE	0.2249	0.925381	FALSE	1.00378	0.00618406	TRUE
Merged-chr15-81247598-2	chr15	81247490	81247707	+	intron	RLTRETN_Mm|LTR|ERVK	-8895	NM_021317	57755	Dnajb7	1.77181	0.853266	FALSE	1.23162	0.93193	FALSE	2.39185	0.35735	FALSE	2.98407	0.000871434	TRUE
Merged-chr7-28275956-2	chr7	28275877	28276036	+	TTS	TTS (NM_018820)	3984	NM_018820	55942	Sertad1	0.161009	1	FALSE	0.742572	0.903226	FALSE	0.763144	0.769373	FALSE	2.00923	0.000729903	TRUE
Merged-chr1-94433734-5	chr1	94433638	94433837	+	Intergenic	Intergenic	-18645	NM_147039	259041	Olfr1414	0.974255	0.96422	FALSE	1.99782	0.101572	FALSE	2.71746	0.000338695	TRUE	-1.9737	0.270478	FALSE
Merged-chr11-97691382-2	chr11	97691288	97691476	+	intron	intron (NM_010688, intron 4 of 6)	-10712	NM_001080935	68127	B230217C12Rik	-1.44469	0.787339	FALSE	-1.01345	0.791526	FALSE	-0.314773	1	FALSE	-3.67517	0.00552451	TRUE
Merged-chr2-19255236-3	chr2	19255138	19255323	+	Intergenic	MTE2b|LTR|MaLR	-38033	NM_029619	76467	Msrb2	-2.44732	0.367308	FALSE	-0.78848	0.768315	FALSE	-1.64118	0.312909	FALSE	-7.14254	1.41386e-05	TRUE
Merged-chr2-19238937-3	chr2	19238841	19239054	+	Intergenic	RMER17A-int|LTR|ERVK	-54316	NM_029619	76467	Msrb2	-0.63226	0.968659	FALSE	-1.02149	0.69672	FALSE	-1.32757	0.432799	FALSE	-5.03005	1.28175e-05	TRUE
Merged-chr2-19310574-9	chr2	19310456	19310703	+	intron	intron (NM_029619, intron 3 of 4)	17316	NM_029619	76467	Msrb2	-0.989678	0.36342	FALSE	-1.71589	0.0112899	TRUE	-1.67259	0.00511185	TRUE	-2.05484	3.35682e-07	TRUE
Merged-chr5-13797683-1	chr5	13797608	13797758	+	TTS	TTS (NM_027650)	6064	NM_027650	71026	Speer3	4.48456	0.850225	FALSE	4.82184	0.514852	FALSE	5.69453	0.102003	FALSE	6.34013	0.00137742	TRUE
Merged-chr6-125433603-1	chr6	125433528	125433678	+	intron	MIR|SINE|MIR	11170	NM_007657	12527	Cd9	-1.20036	1	FALSE	0.732559	1	FALSE	1.10429	0.92373	FALSE	2.26849	0.0252101	TRUE
Merged-chr6-125410758-1	chr6	125410683	125410833	+	intron	intron (NM_007657, intron 7 of 7)	34015	NM_007657	12527	Cd9	-0.766644	1	FALSE	0.314663	1	FALSE	-1.02287	0.876076	FALSE	2.10946	0.00726459	TRUE
Merged-chr6-125444502-3	chr6	125444396	125444594	+	intron	CpG	278	NM_007657	12527	Cd9	0.701105	1	FALSE	0.300699	1	FALSE	1.42893	0.491567	FALSE	2.48137	0.000242645	TRUE
Merged-chr6-125411435-11	chr6	125411185	125411674	+	intron	intron (NM_007657, intron 6 of 7)	33344	NM_007657	12527	Cd9	0.348861	0.994795	FALSE	0.197651	1	FALSE	0.454498	0.630959	FALSE	1.39553	4.68644e-05	TRUE
Merged-chr1-88378320-1	chr1	88378245	88378395	+	Intergenic	ID_B1|SINE|B4	-44991	NM_008972	19231	Ptma	0.294048	1	FALSE	-0.141584	1	FALSE	0.170449	1	FALSE	-3.77784	0.048025	TRUE
Merged-chr1-88428726-1	chr1	88428651	88428801	+	Intergenic	Intergenic	5415	NM_008972	19231	Ptma	0.166534	1	FALSE	1.01405	1	FALSE	1.14341	1	FALSE	3.15326	0.0143135	TRUE
Merged-chr1-88375885-1	chr1	88375810	88375960	+	Intergenic	Intergenic	-47426	NM_008972	19231	Ptma	-0.457764	1	FALSE	-1.36658	0.514734	FALSE	-1.15694	0.527672	FALSE	-4.1574	0.00012241	TRUE
Merged-chr1-88398328-4	chr1	88398224	88398423	+	Intergenic	Intergenic	-24988	NM_008972	19231	Ptma	1.3614	0.835071	FALSE	1.52342	0.564734	FALSE	1.57302	0.341327	FALSE	1.82423	0.0297045	TRUE
Merged-chr1-88388966-2	chr1	88388866	88389067	+	Intergenic	Intergenic	-34345	NM_008972	19231	Ptma	0.453814	1	FALSE	0.079374	1	FALSE	0.71441	1	FALSE	2.97874	0.000416438	TRUE
Merged-chr1-88400759-7	chr1	88400493	88401009	+	Intergenic	CpG	-22560	NM_008972	19231	Ptma	-0.254741	1	FALSE	-0.376369	0.970511	FALSE	-0.509134	0.841636	FALSE	1.64187	0.000586459	TRUE
Merged-chr19-11193979-3	chr19	11193830	11194146	+	intron	intron (NM_027058, intron 1 of 6)	11380	NM_027058	69369	1700017D01Rik	0.239601	1	FALSE	-0.448986	0.996438	FALSE	0.443518	0.883281	FALSE	-3.80121	0.00434903	TRUE
Merged-chr10-83377323-2	chr10	83377220	83377427	+	Intergenic	Intergenic	191713	NM_001145198	69784	1500009L16Rik	-0.67548	1	FALSE	-0.487067	0.972184	FALSE	0.303795	0.993866	FALSE	-2.69311	0.0168568	TRUE
Merged-chr10-83409477-3	chr10	83409367	83409582	+	Intergenic	Intergenic	223864	NM_001145198	69784	1500009L16Rik	0.186338	1	FALSE	0.652243	0.871042	FALSE	0.186033	1	FALSE	-4.58375	0.00158684	TRUE
Merged-chr10-83320778-5	chr10	83320615	83320906	+	Intergenic	MamRep4096|DNA|hAT?	135150	NM_001145198	69784	1500009L16Rik	0.930666	0.812916	FALSE	0.77345	0.776091	FALSE	1.39992	0.151801	FALSE	-6.58274	0.00101671	TRUE
Merged-chr7-134260303-2	chr7	134260219	134260387	+	intron	intron (NM_133686, intron 1 of 3)	5240	NM_133686	67375	Qprt	5.33003	0.739363	FALSE	4.80273	0.555665	FALSE	3.79645	0.80179	FALSE	7.31702	4.19664e-06	TRUE
Merged-chr6-115896646-1	chr6	115896571	115896721	+	intron	intron (NM_138311, intron 1 of 4)	1689	NM_138311	171506	H1foo	0.554724	1	FALSE	1.14076	0.993162	FALSE	1.36813	0.880868	FALSE	2.80633	0.0202765	TRUE
Merged-chr6-115895822-2	chr6	115895740	115895905	+	intron	L1MB7|LINE|L1	865	NM_138311	171506	H1foo	2.1956	0.950673	FALSE	2.93027	0.585657	FALSE	2.83166	0.488106	FALSE	5.5045	3.29326e-09	TRUE
Merged-chr5-67053066-8	chr5	67052960	67053166	+	intron	intron (NR_102714, intron 1 of 4)	-14297	NM_011670	22223	Uchl1	-0.810562	0.872679	FALSE	-0.326385	0.987148	FALSE	-0.402418	0.92142	FALSE	-1.7148	0.00979591	TRUE
Merged-chr11-106171557-4	chr11	106171429	106171705	+	Intergenic	Intergenic	4276	NM_008339	15985	Cd79b	-3.03221	0.449364	FALSE	0.154137	1	FALSE	-0.282942	1	FALSE	1.78791	0.00148504	TRUE
Merged-chr16-96349684-9	chr16	96349584	96349820	+	promoter-TSS	promoter-TSS (NM_008251)	-370	NM_008251	15312	Hmgn1	0.897482	0.342862	FALSE	0.8804	0.254218	FALSE	0.786625	0.217167	FALSE	1.08913	0.0012757	TRUE
Merged-chr17-34407427-2	chr17	34407331	34407524	+	Intergenic	(TCTCTG)n|Simple_repeat|Simple_repeat	7255	NM_207105	14961	H2-Ab1	-0.313684	1	FALSE	0.397071	1	FALSE	-0.0315379	1	FALSE	-6.11268	0.0214229	TRUE
Merged-chr17-34398670-9	chr17	34398475	34398835	+	Intergenic	Intergenic	-1517	NM_207105	14961	H2-Ab1	-0.547378	0.835071	FALSE	-0.693437	0.561695	FALSE	-0.792898	0.298733	FALSE	-1.91196	4.28874e-06	TRUE
Merged-chr17-34394756-10	chr17	34394620	34394932	+	Intergenic	Intergenic	-5396	NM_207105	14961	H2-Ab1	-0.257092	1	FALSE	-0.530896	0.676169	FALSE	-1.06431	0.0812579	FALSE	-2.2101	7.19161e-07	TRUE
Merged-chr17-34400132-10	chr17	34400007	34400397	+	promoter-TSS	promoter-TSS (NM_207105)	30	NM_207105	14961	H2-Ab1	-0.6387	0.85815	FALSE	-0.698657	0.622881	FALSE	-1.19436	0.120811	FALSE	-1.3843	0.00321156	TRUE
Merged-chr4-43486336-3	chr4	43486139	43486521	+	Intergenic	Intergenic	10251	NM_019436	54390	Sit1	-0.0824637	1	FALSE	-0.834305	0.822284	FALSE	-0.904482	0.723815	FALSE	-3.76945	0.00128819	TRUE
Merged-chr4-43491247-10	chr4	43491103	43491398	+	Intergenic	Intergenic	5331	NM_019436	54390	Sit1	-0.227566	1	FALSE	-0.179067	1	FALSE	-0.46267	0.683967	FALSE	-0.980398	0.024332	TRUE
Merged-chr9-7221268-2	chr9	7221160	7221376	+	Intergenic	Intergenic	36702	NM_029775	76863	Dcun1d5	-1.21431	0.919348	FALSE	-0.681398	0.951111	FALSE	-0.703611	0.90619	FALSE	2.41941	1.54848e-06	TRUE
Merged-chr9-7221658-10	chr9	7221503	7221793	+	Intergenic	Intergenic	37082	NM_029775	76863	Dcun1d5	0.111192	1	FALSE	-0.0763719	1	FALSE	0.35066	0.880549	FALSE	1.50032	0.000381972	TRUE
Merged-chr19-10049638-4	chr19	10049459	10049778	+	Intergenic	Intergenic	-5472	NR_073181	14319	Fth1	0.311667	1	FALSE	0.0280239	1	FALSE	0.362936	0.961404	FALSE	-4.18957	6.04359e-05	TRUE
Merged-chr7-25292467-1	chr7	25292392	25292542	+	intron	CpG	361	NR_110958	232969	Zfp428	5.37884	0.510818	FALSE	5.33973	0.330417	FALSE	4.72542	0.432593	FALSE	6.80978	5.71427e-05	TRUE
Merged-chr7-25292072-1	chr7	25291997	25292147	+	promoter-TSS	promoter-TSS (NM_001290461)	-34	NM_001290461	232969	Zfp428	4.25625	0.931588	FALSE	3.79301	0.891807	FALSE	4.17009	0.644374	FALSE	6.62056	0.000676066	TRUE
Merged-chr11-53472969-1	chr11	53472894	53473044	+	intron	B1_Mm|SINE|Alu	-24765	NM_008355	16163	Il13	0	1	FALSE	3.02977	0.987148	FALSE	2.39171	1	FALSE	6.11112	0.00570986	TRUE
Merged-chr11-53476595-2	chr11	53476507	53476684	+	intron	intron (NM_009012, intron 21 of 24)	-28391	NM_008355	16163	Il13	-0.339066	1	FALSE	-2.05584	0.954705	FALSE	1.26512	0.848727	FALSE	2.16051	0.0452669	TRUE
Merged-chr11-53470554-2	chr11	53470426	53470682	+	intron	intron (NM_009012, intron 21 of 24)	-22350	NM_008355	16163	Il13	2.94999	1	FALSE	0	1	FALSE	4.45946	0.517567	FALSE	7.555	2.38936e-07	TRUE
Merged-chr10-117898552-1	chr10	117898477	117898627	+	Intergenic	Lx7|LINE|L1	20449	NM_008337	15978	Ifng	-0.0117867	1	FALSE	-1.02633	0.946297	FALSE	-0.707499	0.91541	FALSE	-3.07773	0.0326429	TRUE
Merged-chr10-117918086-5	chr10	117917982	117918205	+	Intergenic	Intergenic	39990	NM_008337	15978	Ifng	0.109813	1	FALSE	-0.0834021	1	FALSE	0.599625	0.765634	FALSE	-3.41544	0.00219259	TRUE
Merged-chr10-117844043-6	chr10	117843950	117844131	+	Intergenic	Intergenic	-34063	NM_008337	15978	Ifng	0.155287	1	FALSE	-0.201684	1	FALSE	-0.628785	0.79858	FALSE	-7.27849	3.21305e-06	TRUE
Merged-chr10-117856184-8	chr10	117856082	117856272	+	Intergenic	Intergenic	-21926	NM_008337	15978	Ifng	-0.0242438	1	FALSE	-0.71496	0.765828	FALSE	-0.260623	0.980967	FALSE	-2.17054	0.000620596	TRUE
Merged-chr10-117932602-8	chr10	117932511	117932707	+	Intergenic	Intergenic	54506	NM_008337	15978	Ifng	-0.288233	1	FALSE	-0.173733	1	FALSE	-0.0421538	1	FALSE	-3.75767	1.5783e-07	TRUE
Merged-chr17-57129708-10	chr17	57129610	57129830	+	promoter-TSS	promoter-TSS (NM_017393)	33	NM_017393	53895	Clpp	-0.197856	1	FALSE	-0.317402	0.86887	FALSE	-0.521964	0.481752	FALSE	-0.945423	0.0137099	TRUE
Merged-chr4-44723687-9	chr4	44723498	44723948	+	promoter-TSS	promoter-TSS (NM_008782)	-411	NM_008782	18507	Pax5	-0.146646	1	FALSE	-0.583655	0.826782	FALSE	-0.672836	0.630875	FALSE	-1.57172	0.00976703	TRUE
Merged-chr5-77873097-8	chr5	77872984	77873203	+	Intergenic	MTD|LTR|MaLR	-36023	NM_008048	29817	Igfbp7	-0.127442	1	FALSE	0.0594675	1	FALSE	0.557214	0.60636	FALSE	-2.73804	1.03859e-05	TRUE
Merged-chr15-98711787-12	chr15	98711487	98712012	+	promoter-TSS	promoter-TSS (NM_026967)	96	NM_026967	69159	Rhebl1	0.195179	1	FALSE	-0.00579995	1	FALSE	-0.0791537	1	FALSE	1.00707	0.0105804	TRUE
Merged-chr19-3283049-6	chr19	3282955	3283143	+	promoter-TSS	promoter-TSS (NM_172252)	2	NM_172252	353242	Mrpl21	1.066	0.862016	FALSE	0.912582	0.818311	FALSE	1.54977	0.304634	FALSE	1.69974	0.013471	TRUE
Merged-chr3-88397121-3	chr3	88397022	88397237	+	Intergenic	Intergenic	13536	NM_025448	66256	Ssr2	1.42102	0.846014	FALSE	1.5368	0.646812	FALSE	0.544554	1	FALSE	2.20655	0.0101432	TRUE
Merged-chr4-148511458-2	chr4	148511374	148511542	+	intron	CpG	251	NM_027263	69928	Apitd1	2.82866	0.44554	FALSE	2.30696	0.499067	FALSE	2.47356	0.274056	FALSE	3.38896	0.000442179	TRUE
Merged-chr4-148511721-7	chr4	148511600	148511856	+	promoter-TSS	promoter-TSS (NM_027263)	-19	NM_027263	69928	Apitd1	0.667245	0.938978	FALSE	-0.0522621	1	FALSE	0.739504	0.622172	FALSE	1.29909	0.0097634	TRUE
Merged-chr6-129143731-2	chr6	129143651	129143811	+	Intergenic	Intergenic	13098	NM_053109	93694	Clec2d	0.207899	1	FALSE	0.365549	1	FALSE	0.826749	1	FALSE	3.0055	0.00359741	TRUE
Merged-chr6-129150182-7	chr6	129150072	129150298	+	Intergenic	RLTR45|LTR|ERVK	19552	NM_053109	93694	Clec2d	-1.29441	0.540279	FALSE	-0.781067	0.741453	FALSE	-0.787991	0.539525	FALSE	-2.20454	0.00143666	TRUE
Merged-chr6-129159177-3	chr6	129159062	129159273	+	Intergenic	Intergenic	28534	NM_053109	93694	Clec2d	0.289147	1	FALSE	0.539793	0.987148	FALSE	-0.132173	1	FALSE	2.19486	0.00124455	TRUE
Merged-chr2-122293610-10	chr2	122293494	122293736	+	promoter-TSS	promoter-TSS (NR_027919)	-82	NR_027919	81913	Bambi-ps1	-0.124722	1	FALSE	-0.251145	0.98725	FALSE	0.0360415	1	FALSE	1.31316	0.00166886	TRUE
Merged-chr8-114337876-2	chr8	114337801	114337952	+	intron	RSINE1|SINE|B4	40334	NM_011801	23837	Cfdp1	0	1	FALSE	5.09373	0.448635	FALSE	4.50107	0.634757	FALSE	7.87328	1.98775e-08	TRUE
Merged-chr17-87845447-4	chr17	87845354	87845534	+	intron	intron (NM_007589, intron 1 of 5)	831	NM_007589	12314	Calm2	0.865714	0.932561	FALSE	-0.158596	1	FALSE	0.552068	0.881143	FALSE	1.56706	0.0252101	TRUE
Merged-chr18-20856757-3	chr18	20856668	20856861	+	intron	L1M4|LINE|L1	33013	NM_013697	22139	Ttr	-0.131258	1	FALSE	-0.241089	1	FALSE	-0.354133	0.99722	FALSE	-3.08783	0.00756051	TRUE
Merged-chr18-20855441-1	chr18	20855366	20855516	+	intron	intron (NM_019737, intron 5 of 8)	31690	NM_013697	22139	Ttr	-0.95036	0.806096	FALSE	0.154859	1	FALSE	-1.03471	0.436007	FALSE	-2.78538	0.000223463	TRUE
Merged-chr18-20855754-8	chr18	20855654	20855843	+	intron	intron (NM_019737, intron 5 of 8)	31997	NM_013697	22139	Ttr	0.0272121	1	FALSE	-0.0310955	1	FALSE	0.21779	0.958275	FALSE	-2.98247	4.3264e-08	TRUE
Merged-chr18-35714162-1	chr18	35714087	35714237	+	promoter-TSS	promoter-TSS (NR_035472)	-59	NR_035472	100316700	Mir1949	3.44288	1	FALSE	4.28214	0.673437	FALSE	4.15835	0.630875	FALSE	5.96252	0.0108933	TRUE
Merged-chr5-150231090-8	chr5	150230981	150231187	+	intron	intron (NM_027519, intron 4 of 4)	-11197	NM_029464	75860	Tex26	0.129887	1	FALSE	0.815706	0.657622	FALSE	0.7789	0.562513	FALSE	-2.3466	0.0297451	TRUE
Merged-chr1-192948370-1	chr1	192948295	192948445	+	Intergenic	Intergenic	26077	NM_030060	381319	Batf3	3.44227	1	FALSE	4.22448	0.760853	FALSE	4.48145	0.552377	FALSE	5.44684	0.0391132	TRUE
Merged-chr14-58144745-1	chr14	58144670	58144820	+	intron	intron (NM_145837, intron 2 of 2)	1079	NM_145837	239114	Il17d	2.13527	0.696204	FALSE	1.32044	0.864628	FALSE	1.39892	0.769373	FALSE	2.28202	0.0244433	TRUE
Merged-chr14-58156728-6	chr14	58156635	58156818	+	intron	intron (NM_145837, intron 2 of 2)	13060	NM_145837	239114	Il17d	0.0273526	1	FALSE	0.199974	1	FALSE	0.00749591	1	FALSE	-2.32784	0.0157025	TRUE
Merged-chr1-192934949-4	chr1	192934828	192935075	+	Intergenic	Intergenic	12658	NM_030060	381319	Batf3	0.590767	1	FALSE	1.54496	0.552083	FALSE	1.7182	0.38316	FALSE	1.97588	0.0331223	TRUE
Merged-chr14-58144515-2	chr14	58144416	58144615	+	intron	(CGGGG)n|Simple_repeat|Simple_repeat	849	NM_145837	239114	Il17d	1.79315	0.967078	FALSE	1.93824	0.673162	FALSE	1.82952	0.77696	FALSE	3.14365	0.00290787	TRUE
Merged-chr1-192944846-2	chr1	192944770	192944922	+	Intergenic	LSU-rRNA_Hsa|rRNA|rRNA	22553	NM_030060	381319	Batf3	0.318789	1	FALSE	1.04748	0.818311	FALSE	1.2186	0.680617	FALSE	2.71782	7.41991e-05	TRUE
Merged-chr17-10512662-10	chr17	10512527	10512824	+	promoter-TSS	promoter-TSS (NR_037588)	-109	NR_037588	100526796	B930003M22Rik	-0.519841	0.851003	FALSE	-0.540967	0.680628	FALSE	-0.768998	0.259334	FALSE	-1.0282	0.0111471	TRUE
Merged-chr7-147154576-10	chr7	147154479	147154670	+	Intergenic	Intergenic	10080	NM_001033465	381933	6430531B16Rik	-0.181405	1	FALSE	0.131838	1	FALSE	-0.508527	0.649908	FALSE	-1.32419	0.0137624	TRUE
Merged-chr6-67079358-1	chr6	67079283	67079433	+	Intergenic	Intergenic	-91957	NM_007836	13197	Gadd45a	0.00199598	1	FALSE	-0.20633	1	FALSE	0.123361	1	FALSE	-6.25822	0.0048874	TRUE
Merged-chr6-67006312-8	chr6	67006195	67006488	+	intron	intron (NR_040278, intron 1 of 6)	-18940	NM_007836	13197	Gadd45a	-0.217906	1	FALSE	-0.759563	0.367209	FALSE	-1.01978	0.0504956	FALSE	-4.0488	7.46223e-21	TRUE
Merged-chr6-66987486-10	chr6	66987373	66987605	+	promoter-TSS	promoter-TSS (NM_007836)	-88	NM_007836	13197	Gadd45a	-0.422947	0.835292	FALSE	-0.667376	0.397644	FALSE	-1.01729	0.0151037	TRUE	-0.963433	0.00158234	TRUE
Merged-chr11-102046306-1	chr11	102046231	102046381	+	intron	CpG	264	NM_172947	268490	Lsm12	1.1512	1	FALSE	2.18694	0.791526	FALSE	2.39887	0.708873	FALSE	3.82407	0.0201704	TRUE
Merged-chr8-74707924-6	chr8	74707777	74708050	+	Intergenic	Intergenic	-5654	NM_197944	209488	Hsh2d	0.180301	1	FALSE	-0.464132	0.892992	FALSE	-0.782167	0.604402	FALSE	-3.47454	2.92636e-06	TRUE
Merged-chr8-4259275-9	chr8	4259175	4259390	+	promoter-TSS	promoter-TSS (NM_183315)	-8	NM_183315	330695	Ctxn1	-0.788688	0.846442	FALSE	-0.925018	0.574745	FALSE	-1.15596	0.284536	FALSE	-1.42671	0.0234385	TRUE
Merged-chr2-127270305-7	chr2	127270195	127270427	+	promoter-TSS	promoter-TSS (NM_029629)	-10	NM_029629	68126	Fahd2a	1.34059	0.671643	FALSE	1.1429	0.643801	FALSE	1.18166	0.484601	FALSE	2.1149	0.000399687	TRUE
Merged-chr4-44955364-2	chr4	44955271	44955458	+	Intergenic	MLT1B|LTR|MaLR	-38919	NM_080289	76238	Grhpr	0.144474	1	FALSE	0.044176	1	FALSE	1.25906	0.836746	FALSE	2.66882	0.00700476	TRUE
Merged-chr4-44918630-8	chr4	44918533	44918758	+	intron	intron (NM_138590, intron 5 of 8)	-75638	NM_080289	76238	Grhpr	-0.350406	1	FALSE	-0.298359	0.987148	FALSE	-0.502891	0.776344	FALSE	-2.54232	0.000637894	TRUE
Merged-chr6-85104125-1	chr6	85104050	85104200	+	Intergenic	Intergenic	-16367	NM_011467	20751	Spr	-1.52781	0.806646	FALSE	-0.775336	0.932948	FALSE	-0.860751	0.873882	FALSE	-3.03928	0.0224609	TRUE
Merged-chr6-85087312-9	chr6	85087218	85087399	+	intron	intron (NM_011467, intron 1 of 2)	450	NM_011467	20751	Spr	-0.462387	0.96454	FALSE	-0.362141	0.908395	FALSE	-0.220726	0.93292	FALSE	-0.992239	0.0279784	TRUE
Merged-chr11-83993522-1	chr11	83993447	83993597	+	Intergenic	CpG	-12544	NM_001037932	628813	Gm11437	3.20889	0.471558	FALSE	2.3132	0.760835	FALSE	2.75157	0.328088	FALSE	3.31052	0.00717661	TRUE
Merged-chr11-83992993-10	chr11	83992817	83993222	+	Intergenic	CpG	-12041	NM_001037932	628813	Gm11437	-0.484645	0.96422	FALSE	-0.67123	0.707722	FALSE	0.357241	0.887403	FALSE	1.15402	0.00482681	TRUE
Merged-chr15-51697067-10	chr15	51696975	51697180	+	promoter-TSS	promoter-TSS (NM_080635)	-70	NM_080635	68135	Eif3h	-0.530271	0.828877	FALSE	-0.766595	0.326419	FALSE	-0.71424	0.218112	FALSE	-1.2403	0.000174099	TRUE
Merged-chr2-104903089-6	chr2	104902988	104903186	+	Intergenic	Intergenic	-45903	NM_145380	98221	Eif3m	-0.00168625	1	FALSE	0.907837	0.593211	FALSE	1.24033	0.183316	FALSE	-3.90442	0.00100134	TRUE
Merged-chr2-104829269-7	chr2	104829146	104829371	+	intron	intron (NM_177600, intron 14 of 17)	27926	NM_145380	98221	Eif3m	0.200153	1	FALSE	0.563934	0.78704	FALSE	-0.128853	1	FALSE	-2.95505	8.32759e-05	TRUE
Merged-chr2-153651852-1	chr2	153651777	153651927	+	Intergenic	Intergenic	44968	NM_029599	76407	Sun5	1.93107	0.995797	FALSE	1.08175	1	FALSE	3.00001	0.422408	FALSE	3.54875	0.0438165	TRUE
Merged-chr2-153687837-3	chr2	153687730	153687932	+	intron	intron (NM_029599, intron 7 of 11)	8989	NM_029599	76407	Sun5	0.454368	1	FALSE	0.369539	1	FALSE	-0.206755	1	FALSE	-3.91904	0.0371036	TRUE
Merged-chr7-134093485-6	chr7	134093348	134093636	+	promoter-TSS	promoter-TSS (NM_001039645)	-397	NM_001039645	233879	Asphd1	0.644429	1	FALSE	1.46104	0.439303	FALSE	1.94843	0.0651074	FALSE	2.24215	0.000268807	TRUE
Merged-chr15-101114699-4	chr15	101114617	101114786	+	promoter-TSS	promoter-TSS (NM_026566)	-31	NM_026566	68118	Atg101	0.815481	0.910389	FALSE	0.309945	1	FALSE	0.376007	0.950119	FALSE	1.89706	4.82133e-05	TRUE
Merged-chr15-101114410-7	chr15	101114296	101114539	+	promoter-TSS	promoter-TSS (NM_026566)	-315	NM_026566	68118	Atg101	0.512632	0.938231	FALSE	0.626159	0.683806	FALSE	0.671224	0.555534	FALSE	1.25678	0.00224118	TRUE
Merged-chr16-23144551-5	chr16	23144461	23144637	+	Intergenic	Intergenic	-2060	NM_009605	11450	Adipoq	-1.04663	0.806646	FALSE	-0.418642	0.979498	FALSE	0.0601779	1	FALSE	-2.58072	0.00574809	TRUE
Merged-chr16-23141181-6	chr16	23141045	23141308	+	Intergenic	RLTR14|LTR|ERV1	-5433	NM_009605	11450	Adipoq	-0.883937	0.840798	FALSE	-0.792802	0.689839	FALSE	-0.588074	0.744596	FALSE	-5.58511	2.75196e-08	TRUE
Merged-chr6-125114520-1	chr6	125114445	125114595	+	intron	intron (NM_001289726, intron 2 of 6)	1271	NM_008084	14433	Gapdh	0.662706	1	FALSE	0.906793	0.990598	FALSE	0.419533	1	FALSE	2.6309	0.0140189	TRUE
Merged-chr6-129373855-4	chr6	129373759	129373947	+	3'UTR	3' UTR (NM_001205365, exon 4 of 4)	14973	NM_001205364	232414	Clec9a	1.57258	0.74768	FALSE	1.13023	0.852286	FALSE	1.43447	0.521486	FALSE	1.79542	0.0422914	TRUE
Merged-chr7-133513074-4	chr7	133512930	133513223	+	promoter-TSS	promoter-TSS (NM_010689)	-28	NM_010689	16797	Lat	-0.242517	1	FALSE	0.362466	0.978607	FALSE	-0.110249	1	FALSE	-3.04053	0.00161974	TRUE
Merged-chr4-147534717-2	chr4	147534640	147534795	+	promoter-TSS	promoter-TSS (NM_001161852)	-60	NM_176848	230904	Fbxo2	1.09184	0.959494	FALSE	-1.38714	0.879351	FALSE	-0.229071	1	FALSE	1.83063	0.0299956	TRUE
Merged-chr8-3718751-8	chr8	3718664	3718859	+	intron	intron (NM_029465, intron 3 of 8)	1890	NM_029465	75863	Clec4g	-0.303265	1	FALSE	-0.6726	0.775929	FALSE	-0.35297	0.928505	FALSE	-1.45476	0.0317658	TRUE
Merged-chr8-3711892-6	chr8	3711749	3712002	+	Intergenic	Intergenic	8776	NM_029465	75863	Clec4g	-1.48072	0.202635	FALSE	-1.40643	0.141043	FALSE	-1.44395	0.0396867	TRUE	-2.37492	1.61347e-05	TRUE
Merged-chr15-58215206-6	chr15	58215126	58215293	+	intron	intron (NM_027211, intron 1 of 8)	5620	NM_027211	69787	Anxa13	-0.0369163	1	FALSE	-0.364054	0.987148	FALSE	-0.744732	0.731949	FALSE	-1.78	0.0313987	TRUE
Merged-chr14-55333724-2	chr14	55333607	55333842	+	Intergenic	Intergenic	-2713	NM_207131	110794	Cebpe	1.56311	1	FALSE	1.30019	1	FALSE	1.96917	0.682829	FALSE	3.80756	0.000339863	TRUE
Merged-chr10-67904916-2	chr10	67904838	67904994	+	intron	intron (NM_028491, intron 5 of 7)	99707	NM_028491	73287	1700040L02Rik	-1.23651	1	FALSE	0.987651	1	FALSE	1.31609	0.93292	FALSE	3.09715	0.016221	TRUE
Merged-chr10-68004283-8	chr10	68004177	68004382	+	intron	intron (NM_028491, intron 1 of 7)	344	NM_028491	73287	1700040L02Rik	-0.421699	0.96454	FALSE	-0.271178	0.961694	FALSE	-0.315371	0.837401	FALSE	-0.952157	0.0319178	TRUE
Merged-chr10-68004629-10	chr10	68004533	68004735	+	promoter-TSS	promoter-TSS (NM_028491)	-11	NM_028491	73287	1700040L02Rik	-0.905027	0.351516	FALSE	-1.14359	0.118024	FALSE	-0.933119	0.0873151	FALSE	-0.999498	0.00685785	TRUE
Merged-chr14-45358407-1	chr14	45358332	45358482	+	Intergenic	Intergenic	-13745	NM_001162954	666744	Gm8267	-1.25602	0.979476	FALSE	-2.30282	0.700957	FALSE	-0.911219	0.887483	FALSE	-6.01616	0.0346315	TRUE
Merged-chr15-88321200-1	chr15	88321125	88321275	+	Intergenic	Intergenic	-109532	NM_027306	70073	Zdhhc25	-0.30369	1	FALSE	0.0491333	1	FALSE	0.711879	0.769373	FALSE	-6.75876	0.000724176	TRUE
Merged-chr15-88320903-8	chr15	88320765	88321042	+	Intergenic	Intergenic	-109829	NM_027306	70073	Zdhhc25	-0.342544	1	FALSE	-0.411541	0.854291	FALSE	-1.02106	0.186806	FALSE	-2.99858	1.28415e-08	TRUE
Merged-chr14-122580913-10	chr14	122580814	122581020	+	promoter-TSS	promoter-TSS (NM_029556)	1	NM_029556	69634	Clybl	0.1083	1	FALSE	-0.0495948	1	FALSE	-0.113409	1	FALSE	0.928168	0.0145964	TRUE
Merged-chr9-50547542-6	chr9	50547436	50547680	+	TTS	TTS (NM_025865)	7068	NM_025865	66952	2310030G06Rik	0.704315	0.996861	FALSE	0.565661	0.94699	FALSE	0.582663	0.87322	FALSE	1.79271	0.00347	TRUE
Merged-chr9-21414499-4	chr9	21414369	21414658	+	Intergenic	Intergenic	-1740	NR_003372	666043	Gm7904	-0.791424	0.859976	FALSE	-0.922155	0.656752	FALSE	-1.13509	0.379289	FALSE	-2.20628	0.00235784	TRUE
Merged-chr17-23810528-10	chr17	23810433	23810620	+	promoter-TSS	promoter-TSS (NM_181821)	-49	NM_181821	353502	Hcfc1r1	-0.242187	1	FALSE	-0.511607	0.647676	FALSE	-0.739441	0.223894	FALSE	-0.750561	0.0384176	TRUE
Merged-chr7-134387978-5	chr7	134387844	134388131	+	promoter-TSS	promoter-TSS (NM_177362)	-53	NM_177362	244216	Zfp771	1.27098	0.604016	FALSE	0.414849	1	FALSE	0.504671	0.889683	FALSE	1.70152	0.00218428	TRUE
Merged-chr4-119726927-9	chr4	119726805	119727059	+	intron	intron (NM_010657, intron 2 of 8)	-107097	NM_007902	13615	Edn2	-0.0359488	1	FALSE	0.132779	1	FALSE	-0.370552	0.789291	FALSE	-2.09988	1.57386e-05	TRUE
Merged-chr3-86763216-2	chr3	86763126	86763307	+	Intergenic	Intergenic	-27292	NM_001289449	12480	Cd1d2	-0.593292	1	FALSE	-0.0570412	1	FALSE	-0.0285937	1	FALSE	-6.94085	0.000143783	TRUE
Merged-chr3-88455747-1	chr3	88455672	88455822	+	TTS	TTS (NM_181817)	1317	NM_181817	242093	Rxfp4	0.620581	1	FALSE	1.70201	0.957023	FALSE	-2.24201	1	FALSE	3.96188	0.00371251	TRUE
Merged-chr3-88452157-5	chr3	88452037	88452286	+	TTS	TTS (NM_008487)	4903	NM_181817	242093	Rxfp4	0.765194	0.996639	FALSE	1.16346	0.661075	FALSE	1.08425	0.610742	FALSE	1.96363	0.00690935	TRUE
Merged-chr15-43308721-10	chr15	43308551	43308838	+	promoter-TSS	promoter-TSS (NM_025736)	-81	NM_025736	66736	Emc2	-0.43746	0.776613	FALSE	-0.649764	0.422252	FALSE	-0.639817	0.202452	FALSE	-1.27281	1.24209e-06	TRUE
Merged-chr1-13984391-1	chr1	13984316	13984466	+	Intergenic	Intergenic	-207381	NR_004447	433273	Gm5523	0.522461	1	FALSE	0.242542	1	FALSE	0.132813	1	FALSE	-5.51532	0.0364319	TRUE
Merged-chr1-13779480-2	chr1	13779393	13779568	+	Intergenic	Intergenic	-2470	NR_004447	433273	Gm5523	0.423236	1	FALSE	-0.201985	1	FALSE	-0.424282	1	FALSE	-2.36449	0.0472764	TRUE
Merged-chr1-13970582-8	chr1	13970437	13970687	+	Intergenic	Intergenic	-193552	NR_004447	433273	Gm5523	0.0887302	1	FALSE	0.00199685	1	FALSE	0.0231146	1	FALSE	-8.10975	6.90158e-11	TRUE
Merged-chr1-13737608-8	chr1	13737501	13737713	+	Intergenic	Lx3A|LINE|L1	39403	NR_004447	433273	Gm5523	-0.451314	0.96422	FALSE	-0.751933	0.582277	FALSE	-0.49644	0.776879	FALSE	-4.39986	2.0193e-10	TRUE
Merged-chr10-87885404-7	chr10	87885282	87885517	+	intron	intron (NM_001004164, intron 7 of 20)	-36933	NM_011517	20962	Sycp3	0.0571497	1	FALSE	-0.0505583	1	FALSE	-0.565305	0.70516	FALSE	-2.43032	0.000141851	TRUE
Merged-chr10-87883975-8	chr10	87883889	87884089	+	intron	intron (NM_001004164, intron 7 of 20)	-38343	NM_011517	20962	Sycp3	0.888215	0.721226	FALSE	0.717516	0.720611	FALSE	0.865005	0.473825	FALSE	2.67409	6.13729e-13	TRUE
Merged-chr4-41587248-5	chr4	41587111	41587455	+	promoter-TSS	promoter-TSS (NM_027147)	52	NM_027147	69638	Enho	0.377675	1	FALSE	1.10614	0.428819	FALSE	0.499531	0.834738	FALSE	1.44478	0.00377683	TRUE
Merged-chr4-135822798-6	chr4	135822706	135822901	+	intron	intron (NM_011542, intron 7 of 10)	18931	NM_011542	21401	Tcea3	-0.175668	1	FALSE	-0.638375	0.841035	FALSE	-0.172731	1	FALSE	-2.65067	0.0071649	TRUE
Merged-chr6-72484307-3	chr6	72484216	72484396	+	Intergenic	Intergenic	-10079	NM_007599	12332	Capg	0.769241	1	FALSE	1.14593	0.850238	FALSE	1.32858	0.659097	FALSE	2.62273	0.000483346	TRUE
Merged-chr6-72488888-10	chr6	72488755	72489010	+	Intergenic	Intergenic	-5503	NM_007599	12332	Capg	-1.18942	0.253297	FALSE	-0.333473	0.903854	FALSE	-1.43334	0.0237099	TRUE	-1.54301	0.000737805	TRUE
Merged-chr14-9292457-2	chr14	9292376	9292539	+	intron	intron (NM_028934, intron 14 of 15)	-81180	NM_146050	18300	Oit1	0.0589249	1	FALSE	-1.84384	0.794798	FALSE	-0.0299589	1	FALSE	1.9149	0.0220655	TRUE
Merged-chr14-70224752-10	chr14	70224648	70224857	+	Intergenic	ID4_|SINE|ID	-15462	NM_028560	73523	Pebp4	0.857504	0.893248	FALSE	0.743656	0.792867	FALSE	0.756038	0.681889	FALSE	1.27604	0.0467555	TRUE
Merged-chr1-67034535-7	chr1	67034289	67034736	+	Intergenic	(TG)n|Simple_repeat|Simple_repeat	-42882	NM_021285	17901	Myl1	-0.337602	1	FALSE	0.558283	0.784787	FALSE	0.318437	0.888488	FALSE	-4.43312	8.07041e-08	TRUE
Merged-chr18-80433595-1	chr18	80433520	80433670	+	5'UTR	5' UTR (NM_001136181, exon 2 of 5)	10246	NM_001136181	66255	Hsbp1l1	2.15474	1	FALSE	4.50431	0.661224	FALSE	5.31458	0.303531	FALSE	6.48849	0.000816044	TRUE
Merged-chr10-7382518-5	chr10	7382425	7382613	+	promoter-TSS	promoter-TSS (NR_030698)	-650	NR_030698	320642	A630066F11Rik	-0.465518	0.938231	FALSE	-0.915717	0.411931	FALSE	-1.73909	0.0234917	TRUE	-0.394484	0.455314	FALSE
Merged-chr11-51574905-2	chr11	51574818	51574992	+	Intergenic	Intergenic	-2260	NM_025535	66397	Sar1b	-1.0878	1	FALSE	0.118675	1	FALSE	1.00484	1	FALSE	3.71626	0.00109403	TRUE
Merged-chr16-84714338-9	chr16	84714215	84714500	+	promoter-TSS	promoter-TSS (NR_029565)	-28	NR_029565	387173	Mir155	-1.10035	0.347524	FALSE	-0.972095	0.32597	FALSE	-1.06835	0.165263	FALSE	-1.17956	0.00751143	TRUE
Merged-chr4-138499824-9	chr4	138499711	138499947	+	Intergenic	ORR1E|LTR|MaLR	-23198	NM_025786	66825	Rnf186	1.2408	0.608934	FALSE	1.1171	0.545416	FALSE	1.87486	0.0253034	TRUE	1.27197	0.0617156	FALSE
Merged-chr6-135274469-1	chr6	135274394	135274544	+	Intergenic	MIR3|SINE|MIR	-14067	NM_029595	76400	Pbp2	3.12891	0.717026	FALSE	2.23203	0.801094	FALSE	3.00405	0.447972	FALSE	4.30946	0.00377683	TRUE
Merged-chr6-135246572-6	chr6	135246371	135246688	+	Intergenic	Intergenic	13873	NM_029595	76400	Pbp2	-0.0158839	1	FALSE	-0.285926	1	FALSE	-0.696838	0.70516	FALSE	-1.62077	0.030262	TRUE
Merged-chr6-135275055-6	chr6	135274886	135275176	+	Intergenic	Intergenic	-14629	NM_029595	76400	Pbp2	0.62873	0.931588	FALSE	0.130824	1	FALSE	0.406984	0.853294	FALSE	2.37817	5.31734e-10	TRUE
Merged-chr10-79631023-3	chr10	79630935	79631111	+	intron	CpG	437	NM_007705	12696	Cirbp	-0.044081	1	FALSE	0.913616	0.825742	FALSE	-0.33025	1	FALSE	2.00965	0.00294877	TRUE
Merged-chr4-125938210-1	chr4	125938135	125938285	+	Intergenic	Intergenic	-1439	NM_013718	27096	Trappc3	2.09991	0.931588	FALSE	1.1012	0.987148	FALSE	0.125063	1	FALSE	3.88623	0.00012489	TRUE
Merged-chr4-125936951-5	chr4	125936826	125937048	+	Intergenic	Intergenic	-2712	NM_013718	27096	Trappc3	0.632105	1	FALSE	1.11729	0.570349	FALSE	0.959254	0.588181	FALSE	1.63789	0.00829591	TRUE
Merged-chr10-15020067-9	chr10	15019966	15020165	+	Intergenic	Intergenic	539970	NM_008703	18101	Nmbr	-0.743704	0.849751	FALSE	-0.17503	1	FALSE	-0.339324	0.924718	FALSE	-1.43287	0.0140045	TRUE
Merged-chr13-76130343-8	chr13	76130246	76130428	+	intron	intron (NM_029343, intron 3 of 4)	25150	NM_029343	75571	Spata9	-0.752417	0.842561	FALSE	-0.132417	1	FALSE	-0.399337	0.862702	FALSE	-3.78906	1.03244e-06	TRUE
Merged-chr7-147288333-8	chr7	147288203	147288433	+	promoter-TSS	promoter-TSS (NM_001286218)	22	NM_026928	69064	Fuom	1.09347	0.931963	FALSE	1.51784	0.449804	FALSE	2.13902	0.0391495	TRUE	2.406	0.00032045	TRUE
Merged-chr4-133523239-3	chr4	133523159	133523318	+	intron	CpG	668	NM_016957	15331	Hmgn2	1.06781	1	FALSE	1.51653	0.640001	FALSE	0.516047	1	FALSE	2.53577	0.00734867	TRUE
Merged-chrX-91612263-10	chrX	91612082	91612381	+	promoter-TSS	promoter-TSS (NM_001199338)	-218	NM_026673	68316	Apoo	-0.34845	0.948592	FALSE	-0.29117	0.875096	FALSE	-0.719072	0.211695	FALSE	-0.831507	0.0144854	TRUE
Merged-chr8-113586522-5	chr8	113586385	113586660	+	Intergenic	tRNA-Gly-GGY|tRNA|tRNA	6283	NM_028274	72544	Exosc6	1.02926	1	FALSE	1.14864	0.909843	FALSE	1.74349	0.442125	FALSE	2.14124	0.0352037	TRUE
Merged-chr1-43884799-10	chr1	43884662	43884922	+	promoter-TSS	promoter-TSS (NM_026430)	-239	NM_026430	67883	Uxs1	-0.112382	1	FALSE	-0.339984	0.821095	FALSE	-0.594466	0.35363	FALSE	-0.668264	0.0489225	TRUE
Merged-chr3-137610720-7	chr3	137610633	137610808	+	intron	intron (NM_011932, intron 4 of 8)	29201	NM_019920	56692	Lamtor3	-0.809229	0.783386	FALSE	-0.589428	0.769192	FALSE	-1.09903	0.296459	FALSE	-2.45828	3.17818e-05	TRUE
Merged-chrX-162906444-8	chrX	162906307	162906595	+	intron	MTD|LTR|MaLR	11348	NM_019773	56382	Rab9	-0.885681	0.541753	FALSE	-1.04494	0.255855	FALSE	-0.971016	0.189135	FALSE	-3.26573	3.12867e-09	TRUE
Merged-chr1-53010088-4	chr1	53009894	53010280	+	promoter-TSS	promoter-TSS (NM_144953)	-403	NM_144953	67080	1700019D03Rik	-0.695374	0.932561	FALSE	-0.598836	0.838153	FALSE	-1.09919	0.404122	FALSE	-1.48461	0.0307467	TRUE
Merged-chr10-80400547-2	chr10	80400448	80400646	+	Intergenic	Intergenic	7711	NM_008655	17873	Gadd45b	0.972919	1	FALSE	0.431323	1	FALSE	0.489306	1	FALSE	4.20016	1.69395e-08	TRUE
Merged-chr8-3646006-5	chr8	3645893	3646110	+	Intergenic	MTC|LTR|MaLR	-9769	NM_001204959	57264	Retn	-0.380708	1	FALSE	0.0265337	1	FALSE	-0.675253	0.7279	FALSE	-1.71018	0.0205103	TRUE
Merged-chr11-60740955-6	chr11	60740834	60741142	+	intron	intron (NR_027800, intron 1 of 1)	4381	NR_027800	24082	Map2k3os	1.32037	0.646313	FALSE	0.979881	0.734761	FALSE	0.888435	0.701898	FALSE	1.50354	0.0210389	TRUE
Merged-chr13-38750926-10	chr13	38750825	38751083	+	promoter-TSS	promoter-TSS (NM_025380)	-57	NM_025380	66143	Eef1e1	-0.0517267	1	FALSE	-0.303305	0.878035	FALSE	-0.630186	0.309565	FALSE	-0.82725	0.0318884	TRUE
Merged-chr16-27326761-1	chr16	27326686	27326836	+	intron	RMER15|LTR|ERVL	19034	NM_198112	239790	Ostn	-1.07627	0.932561	FALSE	-2.45408	0.310152	FALSE	-1.40511	0.524949	FALSE	-4.39119	0.00131042	TRUE
Merged-chr10-128184891-7	chr10	128184786	128184989	+	promoter-TSS	promoter-TSS (NM_001170869)	-48	NM_001253705	78428	Wibg	0.627498	0.991558	FALSE	0.325581	0.995132	FALSE	0.371439	0.957421	FALSE	1.66403	0.00061018	TRUE
Merged-chr15-99305157-3	chr15	99305035	99305271	+	promoter-TSS	promoter-TSS (NM_029236)	8	NM_029236	75284	Bcdin3d	0.240146	1	FALSE	1.51817	0.735251	FALSE	0.550987	1	FALSE	2.37818	0.0127014	TRUE
Merged-chr2-38864669-8	chr2	38864565	38864769	+	intron	intron (NM_028809, intron 1 of 3)	1008	NM_028809	74192	Arpc5l	-0.465534	0.944369	FALSE	-0.679736	0.587385	FALSE	-0.562008	0.566846	FALSE	-1.54119	0.000599511	TRUE
Merged-chr12-25728241-2	chr12	25728160	25728323	+	intron	ORR1B2|LTR|MaLR	52716	NM_010496	15902	Id2	3.06029	1	FALSE	4.16658	0.767484	FALSE	6.6688	0.00548329	TRUE	2.15121	1	FALSE
Merged-chr14-55813289-4	chr14	55813181	55813417	+	Intergenic	Intergenic	-27545	NM_027790	71412	Dhrs2	-0.139585	1	FALSE	-0.337435	0.987148	FALSE	-0.336265	0.989606	FALSE	-1.81559	0.0151617	TRUE
Merged-chr8-73142939-10	chr8	73142759	73143079	+	intron	intron (NM_153074, intron 2 of 2)	2176	NM_153074	211228	Lrrc25	-0.774341	0.807524	FALSE	-1.02203	0.45844	FALSE	-0.735137	0.574819	FALSE	-1.57281	0.00430036	TRUE
Merged-chr4-154330971-3	chr4	154330850	154331110	+	Intergenic	Intergenic	-4052	NM_010419	15208	Hes5	0.695434	0.994795	FALSE	0.343722	1	FALSE	0.129739	1	FALSE	-4.25085	0.00361845	TRUE
Merged-chr4-154336207-8	chr4	154336083	154336305	+	3'UTR	3' UTR (NM_010419, exon 3 of 3)	1162	NM_010419	15208	Hes5	-0.314776	1	FALSE	-0.376002	1	FALSE	-0.078056	1	FALSE	1.1138	0.0250933	TRUE
Merged-chr1-173434295-1	chr1	173434220	173434370	+	exon	exon (NM_019484, exon 1 of 1)	686	NM_019484	56009	Alyref2	5.82654	0.421476	FALSE	5.10752	0.465314	FALSE	4.44794	0.542569	FALSE	6.93141	2.24158e-05	TRUE
Merged-chr1-173433585-8	chr1	173433485	173433713	+	promoter-TSS	promoter-TSS (NM_019484)	-10	NM_019484	56009	Alyref2	-0.4585	1	FALSE	0.264433	1	FALSE	0.31462	0.93292	FALSE	1.1883	0.0178328	TRUE
Merged-chr1-173432701-3	chr1	173432557	173432817	+	promoter-TSS	promoter-TSS (NM_019484)	-922	NM_019484	56009	Alyref2	0.44869	1	FALSE	0.480518	0.892992	FALSE	0.134097	1	FALSE	2.26713	1.58389e-08	TRUE
Merged-chr1-173433022-7	chr1	173432920	173433181	+	promoter-TSS	promoter-TSS (NM_019484)	-559	NM_019484	56009	Alyref2	-0.907774	0.62907	FALSE	-0.63405	0.685144	FALSE	-0.226214	0.935172	FALSE	1.226	0.00139219	TRUE
Merged-chr6-128554674-7	chr6	128554569	128554789	+	Intergenic	Intergenic	18273	NM_010737	17057	Klrb1a	-1.0354	0.720262	FALSE	-0.902948	0.69672	FALSE	0.0310027	1	FALSE	-2.01412	0.00169277	TRUE
Merged-chr17-34216726-2	chr17	34216634	34216819	+	Intergenic	Intergenic	-12598	NM_008206	15001	H2-Oa	-0.82409	1	FALSE	0.146822	1	FALSE	-0.00795078	1	FALSE	-3.20336	0.0364729	TRUE
Merged-chr5-137521989-3	chr5	137521850	137522099	+	promoter-TSS	promoter-TSS (NM_007457)	-44	NM_007457	11769	Ap1s1	0.423465	1	FALSE	0.168539	1	FALSE	0.787781	0.771004	FALSE	1.60158	0.0214787	TRUE
Merged-chr5-136220175-9	chr5	136220066	136220316	+	promoter-TSS	promoter-TSS (NM_172541)	-149	NM_172541	215210	Tmem120a	0.129347	1	FALSE	0.533843	0.892992	FALSE	0.669071	0.642389	FALSE	1.26083	0.0136822	TRUE
Merged-chr8-120225988-1	chr8	120225913	120226063	+	exon	exon (NM_008290, exon 1 of 5)	142	NM_008290	15486	Hsd17b2	1.08585	1	FALSE	2.02121	0.731548	FALSE	3.39946	0.0267958	TRUE	-4.07581	0.397756	FALSE
Merged-chr8-120258427-2	chr8	120258328	120258526	+	exon	exon (NM_008290, exon 2 of 5)	32581	NM_008290	15486	Hsd17b2	-2.43452	1	FALSE	-0.215445	1	FALSE	-2.24194	1	FALSE	4.61844	0.0007249	TRUE
Merged-chr12-80273100-10	chr12	80272991	80273221	+	intron	CpG	339	NM_016800	53612	Vti1b	0.114711	1	FALSE	0.199115	1	FALSE	0.0989566	1	FALSE	1.07131	0.0130489	TRUE
Merged-chr5-136254426-10	chr5	136254285	136254612	+	promoter-TSS	promoter-TSS (NM_008617)	-71	NM_008617	17448	Mdh2	0.0712788	1	FALSE	0.00399126	1	FALSE	0.0686967	1	FALSE	0.787054	0.0357052	TRUE
Merged-chr7-34974565-8	chr7	34974462	34974657	+	intron	intron (NM_026549, intron 4 of 6)	7107	NM_026549	68079	Pdcd2l	-0.330696	1	FALSE	-0.431404	0.888503	FALSE	-0.209056	0.98993	FALSE	-2.64763	2.53392e-05	TRUE
Merged-chr2-60126868-5	chr2	60126757	60126980	+	Intergenic	Intergenic	-4327	NM_025422	66205	Cd302	-0.0940686	1	FALSE	-0.0505295	1	FALSE	0.38026	0.93694	FALSE	-2.62689	0.00843289	TRUE
Merged-chr1-196918533-10	chr1	196918397	196918641	+	promoter-TSS	promoter-TSS (NM_010778)	-77	NM_010778	17221	Cd46	-0.672372	0.833944	FALSE	-0.489543	0.82546	FALSE	-0.303657	0.890527	FALSE	1.2279	0.000997655	TRUE
Merged-chr16-57167463-10	chr16	57167368	57167567	+	promoter-TSS	promoter-TSS (NM_023175)	-22	NM_023175	52633	Nit2	-0.486002	0.850225	FALSE	-0.572822	0.613718	FALSE	-0.563145	0.491567	FALSE	-0.857238	0.0301161	TRUE
Merged-chr5-148081619-1	chr5	148081544	148081694	+	promoter-TSS	promoter-TSS (NM_008814)	-88	NM_008814	18609	Pdx1	-0.985084	1	FALSE	-0.28059	1	FALSE	1.63238	0.87657	FALSE	2.93737	0.0195605	TRUE
Merged-chr14-73273550-1	chr14	73273475	73273625	+	Intergenic	Intergenic	-151860	NR_027860	668489	Gm9199	0	1	FALSE	4.31138	0.741453	FALSE	4.14705	0.643923	FALSE	5.83549	0.0141345	TRUE
Merged-chr14-73333636-3	chr14	73333550	73333724	+	Intergenic	Intergenic	-91773	NR_027860	668489	Gm9199	0.687321	1	FALSE	-0.759336	0.987148	FALSE	1.84986	0.620233	FALSE	2.88808	0.00130106	TRUE
Merged-chr14-73339768-2	chr14	73339661	73339875	+	Intergenic	RMER15|LTR|ERVL	-85642	NR_027860	668489	Gm9199	1.58442	1	FALSE	0.417805	1	FALSE	-2.29686	1	FALSE	5.24711	5.16169e-08	TRUE
Merged-chr14-73338385-2	chr14	73338303	73338467	+	Intergenic	Intergenic	-87025	NR_027860	668489	Gm9199	1.38779	0.937821	FALSE	0.348688	1	FALSE	-0.243031	1	FALSE	3.65251	8.50148e-07	TRUE
Merged-chr4-41454127-3	chr4	41454020	41454244	+	exon	exon (NM_028624, exon 2 of 4)	665	NM_028624	73721	1110017D15Rik	1.72412	0.916534	FALSE	2.2571	0.270235	FALSE	1.36778	0.675935	FALSE	2.31347	0.01171	TRUE
Merged-chr16-58697110-5	chr16	58696979	58697239	+	Intergenic	MLT1F|LTR|MaLR	21728	NM_001162955	71223	Gpr15	1.33229	0.864228	FALSE	1.70198	0.480589	FALSE	2.29335	0.0594149	FALSE	2.23903	0.00328149	TRUE
Merged-chr9-37362128-3	chr9	37362044	37362213	+	Intergenic	Intergenic	-1798	NM_022029	64011	Nrgn	-1.7381	0.503182	FALSE	-0.935895	0.746669	FALSE	-1.01938	0.643778	FALSE	-2.89763	0.00327618	TRUE
Merged-chr9-37384347-8	chr9	37384146	37384520	+	Intergenic	Intergenic	-24003	NM_022029	64011	Nrgn	-0.241336	1	FALSE	-0.4641	0.866906	FALSE	-0.372929	0.839449	FALSE	-2.78688	4.35002e-07	TRUE
Merged-chr13-62957957-1	chr13	62957882	62958032	+	intron	intron (NM_007994, intron 1 of 6)	1773	NM_007994	14120	Fbp2	-0.539098	0.949504	FALSE	-0.489309	0.871042	FALSE	-1.0856	0.278744	FALSE	-1.40812	0.0115085	TRUE
Merged-chr13-62957725-9	chr13	62957638	62957820	+	intron	intron (NM_007994, intron 1 of 6)	2001	NM_007994	14120	Fbp2	-0.361662	1	FALSE	-0.206357	1	FALSE	-0.771397	0.497541	FALSE	-1.22836	0.018915	TRUE
Merged-chr3-59849665-8	chr3	59849566	59849756	+	Intergenic	(CACAG)n|Simple_repeat|Simple_repeat	13951	NM_023383	67758	Aadac	-0.515577	0.900661	FALSE	-0.129889	1	FALSE	-0.378519	0.769373	FALSE	-1.46629	0.000854803	TRUE
Merged-chr3-59849175-7	chr3	59849078	59849276	+	Intergenic	(CACAG)n|Simple_repeat|Simple_repeat	13467	NM_023383	67758	Aadac	-0.577399	0.904471	FALSE	-0.0671611	1	FALSE	-0.269727	0.922325	FALSE	-1.25094	0.0152032	TRUE
Merged-chr3-107820922-9	chr3	107820722	107821104	+	promoter-TSS	promoter-TSS (NM_010358)	-22	NM_010358	14862	Gstm1	0.541023	0.956183	FALSE	0.5124	0.830377	FALSE	0.262061	0.952434	FALSE	0.933169	0.0487269	TRUE
Merged-chr1-21208892-4	chr1	21208808	21208977	+	5'UTR	5' UTR (NM_029398, exon 1 of 5)	236	NM_001290679	75712	Tmem14a	-0.503188	0.863163	FALSE	-0.616268	0.617671	FALSE	-0.860068	0.222791	FALSE	-1.48151	0.0321791	TRUE
Merged-chr1-21208655-6	chr1	21208567	21208740	+	promoter-TSS	promoter-TSS (NM_029398)	-3	NM_029398	75712	Tmem14a	-0.31131	0.999805	FALSE	-0.296921	0.950683	FALSE	-0.203412	0.93292	FALSE	-1.55615	0.000276966	TRUE
Merged-chr17-18110592-1	chr17	18110517	18110667	+	Intergenic	Intergenic	3170	NM_008042	14294	Fpr3	-1.46528	0.783386	FALSE	-1.94629	0.502666	FALSE	-0.845065	0.76373	FALSE	-4.91814	0.000171398	TRUE
Merged-chr17-18037973-8	chr17	18037884	18038060	+	Intergenic	Intergenic	13184	NM_008039	14289	Fpr2	-0.0737468	1	FALSE	-0.304854	0.978607	FALSE	-0.192221	0.98935	FALSE	-2.81518	1.15603e-07	TRUE
Merged-chr14-14900226-1	chr14	14900151	14900301	+	intron	intron (NM_139227, intron 4 of 11)	53192	NM_025550	66413	Psmd6	-1.21322	0.850225	FALSE	-0.326084	1	FALSE	-1.31572	0.492465	FALSE	-2.6088	0.0137045	TRUE
Merged-chr6-124759057-3	chr6	124758852	124759254	+	promoter-TSS	promoter-TSS (NM_013539)	94	NM_013539	14794	Spsb2	0.842438	1	FALSE	1.425	0.593211	FALSE	0.931742	0.82821	FALSE	2.38991	0.000551289	TRUE
Merged-chr8-106919671-1	chr8	106919596	106919746	+	promoter-TSS	promoter-TSS (NM_153582)	36	NM_153582	97487	Cmtm4	0.675346	1	FALSE	0.0104788	1	FALSE	-1.2493	0.993866	FALSE	2.51409	0.0476852	TRUE
Merged-chr8-106919398-2	chr8	106919257	106919539	+	exon	exon (NM_153582, exon 1 of 4)	309	NM_153582	97487	Cmtm4	2.28945	0.775655	FALSE	2.55471	0.407922	FALSE	2.0038	0.583181	FALSE	3.27554	0.00573691	TRUE
Merged-chr5-147760213-9	chr5	147760095	147760370	+	promoter-TSS	promoter-TSS (NM_025652)	-1	NM_025652	66596	Gtf3a	1.08948	0.575303	FALSE	1.1187	0.448635	FALSE	1.40515	0.160393	FALSE	2.11008	1.10418e-06	TRUE
Merged-chr13-55431181-2	chr13	55431100	55431263	+	promoter-TSS	promoter-TSS (NM_016662)	-90	NM_016662	17121	Mxd3	2.95793	0.460098	FALSE	2.66035	0.506179	FALSE	2.34716	0.528534	FALSE	3.90926	9.57874e-05	TRUE
Merged-chr13-55440818-2	chr13	55440731	55440906	+	Intergenic	ORR1A4|LTR|MaLR	-9727	NM_016662	17121	Mxd3	1.33879	0.994795	FALSE	2.01253	0.527347	FALSE	1.48919	0.672748	FALSE	3.33093	0.000139483	TRUE
Merged-chr13-55431495-6	chr13	55431329	55431683	+	promoter-TSS	promoter-TSS (NM_016662)	-415	NM_016662	17121	Mxd3	1.00889	0.806646	FALSE	1.02399	0.579071	FALSE	1.02648	0.489011	FALSE	2.12965	2.46562e-05	TRUE
Merged-chr2-128955484-5	chr2	128955338	128955640	+	promoter-TSS	promoter-TSS (NM_025395)	53	NM_025395	66170	Chchd5	-0.370295	1	FALSE	-0.115195	1	FALSE	-0.472881	0.908065	FALSE	2.1764	2.08677e-08	TRUE
Merged-chr12-73765252-1	chr12	73765177	73765327	+	intron	intron (NM_025522, intron 1 of 6)	563	NM_025522	66375	Dhrs7	5.34341	0.731152	FALSE	5.30857	0.403094	FALSE	4.48144	0.552377	FALSE	5.3582	0.0470649	TRUE
Merged-chr1-132912113-2	chr1	132912032	132912194	+	Intergenic	Intergenic	-4309	NM_010548	16153	Il10	0.902487	1	FALSE	-3.30543	0.987148	FALSE	0.168392	1	FALSE	2.96201	0.0216931	TRUE
Merged-chr1-132935182-1	chr1	132935107	132935257	+	Intergenic	Intergenic	18760	NM_010548	16153	Il10	3.98158	0.931718	FALSE	5.19496	0.479631	FALSE	5.11766	0.269702	FALSE	7.14255	2.27189e-05	TRUE
Merged-chr1-132896380-2	chr1	132896303	132896458	+	Intergenic	Intergenic	-20042	NM_010548	16153	Il10	0.00120289	1	FALSE	1.44106	0.935554	FALSE	0.909018	1	FALSE	2.97284	0.00591751	TRUE
Merged-chr1-132945918-1	chr1	132945843	132945993	+	Intergenic	Intergenic	29496	NM_010548	16153	Il10	3.0603	1	FALSE	4.16662	0.767484	FALSE	4.48144	0.552377	FALSE	7.30306	4.91669e-06	TRUE
Merged-chr1-132917697-2	chr1	132917618	132917777	+	intron	intron (NM_010548, intron 2 of 4)	1275	NM_010548	16153	Il10	-0.225272	1	FALSE	0.434936	1	FALSE	0.0432869	1	FALSE	1.45782	0.0323692	TRUE
Merged-chr1-132946206-2	chr1	132946065	132946347	+	Intergenic	Intergenic	29784	NM_010548	16153	Il10	-1.61413	1	FALSE	2.67966	0.287336	FALSE	3.1445	0.0440042	TRUE	3.90041	8.979e-07	TRUE
Merged-chr1-132907287-2	chr1	132907211	132907364	+	Intergenic	Intergenic	-9135	NM_010548	16153	Il10	0.0381801	1	FALSE	0.263788	1	FALSE	0.746085	0.863009	FALSE	2.48315	0.000284519	TRUE
Merged-chr1-132919686-3	chr1	132919611	132919762	+	intron	intron (NM_010548, intron 4 of 4)	3264	NM_010548	16153	Il10	-0.403087	1	FALSE	0.0179405	1	FALSE	-0.0395632	1	FALSE	2.03155	0.000206593	TRUE
Merged-chr1-132890498-2	chr1	132890417	132890579	+	Intergenic	Intergenic	-25924	NM_010548	16153	Il10	-1.07602	1	FALSE	-0.689682	1	FALSE	0.130998	1	FALSE	3.59239	9.68575e-08	TRUE
Merged-chr1-132884255-3	chr1	132884134	132884379	+	Intergenic	RMER1B|Other|Other	-32166	NM_010548	16153	Il10	0.108021	1	FALSE	0.368592	1	FALSE	1.0795	0.596889	FALSE	2.53856	8.08564e-07	TRUE
Merged-chr1-132943336-6	chr1	132943140	132943547	+	Intergenic	Intergenic	26921	NM_010548	16153	Il10	1.13857	0.898645	FALSE	2.46064	0.0333899	TRUE	2.68826	0.00214002	TRUE	3.33376	3.3457e-10	TRUE
Merged-chr1-132900107-2	chr1	132900002	132900213	+	Intergenic	Intergenic	-16315	NM_010548	16153	Il10	-0.159976	1	FALSE	1.29887	0.919593	FALSE	3.07895	0.15961	FALSE	5.66659	5.03543e-18	TRUE
Merged-chr1-132919353-7	chr1	132919242	132919484	+	intron	intron (NM_010548, intron 4 of 4)	2941	NM_010548	16153	Il10	-0.221072	1	FALSE	-0.392824	0.97783	FALSE	0.274962	1	FALSE	2.67848	1.21156e-11	TRUE
Merged-chr5-23380485-10	chr5	23380303	23380613	+	Intergenic	Intergenic	22407	NR_028536	100217436	Snord93	-0.131927	1	FALSE	-0.593327	0.546135	FALSE	-0.495055	0.493537	FALSE	-0.791977	0.0192238	TRUE
Merged-chr10-61084604-2	chr10	61084525	61084684	+	intron	L1MC4a|LINE|L1	26372	NM_001177511	237362	Npffr1	-1.754	0.735214	FALSE	-0.460114	0.995132	FALSE	-0.0713086	1	FALSE	-3.10706	0.0212109	TRUE
Merged-chr7-108686290-1	chr7	108686215	108686365	+	Intergenic	Intergenic	18026	NM_007490	11871	Art2a-ps	2.56894	0.86377	FALSE	2.54589	0.649938	FALSE	2.23864	0.790211	FALSE	3.40908	0.0438178	TRUE
Merged-chr19-43827488-7	chr19	43827344	43827674	+	promoter-TSS	promoter-TSS (NM_001113562)	-4	NM_001113562	66388	Cutc	1.93256	0.266931	FALSE	2.26587	0.0458899	TRUE	2.17934	0.0199244	TRUE	2.48082	5.65572e-05	TRUE
Merged-chr16-32520696-1	chr16	32520621	32520771	+	Intergenic	Intergenic	24329	NM_199309	245308	Zdhhc19	2.87468	0.776613	FALSE	2.68053	0.652996	FALSE	3.64317	0.213501	FALSE	3.54377	0.0284116	TRUE
Merged-chr14-122304164-2	chr14	122304077	122304252	+	intron	intron (NM_026861, intron 1 of 8)	10832	NM_182806	110168	Gpr18	0.612516	1	FALSE	1.10681	1	FALSE	1.57066	0.856492	FALSE	3.31886	0.00506447	TRUE
Merged-chr14-122328734-7	chr14	122328547	122328954	+	intron	intron (NM_026861, intron 4 of 8)	-13754	NM_182806	110168	Gpr18	-0.308288	1	FALSE	-0.886301	0.378506	FALSE	-1.31604	0.0477767	TRUE	-2.70414	1.39112e-08	TRUE
Merged-chr14-122300920-8	chr14	122300795	122301035	+	intron	intron (NM_026861, intron 1 of 8)	14081	NM_182806	110168	Gpr18	0.438267	1	FALSE	0.693501	0.781492	FALSE	1.20397	0.123592	FALSE	-2.14022	0.00948365	TRUE
Merged-chr14-122330979-7	chr14	122330849	122331087	+	intron	MER21B|LTR|ERV1	-15972	NM_182806	110168	Gpr18	-0.0873871	1	FALSE	-0.375461	0.987148	FALSE	-1.31713	0.294378	FALSE	0.918352	0.0472377	TRUE
Merged-chr14-122330086-6	chr14	122329973	122330180	+	intron	L1ME3A|LINE|L1	-15080	NM_182806	110168	Gpr18	0.405219	0.995797	FALSE	-1.33933	0.351846	FALSE	-0.475596	0.879811	FALSE	1.06734	0.0314263	TRUE
Merged-chr14-122309324-8	chr14	122309219	122309474	+	intron	intron (NM_026861, intron 4 of 8)	5650	NM_182806	110168	Gpr18	-0.213229	1	FALSE	0.325288	0.990128	FALSE	0.78223	0.570775	FALSE	1.83677	2.02738e-05	TRUE
Merged-chr14-122338018-9	chr14	122337912	122338118	+	intron	intron (NM_026861, intron 4 of 8)	-23019	NM_182806	110168	Gpr18	-0.26197	1	FALSE	-0.710412	0.476865	FALSE	-0.701339	0.365326	FALSE	-0.825473	0.0356725	TRUE
Merged-chr14-122337654-8	chr14	122337476	122337761	+	intron	intron (NM_026861, intron 4 of 8)	-22622	NM_182806	110168	Gpr18	-0.236357	1	FALSE	-0.322514	0.896575	FALSE	-0.909919	0.310592	FALSE	-1.46199	0.000223233	TRUE
Merged-chr10-128258808-10	chr10	128258670	128258972	+	promoter-TSS	promoter-TSS (NM_025364)	-6	NM_025364	66118	Sarnp	0.103957	1	FALSE	-0.0521056	1	FALSE	-0.366317	0.651945	FALSE	0.703472	0.0173381	TRUE
Merged-chr8-23723258-2	chr8	23723127	23723390	+	Intergenic	RMER20B|LTR|ERVK	-11257	NM_145592	234130	Dkk4	1.45374	0.954189	FALSE	1.84181	0.617671	FALSE	2.08338	0.412197	FALSE	2.74523	0.00635513	TRUE
Merged-chr8-23725464-8	chr8	23725360	23725593	+	Intergenic	Intergenic	-9039	NM_145592	234130	Dkk4	0.0595761	1	FALSE	-0.419344	0.920671	FALSE	0.0974199	1	FALSE	-4.05511	7.9521e-08	TRUE
Merged-chr4-155336379-1	chr4	155336304	155336454	+	promoter-TSS	promoter-TSS (NM_026125)	-42	NM_026125	67389	Fam132a	5.58406	0.408452	FALSE	5.09372	0.448635	FALSE	5.2726	0.236071	FALSE	6.54918	0.000769491	TRUE
Merged-chr4-155333523-1	chr4	155333448	155333598	+	3'UTR	3' UTR (NM_021402, exon 8 of 8)	-2898	NM_026125	67389	Fam132a	0.990931	1	FALSE	2.273	0.474495	FALSE	2.555	0.471181	FALSE	2.56662	0.048371	TRUE
Merged-chr4-155336618-3	chr4	155336529	155336723	+	5'UTR	5' UTR (NM_026125, exon 1 of 8)	205	NM_026125	67389	Fam132a	0.938867	1	FALSE	1.21567	0.822984	FALSE	1.44018	0.531675	FALSE	2.39106	0.0103485	TRUE
Merged-chr6-87397459-1	chr6	87397384	87397534	+	Intergenic	Intergenic	18463	NM_009756	12154	Bmp10	1.22129	1	FALSE	2.08163	0.516962	FALSE	3.42311	0.0193721	TRUE	2.27004	0.0862567	FALSE
Merged-chr3-129672728-1	chr3	129672653	129672803	+	intron	CpG	396	NM_001293644	66815	Ccdc109b	3.65513	0.431439	FALSE	3.30646	0.338248	FALSE	2.823	0.498715	FALSE	4.41745	0.000293768	TRUE
Merged-chr9-51210101-2	chr9	51209998	51210205	+	Intergenic	Intergenic	-73079	NM_027217	69809	1810046K07Rik	0	1	FALSE	2.24789	1	FALSE	0	1	FALSE	7.56291	2.42344e-07	TRUE
Merged-chr3-19594097-5	chr3	19593995	19594194	+	exon	exon (NM_205769, exon 2 of 2)	1302	NM_205769	12918	Crh	2.87917	0.342862	FALSE	2.56349	0.345487	FALSE	2.44892	0.279447	FALSE	2.39124	0.046115	TRUE
Merged-chr10-58177099-5	chr10	58177000	58177208	+	Intergenic	Intergenic	17611	NR_033565	103505	BB019430	-0.35522	1	FALSE	-0.154138	1	FALSE	-0.2476	1	FALSE	-3.2498	0.00260149	TRUE
Merged-chr12-88617719-1	chr12	88617644	88617794	+	Intergenic	Intergenic	10041	NM_146036	217737	Ahsa1	2.15475	1	FALSE	3.94605	0.764659	FALSE	4.14705	0.643923	FALSE	5.90449	0.0157763	TRUE
Merged-chr12-88617907-1	chr12	88617832	88617982	+	Intergenic	Intergenic	10229	NM_146036	217737	Ahsa1	3.90875	0.994795	FALSE	3.02979	0.987148	FALSE	2.39137	1	FALSE	6.39457	0.000978389	TRUE
Merged-chr12-88616604-2	chr12	88616527	88616682	+	Intergenic	Intergenic	8926	NM_146036	217737	Ahsa1	0	1	FALSE	3.70894	0.892992	FALSE	2.37304	1	FALSE	6.92532	2.15836e-05	TRUE
Merged-chr3-37668374-3	chr3	37668261	37668489	+	Intergenic	Intergenic	-45093	NM_198657	381438	Gm5148	-1.63759	0.385293	FALSE	-1.32587	0.33864	FALSE	-2.3271	0.111525	FALSE	-4.18141	2.3713e-06	TRUE
Merged-chr3-37657219-7	chr3	37657115	37657324	+	Intergenic	Intergenic	-33937	NM_198657	381438	Gm5148	-0.381062	1	FALSE	-1.36983	0.338248	FALSE	-0.685339	0.630875	FALSE	-2.74937	5.34382e-05	TRUE
Merged-chr7-104897578-7	chr7	104897477	104897680	+	Intergenic	PB1D9|SINE|Alu	-10821	NM_175105	66333	Aqp11	-0.386076	1	FALSE	-0.674909	0.756973	FALSE	-1.14695	0.2982	FALSE	-1.57442	0.00790992	TRUE
Merged-chr7-104886699-4	chr7	104886516	104886885	+	promoter-TSS	promoter-TSS (NM_175105)	57	NM_175105	66333	Aqp11	-0.196019	1	FALSE	-0.376444	1	FALSE	-0.38453	0.975599	FALSE	1.39379	0.0143571	TRUE
Merged-chr12-36934261-5	chr12	36934135	36934416	+	TTS	TTS (NM_027699)	10514	NM_027699	71156	Lrrc72	0.491866	1	FALSE	0.960681	0.464408	FALSE	-0.485453	0.88978	FALSE	-3.17546	0.000408229	TRUE
Merged-chr2-24805205-9	chr2	24805007	24805342	+	promoter-TSS	promoter-TSS (NM_026021)	-148	NM_026021	67187	Zmynd19	0.821315	0.850225	FALSE	0.602891	0.814251	FALSE	1.01942	0.302002	FALSE	1.38615	0.00414805	TRUE
Merged-chr10-14425378-10	chr10	14425217	14425487	+	promoter-TSS	promoter-TSS (NM_025418)	-57	NM_025418	66201	Vta1	-0.408056	0.901666	FALSE	-0.701684	0.438006	FALSE	-0.82771	0.167586	FALSE	-1.15385	0.000840707	TRUE
Merged-chr6-122902583-8	chr6	122902462	122902691	+	promoter-TSS	promoter-TSS (NM_153197)	43	NM_001204241	73149	Clec4a3	0.113927	1	FALSE	-0.235585	0.997335	FALSE	0.693743	0.498715	FALSE	-3.87747	4.54033e-07	TRUE
Merged-chr4-20119048-10	chr4	20118964	20119129	+	intron	(TG)n|Simple_repeat|Simple_repeat	149847	NM_010281	14590	Ggh	0.196447	1	FALSE	0.294863	0.919246	FALSE	0.213192	0.926882	FALSE	-2.0589	2.07479e-07	TRUE
Merged-chr13-75982999-2	chr13	75982924	75983074	+	intron	intron (NM_053108, intron 1 of 2)	5665	NM_053108	93692	Glrx	-1.80683	0.447135	FALSE	-0.933379	0.675852	FALSE	-0.509735	0.893422	FALSE	-2.06119	0.0150176	TRUE
Merged-chr13-75983409-3	chr13	75983253	75983596	+	intron	intron (NM_053108, intron 1 of 2)	6090	NM_053108	93692	Glrx	-1.07031	0.790185	FALSE	-0.433084	0.939054	FALSE	-0.71822	0.713602	FALSE	-2.29831	0.00305985	TRUE
Merged-chr13-75977299-10	chr13	75977185	75977411	+	promoter-TSS	promoter-TSS (NM_053108)	-36	NM_053108	93692	Glrx	-0.581232	0.801398	FALSE	-0.440417	0.810113	FALSE	-0.487823	0.677937	FALSE	-0.966041	0.015327	TRUE
Merged-chr13-75935984-10	chr13	75935880	75936089	+	Intergenic	Intergenic	-41350	NM_053108	93692	Glrx	-0.521291	0.839191	FALSE	-0.825216	0.343105	FALSE	-0.560855	0.471643	FALSE	-1.64058	1.43646e-05	TRUE
Merged-chr13-75935468-10	chr13	75935330	75935575	+	Intergenic	L4|LINE|RTE	-41882	NM_053108	93692	Glrx	-0.600193	0.726857	FALSE	-0.816762	0.373899	FALSE	-0.9849	0.0810117	FALSE	-1.12223	0.00208884	TRUE
Merged-chr7-25677227-2	chr7	25677119	25677336	+	Intergenic	B3|SINE|B2	-5303	NM_007655	12518	Cd79a	2.60207	0.839191	FALSE	0.564602	1	FALSE	3.16634	0.427288	FALSE	4.4981	0.000473256	TRUE
Merged-chr7-25682368-9	chr7	25682240	25682514	+	promoter-TSS	promoter-TSS (NM_007655)	-153	NM_007655	12518	Cd79a	0.0609067	1	FALSE	-0.415883	0.866118	FALSE	-0.115174	1	FALSE	-1.14198	0.0424813	TRUE
Merged-chr11-30977032-5	chr11	30976911	30977164	+	intron	L1VL4|LINE|L1	-90672	NM_001290667	68044	Chac2	-0.124737	1	FALSE	-0.889441	0.764659	FALSE	0.0292576	1	FALSE	-2.74867	0.00141894	TRUE
Merged-chr11-30900202-7	chr11	30900080	30900300	+	intron	intron (NM_023906, intron 2 of 9)	-13825	NM_001290667	68044	Chac2	-0.371052	1	FALSE	-0.688737	0.669256	FALSE	-0.668265	0.577344	FALSE	-6.00509	2.09443e-11	TRUE
Merged-chr11-30886440-10	chr11	30886294	30886556	+	promoter-TSS	promoter-TSS (NM_026527)	-60	NM_001290667	68044	Chac2	-0.505346	0.806646	FALSE	-0.609409	0.521147	FALSE	-0.677695	0.288392	FALSE	-1.04837	0.00513181	TRUE
Merged-chr8-3467637-9	chr8	3467519	3467758	+	promoter-TSS	promoter-TSS (NM_026951)	10	NM_026951	69129	Pex11g	-0.380385	1	FALSE	-0.425752	0.979162	FALSE	-0.100036	1	FALSE	1.55578	0.000517065	TRUE
Merged-chr15-82066239-1	chr15	82066164	82066314	+	intron	intron (NM_178269, intron 4 of 4)	8527	NM_001080158	66570	Cenpm	4.07788	0.947047	FALSE	4.31138	0.741453	FALSE	3.77584	0.769373	FALSE	5.3582	0.0470621	TRUE
Merged-chr4-32940129-1	chr4	32940054	32940204	+	intron	intron (NM_001012450, intron 3 of 16)	52895	NM_175364	108755	Lyrm2	3.19676	1	FALSE	2.24793	1	FALSE	3.79652	0.801817	FALSE	6.07402	0.019417	TRUE
Merged-chr10-123598982-1	chr10	123598907	123599057	+	Intergenic	MER3|DNA|MER1_type	-307148	NR_028310	75030	4930503E24Rik	-2.19343	0.74954	FALSE	-6.19399	0.135668	FALSE	-2.13673	0.422408	FALSE	-4.16421	0.0194623	TRUE
Merged-chr2-90937395-1	chr2	90937320	90937470	+	intron	intron (NM_011355, intron 1 of 4)	441	NM_011355	20375	Spi1	1.58448	1	FALSE	2.11194	0.850255	FALSE	2.43528	0.67716	FALSE	3.68231	0.0239228	TRUE
Merged-chr15-100517687-1	chr15	100517612	100517762	+	intron	intron (NM_033612, intron 1 of 7)	664	NM_033612	109901	Cela1	4.07774	0.947047	FALSE	4.28216	0.673437	FALSE	5.563	0.141837	FALSE	5.66922	0.0244197	TRUE
Merged-chr5-90652708-1	chr5	90652633	90652783	+	exon	exon (NM_001163456, exon 1 of 6)	313	NM_001033310	231430	Cox18	0.197133	1	FALSE	0.0983199	1	FALSE	-0.642976	0.63041	FALSE	-1.25924	0.0178813	TRUE
Merged-chrX-58975861-7	chrX	58975760	58975968	+	Intergenic	Intergenic	13073	NM_001018087	434784	Ldoc1	0.189591	1	FALSE	-0.157895	1	FALSE	-0.086423	1	FALSE	-1.37867	0.037474	TRUE
Merged-chr1-169151238-2	chr1	169151106	169151371	+	Intergenic	Intergenic	64020	NM_030724	80914	Uck2	0.0554741	1	FALSE	0.0609899	1	FALSE	1.14291	0.656027	FALSE	2.16137	0.00216518	TRUE
Merged-chr1-169176596-9	chr1	169176459	169176692	+	intron	L1M4|LINE|L1	38683	NM_030724	80914	Uck2	-0.596509	0.824306	FALSE	-1.08217	0.255855	FALSE	-1.7174	0.0220669	TRUE	-0.868295	0.0521625	FALSE
Merged-chr1-169215280-5	chr1	169215187	169215369	+	promoter-TSS	promoter-TSS (NM_030724)	-20	NM_030724	80914	Uck2	0.194051	1	FALSE	1.07157	0.539845	FALSE	0.732223	0.730402	FALSE	1.8891	0.000256318	TRUE
Merged-chr1-169214379-5	chr1	169214217	169214579	+	intron	CpG	860	NM_030724	80914	Uck2	0.425739	1	FALSE	0.618179	0.842058	FALSE	1.09295	0.267281	FALSE	1.39853	0.00668808	TRUE
Merged-chr1-169214825-7	chr1	169214725	169214915	+	intron	CpG	438	NM_030724	80914	Uck2	0.809626	0.950673	FALSE	0.717357	0.871042	FALSE	0.991719	0.512143	FALSE	1.90868	0.00205524	TRUE
Merged-chr1-169172532-6	chr1	169172407	169172726	+	intron	MIR|SINE|MIR	42692	NM_030724	80914	Uck2	0.0426452	1	FALSE	-0.115762	1	FALSE	0.208935	1	FALSE	1.79144	0.000144233	TRUE
Merged-chr11-105927327-8	chr11	105927188	105927475	+	promoter-TSS	promoter-TSS (NM_027346)	-90	NM_027346	70207	Taco1	0.195251	1	FALSE	0.142203	1	FALSE	0.593176	0.663519	FALSE	0.994408	0.0314661	TRUE
Merged-chr12-106835564-8	chr12	106835422	106835691	+	Intergenic	Intergenic	-6745	NM_007539	12061	Bdkrb1	-0.00655826	1	FALSE	-0.233102	0.923535	FALSE	-0.00735781	1	FALSE	-6.59112	2.16782e-45	TRUE
Merged-chr17-34290088-4	chr17	34289996	34290177	+	promoter-TSS	promoter-TSS (NM_010387)	-50	NM_010387	14999	H2-DMb1	-0.187316	1	FALSE	0.172692	1	FALSE	-0.844347	0.596055	FALSE	-1.92717	0.00466936	TRUE
Merged-chr17-34289805-5	chr17	34289716	34289893	+	promoter-TSS	promoter-TSS (NM_010387)	-332	NM_010387	14999	H2-DMb1	0.351921	1	FALSE	-0.315243	0.986853	FALSE	-0.282893	0.952787	FALSE	-3.20364	2.22955e-05	TRUE
Merged-chr18-80397427-9	chr18	80397319	80397531	+	promoter-TSS	promoter-TSS (NM_199197)	-67	NM_199197	68731	Rbfa	0.432802	1	FALSE	0.455859	0.93159	FALSE	0.84536	0.46953	FALSE	1.28621	0.0135261	TRUE
Merged-chr12-41923175-1	chr12	41923100	41923250	+	intron	intron (NM_053122, intron 4 of 6)	172498	NM_053122	93757	Immp2l	0.281383	1	FALSE	-0.18949	1	FALSE	-0.193962	1	FALSE	-4.00044	0.0270866	TRUE
Merged-chr12-41766536-2	chr12	41766430	41766642	+	intron	intron (NM_053122, intron 2 of 6)	15859	NM_053122	93757	Immp2l	3.44225	1	FALSE	5.01123	0.514734	FALSE	5.68888	0.115412	FALSE	6.6548	0.000192459	TRUE
Merged-chr12-41936305-1	chr12	41936230	41936380	+	intron	intron (NM_053122, intron 4 of 6)	185628	NM_053122	93757	Immp2l	-1.6267	0.644587	FALSE	-1.73975	0.436054	FALSE	-1.96422	0.210707	FALSE	-3.58004	0.000776024	TRUE
Merged-chr12-41782727-2	chr12	41782646	41782808	+	intron	intron (NM_053122, intron 2 of 6)	32050	NM_053122	93757	Immp2l	-1.81923	0.397159	FALSE	-1.99864	0.1935	FALSE	-2.89939	0.0308335	TRUE	-1.81997	0.0415189	TRUE
Merged-chr12-41597131-4	chr12	41597014	41597242	+	Intergenic	LTRIS4|LTR|ERV1	-153549	NM_053122	93757	Immp2l	-0.771263	0.924135	FALSE	-0.397297	0.992033	FALSE	0.183593	1	FALSE	-1.73465	0.0185179	TRUE
Merged-chr12-41824199-5	chr12	41824106	41824291	+	intron	B3A|SINE|B2	73521	NM_053122	93757	Immp2l	-0.996169	0.721485	FALSE	-2.22307	0.0560347	FALSE	-1.48392	0.179057	FALSE	-1.8348	0.00295296	TRUE
Merged-chr12-41771529-3	chr12	41771438	41771615	+	intron	intron (NM_053122, intron 2 of 6)	20849	NM_053122	93757	Immp2l	0.103395	1	FALSE	1.04401	0.903919	FALSE	-1.32465	0.834658	FALSE	2.4237	0.00209737	TRUE
Merged-chr12-41822840-5	chr12	41822714	41823008	+	intron	ORR1D2|LTR|MaLR	72184	NM_053122	93757	Immp2l	-0.833104	0.759397	FALSE	-1.82899	0.0792228	FALSE	-1.16936	0.351046	FALSE	-1.45942	0.00820669	TRUE
Merged-chr12-41754273-4	chr12	41754186	41754376	+	intron	intron (NM_053122, intron 2 of 6)	3604	NM_053122	93757	Immp2l	-1.07456	0.522754	FALSE	-1.43676	0.241811	FALSE	-2.67945	0.002021	TRUE	-1.10019	0.0391092	TRUE
Merged-chr12-41750611-10	chr12	41750447	41750762	+	promoter-TSS	promoter-TSS (NM_053122)	-73	NM_053122	93757	Immp2l	-0.165033	1	FALSE	-0.648896	0.484681	FALSE	-1.23126	0.024179	TRUE	-0.992984	0.00576697	TRUE
Merged-chr16-43804718-2	chr16	43804626	43804811	+	intron	MLT1E1|LTR|MaLR	42363	NM_007877	13490	Drd3	-1.00022	0.862016	FALSE	-0.673623	0.886126	FALSE	-0.18729	1	FALSE	-4.99871	1.09632e-05	TRUE
Merged-chr1-40102848-2	chr1	40102766	40102930	+	Intergenic	Intergenic	-38765	NM_010555	16178	Il1r2	-0.939848	0.919577	FALSE	-0.631786	0.906666	FALSE	-1.30004	0.508192	FALSE	-4.84047	7.23792e-05	TRUE
Merged-chr1-40112100-5	chr1	40111998	40112192	+	Intergenic	RMER17B|LTR|ERVK	-29518	NM_010555	16178	Il1r2	0.443453	1	FALSE	-0.149169	1	FALSE	-0.213527	1	FALSE	-1.9655	0.0387931	TRUE
Merged-chr1-40116142-2	chr1	40115994	40116290	+	Intergenic	MIRc|SINE|MIR	-25471	NM_010555	16178	Il1r2	0.162347	1	FALSE	-0.167102	1	FALSE	-1.25742	0.473123	FALSE	-4.10904	0.000129781	TRUE
Merged-chr1-40079756-8	chr1	40079656	40079859	+	intron	intron (NM_008696, intron 28 of 30)	-61856	NM_010555	16178	Il1r2	-0.932144	0.672233	FALSE	-0.283082	0.981788	FALSE	-0.46841	0.769373	FALSE	-2.99093	1.87796e-06	TRUE
Merged-chr1-40141490-6	chr1	40141335	40141619	+	promoter-TSS	promoter-TSS (NM_010555)	-136	NM_010555	16178	Il1r2	0.106732	1	FALSE	-1.01806	0.559556	FALSE	-0.829949	0.592914	FALSE	-3.27652	0.000165223	TRUE
Merged-chr1-40059279-6	chr1	40059077	40059400	+	intron	intron (NM_001252202, intron 16 of 29)	-82375	NM_010555	16178	Il1r2	1.76611	0.235131	FALSE	2.26825	0.00415305	TRUE	2.66426	4.12216e-05	TRUE	-0.555499	0.576776	FALSE
Merged-chr17-34715184-2	chr17	34715090	34715279	+	intron	intron (NM_010929, intron 18 of 29)	-11567	NM_134116	106512	Gpsm3	0.337402	1	FALSE	0.121435	1	FALSE	-0.33539	1	FALSE	-3.4235	0.0267254	TRUE
Merged-chr16-62786636-10	chr16	62786478	62786766	+	promoter-TSS	promoter-TSS (NM_178925)	-80	NM_178925	106338	Nsun3	-0.168409	1	FALSE	-0.333167	0.813177	FALSE	-0.453479	0.403651	FALSE	-0.990755	0.00032944	TRUE
Merged-chr8-69955261-8	chr8	69955180	69955346	+	Intergenic	Intergenic	-59394	NM_008673	17960	Nat1	-0.00695139	1	FALSE	-0.13388	1	FALSE	-0.319014	0.917793	FALSE	-2.4883	4.72518e-05	TRUE
Merged-chr10-126500589-3	chr10	126500508	126500674	+	promoter-TSS	promoter-TSS (NM_009870)	-68	NM_009870	12567	Cdk4	-0.322806	1	FALSE	-0.156251	1	FALSE	0.0474495	1	FALSE	0.809614	0.043829	TRUE
Merged-chr8-72356384-10	chr8	72356177	72356666	+	promoter-TSS	promoter-TSS (NM_001024954)	-182	NM_001024954	80720	Pbx4	-0.314908	1	FALSE	-0.49918	0.722654	FALSE	-0.404963	0.701662	FALSE	-1.04305	0.0104915	TRUE
Merged-chr13-60839450-8	chr13	60839343	60839548	+	intron	intron (NM_134062, intron 18 of 26)	48280	NM_199148	218275	BC051665	-0.415383	1	FALSE	-0.165023	1	FALSE	-0.253275	1	FALSE	-2.90771	0.000478284	TRUE
Merged-chr13-60839989-7	chr13	60839888	60840094	+	intron	intron (NM_134062, intron 18 of 26)	47734	NM_199148	218275	BC051665	0.0397172	1	FALSE	0.705819	0.851941	FALSE	0.525939	0.891212	FALSE	-2.1047	0.0403647	TRUE
Merged-chr19-46404646-3	chr19	46404525	46404755	+	exon	exon (NM_133694, exon 4 of 4)	1966	NM_133694	68431	Fbxl15	1.25335	0.969216	FALSE	1.92068	0.514734	FALSE	0.983684	0.845068	FALSE	2.71046	0.00136245	TRUE
Merged-chr19-46402958-8	chr19	46402835	46403120	+	exon	exon (NM_133694, exon 1 of 4)	303	NM_133694	68431	Fbxl15	0.361277	1	FALSE	0.81665	0.630397	FALSE	1.02304	0.285101	FALSE	1.10479	0.0432459	TRUE
Merged-chr2-151319992-10	chr2	151319908	151320077	+	promoter-TSS	promoter-TSS (NM_001291074)	74	NM_001291074	386649	Nsfl1c	-0.191072	1	FALSE	-0.413254	0.769192	FALSE	-0.319388	0.773761	FALSE	-0.901957	0.0137667	TRUE
Merged-chr9-21562286-1	chr9	21562211	21562361	+	intron	intron (NM_026282, intron 1 of 4)	2444	NM_026282	67629	Spc24	-2.49305	1	FALSE	-2.51993	1	FALSE	0.953231	1	FALSE	4.00431	0.0153014	TRUE
Merged-chr17-35196721-1	chr17	35196646	35196796	+	intron	intron (NM_016765, intron 1 of 6)	741	NM_016765	51793	Ddah2	1.04714	1	FALSE	2.86024	0.314291	FALSE	2.9263	0.228576	FALSE	2.83405	0.0265322	TRUE
Merged-chr4-131830264-7	chr4	131830156	131830410	+	promoter-TSS	promoter-TSS (NM_025579)	-7	NM_025579	66464	Taf12	0.681754	0.96422	FALSE	0.854835	0.70438	FALSE	0.576629	0.819471	FALSE	1.38442	0.0144236	TRUE
Merged-chr19-34549310-3	chr19	34549175	34549469	+	exon	exon (NM_009890, exon 1 of 1)	303	NM_009890	12642	Ch25h	-0.498065	1	FALSE	0.711444	0.916016	FALSE	1.04851	0.636978	FALSE	1.59729	0.0283128	TRUE
Merged-chr2-130985371-2	chr2	130985281	130985462	+	intron	intron (NM_026091, intron 1 of 5)	385	NM_026091	67326	1700037H04Rik	1.2621	0.934124	FALSE	1.80836	0.593955	FALSE	2.17862	0.137424	FALSE	2.17552	0.0133607	TRUE
Merged-chr8-87493513-7	chr8	87493423	87493606	+	promoter-TSS	promoter-TSS (NM_011563)	-33	NM_011563	21672	Prdx2	0.80703	0.994795	FALSE	1.22048	0.610286	FALSE	0.967035	0.713602	FALSE	1.5416	0.0472893	TRUE
Merged-chr7-3658791-4	chr7	3658704	3658883	+	TTS	TTS (NM_029767)	3150	NM_029767	76846	Rps9	-0.862346	0.851003	FALSE	-0.638525	0.799121	FALSE	-0.686383	0.698459	FALSE	-2.07953	0.0119887	TRUE
Merged-chr7-3655890-2	chr7	3655813	3655968	+	intron	CpG	247	NM_029767	76846	Rps9	-0.611906	0.936733	FALSE	-0.0455657	1	FALSE	-1.29399	0.233536	FALSE	-1.83069	0.00313951	TRUE
Merged-chr10-88145840-4	chr10	88145736	88145978	+	promoter-TSS	promoter-TSS (NM_011461)	-89	NM_011461	20728	Spic	0.966046	0.938231	FALSE	1.65029	0.375383	FALSE	1.32843	0.413585	FALSE	-5.65588	0.0268413	TRUE
Merged-chr3-95801288-3	chr3	95801184	95801393	+	Intergenic	Intergenic	-1526	NM_023320	67220	Plekho1	0.0198459	1	FALSE	-0.00593247	1	FALSE	-0.904797	0.715435	FALSE	-1.75573	0.0432413	TRUE
Merged-chr3-95325275-2	chr3	95325190	95325360	+	Intergenic	Intergenic	-5433	NM_001267695	13040	Ctss	-0.285198	1	FALSE	-1.47189	0.740792	FALSE	-0.86513	0.869372	FALSE	-2.99129	0.0400744	TRUE
Merged-chr11-115375050-1	chr11	115374975	115375125	+	intron	CpG	634	NM_008258	15374	Hn1	0.266084	1	FALSE	1.01404	1	FALSE	1.07818	1	FALSE	2.9621	0.029038	TRUE
Merged-chr11-115374738-1	chr11	115374663	115374813	+	intron	intron (NM_008258, intron 1 of 4)	946	NM_008258	15374	Hn1	4.48456	0.850225	FALSE	4.07634	0.808223	FALSE	3.21855	0.93292	FALSE	6.0074	0.0196405	TRUE
Merged-chr9-44143137-4	chr9	44142944	44143337	+	exon	exon (NM_010436, exon 1 of 1)	342	NM_010436	15270	H2afx	0.879568	0.850225	FALSE	0.638808	0.876275	FALSE	0.966735	0.529562	FALSE	1.5824	0.0124115	TRUE
Merged-chr6-122244549-4	chr6	122244460	122244639	+	Intergenic	L1_Mus3|LINE|L1	-11698	NM_016970	50928	Klrg1	-0.271412	1	FALSE	0.395798	0.983249	FALSE	0.433749	0.92142	FALSE	-2.82995	0.0168394	TRUE
Merged-chr6-122244055-7	chr6	122243915	122244177	+	Intergenic	Intergenic	-11195	NM_016970	50928	Klrg1	1.67208	0.161585	FALSE	1.74068	0.0242905	TRUE	1.3134	0.118188	FALSE	-1.90484	0.028596	TRUE
Merged-chr11-101307828-2	chr11	101307737	101307919	+	TTS	TTS (NM_011289)	-1898	NM_027320	70110	Ifi35	2.28517	1	FALSE	2.13933	1	FALSE	3.2554	0.93292	FALSE	7.1634	2.91066e-05	TRUE
Merged-chr16-18074929-3	chr16	18074793	18075036	+	intron	intron (NM_011172, intron 11 of 13)	8418	NM_001289813	13353	Dgcr6	0.534152	1	FALSE	-0.200717	1	FALSE	-0.362999	1	FALSE	-2.79086	0.0147072	TRUE
Merged-chr5-115988800-9	chr5	115988565	115988977	+	intron	intron (NM_133915, intron 1 of 11)	-20705	NM_007475	11837	Rplp0	0.311804	1	FALSE	0.992431	0.588271	FALSE	0.91102	0.516344	FALSE	1.31443	0.0225852	TRUE
Merged-chr8-89231844-7	chr8	89231660	89231986	+	intron	MTD|LTR|MaLR	-37775	NR_027829	666945	Gm10638	-0.0749421	1	FALSE	-0.104423	1	FALSE	-0.321794	0.961151	FALSE	-3.01946	0.000247981	TRUE
Merged-chr3-14611407-10	chr3	14611258	14611508	+	promoter-TSS	promoter-TSS (NM_001099674)	-127	NM_001099674	69126	1810022K09Rik	-0.706506	0.335565	FALSE	-0.894145	0.101572	FALSE	-0.948695	0.0106761	TRUE	-1.11722	4.45389e-05	TRUE
Merged-chr13-46435527-4	chr13	46435391	46435653	+	Intergenic	ORR1D2|LTR|MaLR	66432	NM_001005422	380842	Stmnd1	-1.09513	0.783386	FALSE	-0.195378	1	FALSE	-0.494101	0.861256	FALSE	-3.13995	0.00013519	TRUE
Merged-chr13-46433413-6	chr13	46433290	46433521	+	Intergenic	Intergenic	64315	NM_001005422	380842	Stmnd1	-0.457742	0.957602	FALSE	-1.029	0.312265	FALSE	-2.26398	0.00159294	TRUE	-5.6176	1.11088e-14	TRUE
Merged-chr10-77612015-3	chr10	77611939	77612093	+	Intergenic	Intergenic	20497	NM_138601	28295	D10Jhu81e	0.0101488	1	FALSE	-0.144857	1	FALSE	0.289076	1	FALSE	-4.59215	0.0173423	TRUE
Merged-chr4-93187684-2	chr4	93187598	93187771	+	Intergenic	Intergenic	-185482	NM_026954	69136	Tusc1	-0.336885	1	FALSE	-0.914827	0.87082	FALSE	-0.381994	0.988794	FALSE	-4.66452	0.000744139	TRUE
Merged-chr4-92974367-3	chr4	92974281	92974450	+	Intergenic	Intergenic	27837	NM_026954	69136	Tusc1	1.0365	1	FALSE	2.64819	0.161851	FALSE	3.69042	0.000190158	TRUE	-0.507543	0.904743	FALSE
Merged-chr4-93511138-10	chr4	93511053	93511231	+	Intergenic	(TTAGGG)n|Simple_repeat|Simple_repeat	-508940	NM_026954	69136	Tusc1	0.0104431	1	FALSE	-0.281362	0.987148	FALSE	-0.297037	0.92826	FALSE	0.9111	0.0270522	TRUE
Merged-chr15-88658855-4	chr15	88658764	88658945	+	Intergenic	Intergenic	8778	NM_029720	76737	Creld2	-0.752477	1	FALSE	-0.0130751	1	FALSE	0.559797	0.961404	FALSE	1.75424	0.0273462	TRUE
Merged-chr2-90734290-1	chr2	90734215	90734365	+	TTS	TTS (NM_026688)	8347	NM_026161	67445	C1qtnf4	2.28496	1	FALSE	0	1	FALSE	3.25542	0.93292	FALSE	7.36573	8.7011e-06	TRUE
Merged-chr2-90734606-2	chr2	90734531	90734682	+	TTS	TTS (NM_026688)	8663	NM_026161	67445	C1qtnf4	0.856867	1	FALSE	1.24641	0.93159	FALSE	1.33721	0.93292	FALSE	4.53645	8.72084e-08	TRUE
Merged-chr11-77326817-1	chr11	77326742	77326892	+	promoter-TSS	promoter-TSS (NM_001024920)	-42	NM_001024920	216964	Trp53i13	0.683697	1	FALSE	-0.381463	1	FALSE	1.08853	0.868192	FALSE	2.20375	0.0260973	TRUE
Merged-chr7-138683658-1	chr7	138683583	138683733	+	Intergenic	Intergenic	-2819	NM_008257	15373	Hmx3	1.75037	1	FALSE	3.04758	0.504433	FALSE	3.29924	0.389932	FALSE	3.69781	0.00976703	TRUE
Merged-chr7-29941275-5	chr7	29941166	29941369	+	promoter-TSS	promoter-TSS (NM_001146023)	-38	NM_001146023	73833	Fam98c	1.19024	0.938978	FALSE	0.748373	0.919593	FALSE	0.845244	0.795993	FALSE	1.93785	0.00834339	TRUE
Merged-chr2-51827833-6	chr2	51827698	51828008	+	intron	intron (NM_019401, intron 1 of 7)	875	NM_019401	64685	Nmi	-0.417603	1	FALSE	-0.399408	0.968095	FALSE	-1.06905	0.322382	FALSE	-2.00288	0.00978809	TRUE
Merged-chr2-51828532-10	chr2	51828437	51828635	+	5'UTR	5' UTR (NM_001141949, exon 1 of 9)	192	NM_019401	64685	Nmi	-0.135574	1	FALSE	-0.354266	0.874681	FALSE	-0.574329	0.514136	FALSE	-1.43641	0.000340035	TRUE
Merged-chr7-130541081-6	chr7	130540926	130541204	+	intron	intron (NM_025304, intron 1 of 10)	19569	NM_025304	30949	Lcmt1	-0.0726594	1	FALSE	0.410305	0.950757	FALSE	1.4422	0.0360242	TRUE	-0.620101	0.370501	FALSE
Merged-chr7-130521448-10	chr7	130521299	130521584	+	promoter-TSS	promoter-TSS (NM_025304)	-55	NM_025304	30949	Lcmt1	0.117401	1	FALSE	0.145828	1	FALSE	0.110408	1	FALSE	0.770226	0.0245813	TRUE
Merged-chr10-87609731-10	chr10	87609640	87609821	+	promoter-TSS	promoter-TSS (NM_028334)	-7	NM_027191	69736	Nup37	-0.0776406	1	FALSE	-0.254699	1	FALSE	0.0945798	1	FALSE	1.1265	0.00791193	TRUE
Merged-chr5-147656264-1	chr5	147656189	147656339	+	promoter-TSS	promoter-TSS (NM_026864)	-383	NM_026864	68895	Rasl11a	3.55102	0.994795	FALSE	4.35879	0.71458	FALSE	3.77587	0.769373	FALSE	5.82092	0.0168312	TRUE
Merged-chr5-147656744-2	chr5	147656615	147656874	+	promoter-TSS	promoter-TSS (NM_026864)	97	NM_026864	68895	Rasl11a	0.267544	1	FALSE	0.103275	1	FALSE	0.328124	1	FALSE	1.83985	0.0266495	TRUE
Merged-chr5-147673427-3	chr5	147673292	147673534	+	Intergenic	Intergenic	16766	NM_026864	68895	Rasl11a	0.864888	1	FALSE	1.61062	0.613077	FALSE	2.98634	0.00192852	TRUE	-2.53013	0.421491	FALSE
Merged-chr11-22566239-5	chr11	22566058	22566360	+	Intergenic	Intergenic	153923	NM_153596	103765	Tmem17	-0.371044	1	FALSE	-0.428171	0.924304	FALSE	-0.374451	0.888898	FALSE	-1.40611	0.023352	TRUE
Merged-chr11-22412411-7	chr11	22412271	22412535	+	5'UTR	5' UTR (NM_153596, exon 1 of 4)	117	NM_153596	103765	Tmem17	-0.25767	1	FALSE	-0.399202	0.834318	FALSE	-0.433696	0.655534	FALSE	-1.16715	0.00279503	TRUE
Merged-chr3-68442031-1	chr3	68441956	68442106	+	Intergenic	Intergenic	-52535	NM_001159424	16159	Il12a	2.08688	1	FALSE	1.89829	0.89917	FALSE	1.96102	0.92142	FALSE	3.40908	0.0438178	TRUE
Merged-chr3-68450729-3	chr3	68450625	68450844	+	Intergenic	Intergenic	-43832	NM_001159424	16159	Il12a	-0.359263	1	FALSE	-0.539417	0.916861	FALSE	-0.371814	0.950814	FALSE	-2.29161	0.00843136	TRUE
Merged-chr3-68497583-10	chr3	68497477	68497680	+	intron	intron (NM_008351, intron 2 of 6)	2232	NM_008351	16159	Il12a	-0.602662	0.796598	FALSE	-0.43936	0.806968	FALSE	-0.0552653	1	FALSE	-1.01161	0.0145292	TRUE
Merged-chr19-6157304-3	chr19	6157202	6157424	+	Intergenic	Intergenic	-7145	NM_028967	74481	Batf2	0.140403	1	FALSE	0.170305	1	FALSE	0.0762526	1	FALSE	-6.57181	0.00102797	TRUE
Merged-chr2-35253509-1	chr2	35253434	35253584	+	promoter-TSS	promoter-TSS (NM_001080709)	-815	NM_001272040	74854	4930402F06Rik	2.94985	1	FALSE	4.74452	0.589374	FALSE	5.563	0.141837	FALSE	6.06504	0.00722246	TRUE
Merged-chr7-49759977-1	chr7	49759902	49760052	+	Intergenic	Intergenic	-56527	NM_027702	71162	4933421I07Rik	1.46927	1	FALSE	3.07814	0.460816	FALSE	3.43247	0.252418	FALSE	3.44414	0.0244641	TRUE
Merged-chr7-49761144-10	chr7	49761030	49761294	+	Intergenic	CpG	-57712	NM_027702	71162	4933421I07Rik	-0.928827	0.26586	FALSE	-0.809162	0.310152	FALSE	-0.826559	0.151343	FALSE	-1.26668	0.000214527	TRUE
Merged-chr14-19497971-4	chr14	19497817	19498095	+	intron	intron (NM_144839, intron 3 of 5)	228185	NM_144839	218793	Ube2e2	0.321173	1	FALSE	0.412866	0.969675	FALSE	0.230914	1	FALSE	-3.83447	0.00734299	TRUE
Merged-chr14-19498319-6	chr14	19498167	19498452	+	intron	intron (NM_144839, intron 3 of 5)	227832	NM_144839	218793	Ube2e2	-0.0994192	1	FALSE	0.532757	0.86887	FALSE	0.76749	0.549647	FALSE	-4.30989	4.71373e-05	TRUE
Merged-chr12-73115530-8	chr12	73115366	73115687	+	Intergenic	Intergenic	56452	NM_181752	238252	Gpr135	0.52223	0.931588	FALSE	0.65206	0.609311	FALSE	0.766596	0.311186	FALSE	-2.91435	5.67217e-06	TRUE
Merged-chr19-11571911-3	chr19	11571800	11572032	+	intron	intron (NM_001164202, intron 1 of 4)	5388	NM_001164202	666926	Gm8369	-1.53211	0.595949	FALSE	-0.789627	0.82498	FALSE	-1.90417	0.192816	FALSE	-7.21263	1.80357e-05	TRUE
Merged-chr19-11566469-1	chr19	11566394	11566544	+	promoter-TSS	promoter-TSS (NM_001164202)	-59	NM_001164202	666926	Gm8369	0.215458	1	FALSE	-0.466985	0.988656	FALSE	-1.25052	0.553259	FALSE	-3.22861	0.00266454	TRUE
Merged-chr19-11566180-5	chr19	11566074	11566287	+	promoter-TSS	promoter-TSS (NM_001164202)	-348	NM_001164202	666926	Gm8369	-0.325908	1	FALSE	-0.896941	0.640887	FALSE	-0.565876	0.746636	FALSE	-5.65551	4.94719e-09	TRUE
Merged-chr19-11569191-7	chr19	11569090	11569318	+	intron	intron (NM_001164202, intron 1 of 4)	2676	NM_001164202	666926	Gm8369	0.0949457	1	FALSE	-0.119939	1	FALSE	-0.659109	0.677145	FALSE	-3.14979	1.75846e-05	TRUE
Merged-chr19-11559899-7	chr19	11559785	11560030	+	Intergenic	Intergenic	-6621	NM_001164202	666926	Gm8369	0.523975	0.993552	FALSE	0.649065	0.719816	FALSE	0.121486	1	FALSE	-1.76522	0.017498	TRUE
Merged-chr3-133057670-1	chr3	133057595	133057745	+	Intergenic	ORR1E|LTR|MaLR	84596	NM_001293641	74776	Ppa2	-0.556839	1	FALSE	-0.626224	0.941392	FALSE	-1.11049	0.651801	FALSE	-2.39058	0.0118977	TRUE
Merged-chr3-133002532-8	chr3	133002397	133002648	+	intron	intron (NM_146141, intron 6 of 11)	29448	NM_001293641	74776	Ppa2	-0.195474	1	FALSE	-0.982746	0.492921	FALSE	-0.674201	0.582404	FALSE	1.78059	1.35394e-06	TRUE
Merged-chr19-46223047-2	chr19	46222946	46223148	+	promoter-TSS	promoter-TSS (NM_008852)	-232	NM_008852	18742	Pitx3	-1.20381	1	FALSE	0.526731	1	FALSE	0.536077	1	FALSE	2.33988	0.00138759	TRUE
Merged-chr4-155108860-1	chr4	155108785	155108935	+	promoter-TSS	promoter-TSS (NM_001101506)	-53	NM_001101506	381582	Tmem240	0.80322	1	FALSE	0.670497	1	FALSE	1.22052	0.800223	FALSE	2.19783	0.0285598	TRUE
Merged-chr1-55420622-9	chr1	55420501	55420765	+	promoter-TSS	promoter-TSS (NM_029267)	-320	NM_029267	75388	Boll	-0.776595	0.74768	FALSE	-1.0096	0.386806	FALSE	-0.895014	0.333266	FALSE	-1.21428	0.0183912	TRUE
Merged-chr12-85758238-6	chr12	85758109	85758463	+	exon	exon (NM_025525, exon 1 of 1)	136	NM_025525	66381	Rnf113a2	1.45564	0.681918	FALSE	1.17561	0.705044	FALSE	1.70837	0.14452	FALSE	1.65039	0.0115635	TRUE
Merged-chr9-77208679-8	chr9	77208521	77208810	+	Intergenic	Intergenic	-12988	NM_027150	69642	Mlip	-0.61768	0.729009	FALSE	-0.479089	0.72876	FALSE	-0.357685	0.769373	FALSE	-5.42578	7.47801e-21	TRUE
Merged-chr9-13287535-2	chr9	13287430	13287640	+	Intergenic	Intergenic	52954	NR_028271	18689	Phxr4	2.15497	1	FALSE	4.74452	0.589374	FALSE	3.21855	0.93292	FALSE	7.02121	1.46388e-05	TRUE
Merged-chr6-54277274-1	chr6	54277199	54277349	+	5'UTR	5' UTR (NM_030024, exon 1 of 2)	268	NM_030024	78004	Prr15	-0.149038	1	FALSE	-0.564057	1	FALSE	-1.10142	0.853821	FALSE	-2.97027	0.042332	TRUE
Merged-chr2-180954769-10	chr2	180954636	180954917	+	promoter-TSS	promoter-TSS (NM_199312)	55	NM_199312	332713	BC051628	0.372796	0.972256	FALSE	-0.152783	1	FALSE	0.09845	1	FALSE	0.868355	0.0172654	TRUE
Merged-chr7-117823525-1	chr7	117823450	117823600	+	Intergenic	Lx6|LINE|L1	52342	NM_009627	11535	Adm	-1.70041	0.797501	FALSE	-1.63558	0.716413	FALSE	-0.634432	0.988314	FALSE	-3.35498	0.0326373	TRUE
Merged-chr7-117774119-1	chr7	117774044	117774194	+	TTS	TTS (NM_009627)	2936	NM_009627	11535	Adm	2.19131	0.86377	FALSE	1.33759	0.964181	FALSE	3.00468	0.224761	FALSE	2.94183	0.0466874	TRUE
Merged-chr13-46715216-3	chr13	46715102	46715351	+	intron	intron (NM_026056, intron 7 of 12)	-49665	NM_001033192	97863	C78339	-0.363651	1	FALSE	0.319929	1	FALSE	-0.454575	0.909865	FALSE	-2.1721	0.0394085	TRUE
Merged-chr11-101520280-1	chr11	101520205	101520355	+	Intergenic	Intergenic	-6575	NM_025404	80981	Arl4d	1.8049	0.86464	FALSE	1.47068	0.810584	FALSE	1.31766	0.88666	FALSE	3.5255	0.0001124	TRUE
Merged-chr11-101519569-6	chr11	101519462	101519743	+	Intergenic	U2|snRNA|snRNA	-7253	NM_025404	80981	Arl4d	0.71985	1	FALSE	0.920509	0.631772	FALSE	1.0611	0.419484	FALSE	1.93114	0.000151884	TRUE
Merged-chr11-101519850-2	chr11	101519759	101519941	+	Intergenic	Intergenic	-7005	NM_025404	80981	Arl4d	-0.74934	0.960285	FALSE	-0.386036	0.976965	FALSE	-0.0607397	1	FALSE	1.74781	0.000235198	TRUE
Merged-chr11-101520032-2	chr11	101519947	101520118	+	Intergenic	B1_Mus1|SINE|Alu	-6823	NM_025404	80981	Arl4d	-0.0904947	1	FALSE	0.690989	0.938835	FALSE	0.528037	0.93292	FALSE	3.10083	1.33325e-08	TRUE
Merged-chr1-174431676-1	chr1	174431601	174431751	+	intron	intron (NM_178598, intron 1 of 4)	1299	NM_178598	21346	Tagln2	0.249966	1	FALSE	0.73773	0.960551	FALSE	1.02753	0.69405	FALSE	2.03619	0.00682012	TRUE
Merged-chr1-174430276-1	chr1	174430201	174430351	+	promoter-TSS	promoter-TSS (NM_178598)	-101	NM_178598	21346	Tagln2	0.68451	1	FALSE	0.727622	0.983474	FALSE	0.139243	1	FALSE	2.16526	0.00606591	TRUE
Merged-chr1-174430856-1	chr1	174430781	174430931	+	intron	CpG	479	NM_178598	21346	Tagln2	0.116011	1	FALSE	-0.695281	0.971091	FALSE	-0.239664	1	FALSE	1.79646	0.00466594	TRUE
Merged-chr1-174431323-2	chr1	174431235	174431412	+	intron	intron (NM_178598, intron 1 of 4)	946	NM_178598	21346	Tagln2	-0.00675594	1	FALSE	0.481851	1	FALSE	0.107202	1	FALSE	2.53946	0.000126375	TRUE
Merged-chr12-29311925-1	chr12	29311850	29312000	+	Intergenic	B3|SINE|B2	-3770	NM_027866	71693	Colec11	0	1	FALSE	4.22448	0.760853	FALSE	4.12692	0.70516	FALSE	5.6267	0.0338328	TRUE
Merged-chr13-93253927-10	chr13	93253838	93254017	+	promoter-TSS	promoter-TSS (NM_001163627)	59	NM_001163627	73942	Fam151b	-0.372928	0.931588	FALSE	-0.485993	0.671257	FALSE	-0.6212	0.33419	FALSE	-0.950763	0.00582938	TRUE
Merged-chr17-35342509-1	chr17	35342434	35342584	+	promoter-TSS	promoter-TSS (NM_010735)	-213	NM_010735	16992	Lta	-0.872604	0.995797	FALSE	-0.582295	1	FALSE	-0.13057	1	FALSE	-3.16641	0.0236427	TRUE
Merged-chr9-86477483-8	chr9	86477393	86477569	+	intron	intron (NM_008615, intron 13 of 13)	11821	NM_027100	69519	Rwdd2a	-0.673947	0.950721	FALSE	-0.2338	1	FALSE	-0.398911	0.884282	FALSE	-1.57027	0.0249269	TRUE
Merged-chr17-25032416-2	chr17	25032329	25032503	+	promoter-TSS	promoter-TSS (NM_001163102)	351	NM_023260	79044	Mrps34	0.420188	1	FALSE	-0.259441	1	FALSE	-0.0617582	1	FALSE	1.78988	0.00739165	TRUE
Merged-chr17-46389693-1	chr17	46389618	46389768	+	TTS	TTS (NM_145353)	-1421	NM_001111142	224813	Lrrc73	2.81742	0.78696	FALSE	2.23203	0.801094	FALSE	1.47273	0.993866	FALSE	3.72849	0.0208972	TRUE
Merged-chr17-46390848-6	chr17	46390713	46390971	+	promoter-TSS	promoter-TSS (NM_001111142)	-272	NM_001111142	224813	Lrrc73	0.881601	0.987573	FALSE	1.2829	0.670219	FALSE	1.41972	0.329771	FALSE	1.75293	0.00937396	TRUE
Merged-chr2-44967728-3	chr2	44967624	44967825	+	promoter-TSS	promoter-TSS (NR_110571)	-56	NR_110571	433424	Zeb2os	-1.70282	0.282624	FALSE	-1.36933	0.292475	FALSE	-1.64426	0.0871344	FALSE	-3.51315	1.05861e-06	TRUE
Merged-chr4-148057881-4	chr4	148057769	148057995	+	Intergenic	Intergenic	40456	NM_001085505	230909	Gm572	0.445491	1	FALSE	0.434273	1	FALSE	0.957494	0.708324	FALSE	2.04274	0.0022991	TRUE
Merged-chr2-20890254-1	chr2	20890179	20890329	+	promoter-TSS	promoter-TSS (NM_001081364)	-247	NR_033225	433408	Gm13375	1.83031	0.74768	FALSE	1.39384	0.858579	FALSE	1.20028	0.781581	FALSE	2.60496	0.0032633	TRUE
Merged-chr18-67440180-4	chr18	67440093	67440275	+	Intergenic	Intergenic	-8693	NM_053261	114663	Impa2	-0.378902	1	FALSE	-0.368312	1	FALSE	0.0508117	1	FALSE	-4.53146	0.000590919	TRUE
Merged-chr18-67468591-1	chr18	67468516	67468666	+	intron	intron (NM_053261, intron 3 of 7)	19714	NM_053261	114663	Impa2	0.436544	1	FALSE	-0.798955	1	FALSE	0.873922	1	FALSE	3.72304	1.27164e-05	TRUE
Merged-chr18-67449196-4	chr18	67449093	67449311	+	intron	CpG	325	NM_053261	114663	Impa2	0.939211	0.923916	FALSE	1.14912	0.623139	FALSE	0.551625	0.938664	FALSE	1.70908	0.00755518	TRUE
Merged-chr18-67468243-2	chr18	67468168	67468318	+	intron	intron (NM_053261, intron 3 of 7)	19366	NM_053261	114663	Impa2	-0.361059	1	FALSE	-3.35661	0.987148	FALSE	1.34881	0.925724	FALSE	4.95862	6.85305e-11	TRUE
Merged-chr16-4870706-1	chr16	4870631	4870781	+	Intergenic	Intergenic	9145	NM_145359	207740	Ubald1	0.676999	1	FALSE	-1.27904	1	FALSE	2.08056	0.70516	FALSE	3.35998	0.00887501	TRUE
Merged-chr14-19136781-8	chr14	19136679	19136882	+	intron	intron (NM_009455, intron 3 of 5)	27578	NM_009455	22194	Ube2e1	0.874349	0.783386	FALSE	0.73511	0.755114	FALSE	0.504201	0.820998	FALSE	-2.72072	0.0037854	TRUE
Merged-chr14-19134314-5	chr14	19134147	19134431	+	intron	intron (NM_009455, intron 3 of 5)	30069	NM_009455	22194	Ube2e1	-0.0986398	1	FALSE	-0.241851	0.998085	FALSE	-0.700435	0.589081	FALSE	-3.00301	3.99611e-05	TRUE
Merged-chr18-38625378-1	chr18	38625303	38625453	+	Intergenic	MTD|LTR|MaLR	46749	NM_022996	65113	Ndfip1	0	1	FALSE	3.88435	0.86887	FALSE	4.50106	0.634757	FALSE	5.99664	0.00736531	TRUE
Merged-chr18-38624276-1	chr18	38624201	38624351	+	TTS	TTS (NM_022996)	45647	NM_022996	65113	Ndfip1	2.00166	0.994795	FALSE	2.1566	0.870081	FALSE	3.00001	0.422408	FALSE	3.73975	0.0316333	TRUE
Merged-chr18-38643308-2	chr18	38643221	38643395	+	Intergenic	Intergenic	64679	NM_022996	65113	Ndfip1	1.63248	0.900661	FALSE	0.997474	0.980703	FALSE	0.747906	0.988099	FALSE	2.44114	0.0231697	TRUE
Merged-chr18-38579878-2	chr18	38579796	38579961	+	intron	intron (NM_022996, intron 1 of 7)	1249	NM_022996	65113	Ndfip1	0.156355	1	FALSE	-0.414333	1	FALSE	-0.836303	0.962819	FALSE	1.93766	0.0468921	TRUE
Merged-chr18-38600509-2	chr18	38600410	38600608	+	intron	intron (NM_022996, intron 1 of 7)	21880	NM_022996	65113	Ndfip1	-0.352274	1	FALSE	-1.97002	0.878035	FALSE	-0.0224474	1	FALSE	2.75966	9.71084e-05	TRUE
Merged-chr17-40416658-2	chr17	40416551	40416766	+	Intergenic	L1Md_F2|LINE|L1	-37451	NM_009639	11572	Crisp3	-0.468424	1	FALSE	-0.447566	1	FALSE	-0.387168	1	FALSE	-4.30613	0.0166929	TRUE
Merged-chr17-40401554-1	chr17	40401479	40401629	+	Intergenic	RLTR13D6|LTR|ERVK	-22347	NM_009639	11572	Crisp3	0.0628829	1	FALSE	-0.993695	0.769192	FALSE	-1.05699	0.649516	FALSE	-3.22966	0.00544376	TRUE
Merged-chr17-40379288-4	chr17	40379184	40379423	+	promoter-TSS	promoter-TSS (NM_009639)	-96	NM_009639	11572	Crisp3	-0.346074	1	FALSE	-1.27158	0.463553	FALSE	-0.630087	0.753449	FALSE	-2.76124	0.000680478	TRUE
Merged-chr13-55724346-6	chr13	55724244	55724453	+	promoter-TSS	promoter-TSS (NM_007596)	-18	NM_007596	12328	Caml	1.40791	0.566437	FALSE	0.931733	0.744426	FALSE	1.24128	0.441988	FALSE	1.75396	0.00382684	TRUE
Merged-chr2-148219083-4	chr2	148218976	148219220	+	Intergenic	Intergenic	-2015	NM_009219	20608	Sstr4	-1.28164	0.569575	FALSE	-0.319441	0.986975	FALSE	-0.566527	0.760447	FALSE	-3.58568	3.05017e-06	TRUE
Merged-chr2-148201696-9	chr2	148201571	148201819	+	Intergenic	Intergenic	-19418	NM_009219	20608	Sstr4	-0.765351	0.799319	FALSE	-0.507697	0.814251	FALSE	-0.0333173	1	FALSE	1.04735	0.00684835	TRUE
Merged-chr11-113479097-6	chr11	113478985	113479218	+	Intergenic	Intergenic	-1694	NM_009217	20606	Sstr2	-0.204485	1	FALSE	0.154906	1	FALSE	-0.229624	1	FALSE	-1.61757	0.00893249	TRUE
Merged-chr7-72017155-1	chr7	72017080	72017230	+	exon	exon (NM_023239, exon 1 of 1)	771	NM_023239	66647	Ndnl2	-1.29264	0.949764	FALSE	-2.181	0.557495	FALSE	-2.53125	0.345725	FALSE	-4.54297	0.017363	TRUE
Merged-chr3-105592895-2	chr3	105592798	105592992	+	intron	MTD|LTR|MaLR	11404	NM_145541	109905	Rap1a	-1.23543	0.674213	FALSE	-0.780123	0.801931	FALSE	-1.15495	0.517567	FALSE	-1.56001	0.0405474	TRUE
Merged-chr3-105610972-2	chr3	105610873	105611072	+	Intergenic	PB1D9|SINE|Alu	-6673	NM_145541	109905	Rap1a	-0.207664	1	FALSE	1.18054	1	FALSE	2.17977	0.769394	FALSE	4.40557	0.000428143	TRUE
Merged-chr3-105609837-2	chr3	105609759	105609915	+	Intergenic	Charlie10|DNA|MER1_type	-5538	NM_145541	109905	Rap1a	-0.279793	1	FALSE	0.479134	1	FALSE	2.66371	0.725619	FALSE	5.04433	1.11496e-06	TRUE
Merged-chr4-89039835-1	chr4	89039760	89039910	+	Intergenic	MIR|SINE|MIR	-82894	NM_007670	12579	Cdkn2b	2.15487	1	FALSE	3.94605	0.764659	FALSE	3.77585	0.769373	FALSE	5.74003	0.0211293	TRUE
Merged-chr4-89032748-1	chr4	89032673	89032823	+	Intergenic	Intergenic	-75807	NM_007670	12579	Cdkn2b	-2.43451	1	FALSE	1.81571	0.876859	FALSE	1.89592	0.917793	FALSE	3.5598	0.0232814	TRUE
Merged-chr4-89060239-2	chr4	89060133	89060345	+	Intergenic	Intergenic	-103298	NM_007670	12579	Cdkn2b	-0.338493	1	FALSE	1.91966	0.92581	FALSE	2.95089	0.531779	FALSE	5.07184	4.35342e-07	TRUE
Merged-chr4-89016911-5	chr4	89016784	89017025	+	Intergenic	Intergenic	-59963	NM_007670	12579	Cdkn2b	1.949	0.381895	FALSE	1.61275	0.449991	FALSE	1.44256	0.452151	FALSE	1.89953	0.0204881	TRUE
Merged-chr4-89033439-2	chr4	89033326	89033552	+	Intergenic	Intergenic	-76498	NM_007670	12579	Cdkn2b	4.25626	0.931588	FALSE	4.16658	0.767484	FALSE	4.90651	0.412453	FALSE	7.64752	9.23822e-08	TRUE
Merged-chr4-89017634-2	chr4	89017557	89017712	+	Intergenic	Intergenic	-60693	NM_007670	12579	Cdkn2b	0.686268	1	FALSE	0.655208	0.965814	FALSE	0.13867	1	FALSE	2.0204	0.00920198	TRUE
Merged-chr4-89035850-2	chr4	89035763	89035937	+	Intergenic	Intergenic	-78909	NM_007670	12579	Cdkn2b	-2.49313	1	FALSE	1.50231	0.966368	FALSE	2.64061	0.570775	FALSE	5.25387	3.2527e-08	TRUE
Merged-chr4-89047417-2	chr4	89047307	89047528	+	Intergenic	Intergenic	-90476	NM_007670	12579	Cdkn2b	-0.327982	1	FALSE	-0.884187	1	FALSE	1.47352	0.832383	FALSE	4.02965	1.66235e-07	TRUE
Merged-chr4-88956529-7	chr4	88956445	88956619	+	intron	CpG	409	NM_007670	12579	Cdkn2b	-0.162868	1	FALSE	-0.90701	0.716413	FALSE	-0.322973	0.972242	FALSE	1.20565	0.0137802	TRUE
Merged-chr4-89046469-2	chr4	89046372	89046567	+	Intergenic	Intergenic	-89528	NM_007670	12579	Cdkn2b	-3.32708	1	FALSE	-0.239293	1	FALSE	2.0316	0.678421	FALSE	4.89684	4.45777e-10	TRUE
Merged-chr4-88956946-10	chr4	88956839	88957056	+	promoter-TSS	promoter-TSS (NM_007670)	-6	NM_007670	12579	Cdkn2b	-0.548302	0.931718	FALSE	-0.518759	0.82771	FALSE	-0.345953	0.866744	FALSE	1.03238	0.00786472	TRUE
Merged-chr11-118909646-2	chr11	118909571	118909722	+	Intergenic	Intergenic	-7419	NM_013926	30951	Cbx8	-1.23014	1	FALSE	-1.37942	0.888503	FALSE	-4.06782	0.654561	FALSE	2.68729	0.00875965	TRUE
Merged-chr11-118914756-5	chr11	118914669	118914839	+	Intergenic	CpG	-12527	NM_013926	30951	Cbx8	0.451418	1	FALSE	0.643117	0.954702	FALSE	1.20075	0.478437	FALSE	1.8278	0.00361126	TRUE
Merged-chr2-174256429-2	chr2	174256326	174256532	+	intron	intron (NM_022325, intron 3 of 5)	8064	NM_022325	64138	Ctsz	0.721209	1	FALSE	-3.82444	0.891309	FALSE	0.237798	1	FALSE	3.38885	0.000715584	TRUE
Merged-chr2-174270033-2	chr2	174269951	174270116	+	Intergenic	Intergenic	-5540	NM_022325	64138	Ctsz	-0.554018	1	FALSE	0.327134	1	FALSE	0.417853	1	FALSE	2.46977	0.00134343	TRUE
Merged-chr2-174268125-8	chr2	174267946	174268326	+	Intergenic	Intergenic	-3643	NM_022325	64138	Ctsz	0.404689	1	FALSE	-0.178643	1	FALSE	-0.102597	1	FALSE	2.32522	6.44711e-10	TRUE
Merged-chr14-15345823-1	chr14	15345748	15345898	+	Intergenic	Intergenic	166814	NM_008369	16188	Il3ra	-1.47623	0.750526	FALSE	-3.73524	0.107685	FALSE	-2.32861	0.167663	FALSE	-4.75512	0.000151672	TRUE
Merged-chr14-15314566-1	chr14	15314491	15314641	+	Intergenic	Intergenic	135557	NM_008369	16188	Il3ra	-1.17853	0.933622	FALSE	-1.81002	0.445813	FALSE	-1.25079	0.640853	FALSE	-4.62214	0.00306815	TRUE
Merged-chr14-15178716-5	chr14	15178602	15178891	+	promoter-TSS	promoter-TSS (NM_008369)	-263	NM_008369	16188	Il3ra	-0.58664	0.762276	FALSE	-0.879348	0.226535	FALSE	-1.15223	0.0229211	TRUE	-1.14895	0.000745075	TRUE
Merged-chr14-15178313-10	chr14	15178136	15178404	+	promoter-TSS	promoter-TSS (NM_008369)	-739	NM_008369	16188	Il3ra	-0.307542	0.941295	FALSE	-0.720442	0.335843	FALSE	-0.709716	0.142861	FALSE	-1.25615	2.56593e-05	TRUE
Merged-chr5-45841601-10	chr5	45841391	45841842	+	promoter-TSS	promoter-TSS (NM_024236)	-148	NM_024236	110391	Qdpr	-0.466593	0.802625	FALSE	-0.551807	0.517515	FALSE	-0.763651	0.063624	FALSE	-1.10114	2.2862e-05	TRUE
Merged-chr4-86503309-10	chr4	86503206	86503410	+	promoter-TSS	promoter-TSS (NM_009096)	-37	NM_009096	20104	Rps6	-0.176845	1	FALSE	-0.271532	0.892992	FALSE	-0.417968	0.539259	FALSE	-0.874084	0.00677518	TRUE
Merged-chr8-70155815-5	chr8	70155656	70155959	+	Intergenic	Intergenic	108054	NM_008674	17962	Nat3	0.82009	0.959494	FALSE	1.14446	0.463553	FALSE	1.7441	0.0379046	TRUE	-2.26712	0.0607058	FALSE
Merged-chr13-78182700-8	chr13	78182562	78182825	+	intron	intron (NR_028109, intron 10 of 10)	18530	NM_029315	75507	Pou5f2	1.04649	0.315903	FALSE	0.679014	0.599185	FALSE	0.823488	0.272162	FALSE	-5.32139	9.27808e-11	TRUE
Merged-chr17-17975246-10	chr17	17975097	17975369	+	intron	CpG	7294	NM_001162909	75202	Spaca6	-0.71158	0.408452	FALSE	-0.822491	0.156673	FALSE	-1.17224	0.00120319	TRUE	-1.48977	4.91077e-08	TRUE
Merged-chr6-149142245-8	chr6	149142135	149142359	+	Intergenic	RLTR23|LTR|ERV1	-5013	NM_001113424	232566	Amn1	-1.03798	0.282624	FALSE	-0.78011	0.416321	FALSE	-0.568807	0.479211	FALSE	-2.52039	9.36868e-10	TRUE
Merged-chr6-149137281-10	chr6	149137174	149137412	+	promoter-TSS	promoter-TSS (NM_001113424)	-59	NM_001113424	232566	Amn1	-0.926248	0.161585	FALSE	-0.894679	0.103701	FALSE	-0.884444	0.02117	TRUE	-0.461074	0.117262	FALSE
Merged-chr11-88048868-2	chr11	88048793	88048944	+	Intergenic	Intergenic	30978	NM_001291272	64656	Mrps23	0.17955	1	FALSE	-0.884185	1	FALSE	1.77767	0.65058	FALSE	2.96166	0.00246769	TRUE
Merged-chr11-88001425-9	chr11	88001255	88001627	+	intron	intron (NM_001172099, intron 6 of 9)	-6167	NM_001291270	64656	Mrps23	-0.153607	1	FALSE	0.37186	0.896715	FALSE	-0.0570574	1	FALSE	-1.43707	0.00514881	TRUE
Merged-chr9-43902420-2	chr9	43902301	43902539	+	3'UTR	3' UTR (NM_198092, exon 13 of 13)	-7433	NM_001190313	235312	C1qtnf5	0.14561	1	FALSE	-0.238929	1	FALSE	-0.795867	0.93292	FALSE	1.77906	0.0244079	TRUE
Merged-chr13-43460839-7	chr13	43460744	43460938	+	Intergenic	CpG	-5244	NM_178848	68346	Sirt5	1.16431	0.720262	FALSE	0.82463	0.814251	FALSE	0.958708	0.643923	FALSE	1.57747	0.0110603	TRUE
Merged-chrX-149472130-5	chrX	149472033	149472221	+	promoter-TSS	promoter-TSS (NR_040272)	-21	NM_023788	75625	Mageh1	1.04033	1	FALSE	1.57062	0.595932	FALSE	2.07529	0.207494	FALSE	2.71682	0.000463647	TRUE
Merged-chr11-31632973-4	chr11	31632701	31633224	+	Intergenic	Intergenic	-61100	NM_001024919	69556	Bod1	0.593386	1	FALSE	1.04883	0.597217	FALSE	0.789068	0.70516	FALSE	1.59515	0.00817603	TRUE
Merged-chr11-31571956-10	chr11	31571819	31572077	+	promoter-TSS	promoter-TSS (NM_001024919)	-86	NM_001024919	69556	Bod1	-0.653027	0.718828	FALSE	-0.917443	0.246754	FALSE	-0.866324	0.153462	FALSE	-1.16066	0.00203386	TRUE
Merged-chr8-72672177-2	chr8	72672055	72672300	+	Intergenic	Intergenic	-4500	NM_008578	17259	Mef2b	0.990933	1	FALSE	-0.895385	1	FALSE	1.52122	0.920201	FALSE	3.65786	1.20834e-05	TRUE
Merged-chr8-72682455-1	chr8	72682380	72682530	+	intron	CpG	5778	NM_001045484	17259	Mef2b	-0.741093	1	FALSE	1.37855	0.524445	FALSE	-0.690075	0.933347	FALSE	2.43295	0.000457067	TRUE
Merged-chr1-56770379-4	chr1	56770284	56770487	+	Intergenic	Intergenic	-76090	NM_027661	71066	Hsfy2	-0.784562	0.958635	FALSE	-1.23872	0.480546	FALSE	-0.455679	0.857412	FALSE	-3.23272	0.00088963	TRUE
Merged-chr1-56839161-3	chr1	56839070	56839252	+	Intergenic	SSU-rRNA_Hsa|rRNA|rRNA	-144866	NM_027661	71066	Hsfy2	-0.657022	1	FALSE	-0.299848	1	FALSE	-0.969985	0.769373	FALSE	2.61023	5.57763e-08	TRUE
Merged-chr16-78452749-4	chr16	78452656	78452842	+	Intergenic	Intergenic	-75323	NM_001297747	12228	Btg3	-1.07992	0.69294	FALSE	-1.93669	0.144404	FALSE	-0.843466	0.544375	FALSE	-1.58966	0.0197586	TRUE
Merged-chr17-50771676-2	chr17	50771571	50771781	+	intron	intron (NM_013880, intron 3 of 5)	-66330	NM_001297747	12228	Btg3	0.445358	0.994825	FALSE	-0.245078	1	FALSE	-0.229477	0.993017	FALSE	-4.60536	2.23177e-06	TRUE
Merged-chr17-50749450-5	chr17	50749360	50749547	+	intron	intron (NM_013880, intron 2 of 5)	-88553	NM_001297747	12228	Btg3	-0.907978	0.69294	FALSE	-0.579023	0.755114	FALSE	-1.96284	0.0226604	TRUE	-6.13128	7.67975e-12	TRUE
Merged-chr17-50771040-2	chr17	50770942	50771139	+	intron	intron (NM_013880, intron 3 of 5)	-66966	NM_001297747	12228	Btg3	-0.133211	1	FALSE	0.143832	1	FALSE	-0.6378	0.694571	FALSE	-3.00606	4.75747e-05	TRUE
Merged-chr17-50771308-7	chr17	50771158	50771506	+	intron	intron (NM_013880, intron 3 of 5)	-66674	NM_001297747	12228	Btg3	-0.089895	1	FALSE	-0.232053	0.983421	FALSE	-0.559698	0.603131	FALSE	-3.73254	3.24889e-11	TRUE
Merged-chr17-50770752-4	chr17	50770550	50770930	+	intron	intron (NM_013880, intron 3 of 5)	-67266	NM_001297747	12228	Btg3	-0.487772	0.871948	FALSE	-0.562598	0.635235	FALSE	-0.996328	0.136389	FALSE	-4.87634	7.53231e-18	TRUE
Merged-chr4-141322468-7	chr4	141322313	141322597	+	exon	exon (NM_172338, exon 13 of 15)	19865	NM_001081408	75986	Agmat	1.45597	0.412458	FALSE	1.54169	0.218282	FALSE	2.02861	0.00666726	TRUE	0.283762	0.838554	FALSE
Merged-chrX-6998288-7	chrX	6998128	6998450	+	promoter-TSS	promoter-TSS (NR_027925)	-116	NR_027925	68355	2010204K13Rik	-0.855977	0.765813	FALSE	-0.990112	0.454294	FALSE	-0.921967	0.309437	FALSE	-1.50821	0.00211795	TRUE
Merged-chr3-115522074-4	chr3	115521988	115522154	+	Intergenic	Intergenic	68906	NR_027894	68161	A930005H10Rik	1.66496	0.644587	FALSE	1.41641	0.59432	FALSE	1.76652	0.273775	FALSE	1.72214	0.0457135	TRUE
Merged-chr3-115518625-6	chr3	115518540	115518726	+	Intergenic	Intergenic	72344	NR_027894	68161	A930005H10Rik	-0.22662	1	FALSE	-1.35185	0.310152	FALSE	-1.19371	0.315692	FALSE	-1.51862	0.0143757	TRUE
Merged-chr3-115523202-2	chr3	115523121	115523284	+	Intergenic	Intergenic	67775	NR_027894	68161	A930005H10Rik	0.796269	1	FALSE	1.54508	0.472177	FALSE	1.20889	0.543123	FALSE	2.17457	0.00295236	TRUE
Merged-chr3-115557915-7	chr3	115557761	115558121	+	Intergenic	Intergenic	33036	NR_027894	68161	A930005H10Rik	0.195424	1	FALSE	-0.354222	0.989199	FALSE	0.141406	1	FALSE	1.42653	0.000599331	TRUE
Merged-chr8-13601377-9	chr8	13601280	13601488	+	intron	L1MC|LINE|L1	-38923	NM_025601	66501	1700029H14Rik	-0.860488	0.571619	FALSE	-0.678093	0.589455	FALSE	-1.24838	0.0727092	FALSE	-1.61589	0.0010807	TRUE
Merged-chr8-13595002-10	chr8	13594866	13595122	+	intron	intron (NM_009025, intron 7 of 23)	-32533	NM_025601	66501	1700029H14Rik	-0.427867	0.918977	FALSE	-0.359199	0.865422	FALSE	-0.356993	0.769373	FALSE	-0.828688	0.0373114	TRUE
Merged-chr8-13600532-9	chr8	13600419	13600669	+	intron	intron (NM_009025, intron 4 of 23)	-38083	NM_025601	66501	1700029H14Rik	-0.700546	0.776613	FALSE	-0.820736	0.460048	FALSE	-1.34082	0.0641695	FALSE	0.799558	0.0349427	TRUE
Merged-chr11-83037502-1	chr11	83037427	83037577	+	intron	intron (NR_015519, intron 1 of 3)	424	NR_015519	100043636	AI662270	-0.327525	1	FALSE	0.595344	1	FALSE	0.821988	0.914118	FALSE	2.21196	0.0310331	TRUE
Merged-chr1-21085125-1	chr1	21085050	21085200	+	Intergenic	PB1D7|SINE|Alu	-15819	NM_177409	170829	Tram2	3.64072	0.994795	FALSE	0	1	FALSE	0	1	FALSE	5.96252	0.0108933	TRUE
Merged-chr1-21054525-2	chr1	21054437	21054614	+	intron	intron (NM_177409, intron 1 of 10)	14781	NM_177409	170829	Tram2	0.572496	1	FALSE	3.23756	0.555659	FALSE	2.80902	0.53066	FALSE	5.62983	9.36868e-10	TRUE
Merged-chr1-21028498-2	chr1	21028415	21028581	+	intron	intron (NM_177409, intron 1 of 10)	40808	NM_177409	170829	Tram2	0.0226071	1	FALSE	0.328335	1	FALSE	-1.13449	0.909095	FALSE	2.98345	9.91958e-07	TRUE
Merged-chr1-21028158-1	chr1	21028083	21028233	+	intron	intron (NM_177409, intron 1 of 10)	41148	NM_177409	170829	Tram2	0.490144	1	FALSE	1.2682	0.953159	FALSE	2.14096	0.672552	FALSE	4.60205	2.11187e-07	TRUE
Merged-chr1-21031196-9	chr1	21031021	21031337	+	intron	intron (NM_177409, intron 1 of 10)	38127	NM_177409	170829	Tram2	-0.0473119	1	FALSE	-0.275834	0.970726	FALSE	-0.221776	0.944426	FALSE	1.04771	0.00585861	TRUE
Merged-chr3-75081546-5	chr3	75081385	75081681	+	Intergenic	B4A|SINE|B4	-7533	NM_026460	67931	Serpini2	-0.639208	0.932561	FALSE	-0.987625	0.625048	FALSE	-0.828019	0.563655	FALSE	-4.81639	8.79741e-08	TRUE
Merged-chr3-75101122-8	chr3	75101009	75101278	+	Intergenic	Intergenic	-27143	NM_026460	67931	Serpini2	-0.769382	0.622651	FALSE	-1.08758	0.244226	FALSE	-1.22265	0.0436123	TRUE	-4.8221	1.54454e-16	TRUE
Merged-chr6-122477754-9	chr6	122477633	122477911	+	intron	intron (NM_015776, intron 9 of 9)	14078	NM_015776	50530	Mfap5	0.41002	1	FALSE	0.866779	0.523134	FALSE	1.38897	0.0303023	TRUE	0.239655	0.807443	FALSE
Merged-chr3-67328862-3	chr3	67328733	67328971	+	Intergenic	Intergenic	-9407	NM_001164763	109222	Rarres1	0.352176	1	FALSE	0.0682127	1	FALSE	0.0955942	1	FALSE	-3.09122	0.0308364	TRUE
Merged-chr3-67300391-5	chr3	67300280	67300499	+	intron	intron (NM_001164763, intron 1 of 5)	19056	NM_001164763	109222	Rarres1	-1.05657	0.69294	FALSE	-0.946477	0.584463	FALSE	-1.07616	0.399436	FALSE	-3.56758	2.44122e-06	TRUE
Merged-chr3-67302128-8	chr3	67302000	67302232	+	intron	intron (NM_001164763, intron 1 of 5)	17329	NM_001164763	109222	Rarres1	-0.625287	0.931588	FALSE	-0.359849	0.954429	FALSE	-0.330131	0.885885	FALSE	-2.64454	1.29474e-05	TRUE
Merged-chr7-127245801-4	chr7	127245667	127245937	+	promoter-TSS	promoter-TSS (NM_145586)	-138	NM_145586	233806	Tmem159	0.616471	1	FALSE	1.05855	0.750312	FALSE	1.21692	0.598819	FALSE	1.71257	0.0153174	TRUE
Merged-chr10-80065626-8	chr10	80065516	80065727	+	promoter-TSS	promoter-TSS (NM_019575)	-4	NM_001100606	100113398	Adat3	-0.240704	1	FALSE	-0.520852	0.795303	FALSE	-0.629969	0.576304	FALSE	-1.14089	0.0256161	TRUE
Merged-chr3-112774728-1	chr3	112774653	112774803	+	Intergenic	ORR1B1|LTR|MaLR	184917	NM_001190403	545562	Amy2b	4.42654	0.898849	FALSE	3.02975	0.987148	FALSE	3.77587	0.769373	FALSE	5.72361	0.0258113	TRUE
Merged-chr1-155742250-3	chr1	155742172	155742332	+	Intergenic	Intergenic	3476	NM_178244	240819	Teddm1	2.16973	0.766809	FALSE	1.92771	0.711886	FALSE	3.17444	0.026541	TRUE	0.864474	0.678031	FALSE
Merged-chr18-60962967-1	chr18	60962892	60963042	+	promoter-TSS	promoter-TSS (NM_001042605)	-536	NM_001042605	16149	Cd74	-0.0482307	1	FALSE	-0.216965	1	FALSE	-0.30374	0.975343	FALSE	-2.4814	0.00154248	TRUE
Merged-chr18-60965449-5	chr18	60965356	60965538	+	intron	intron (NM_010545, intron 1 of 7)	1944	NM_010545	16149	Cd74	0.100836	1	FALSE	-0.56968	0.724009	FALSE	-0.932778	0.358816	FALSE	-1.12576	0.0201016	TRUE
Merged-chr18-60951804-9	chr18	60951675	60951920	+	Intergenic	L2|LINE|L2	-11706	NM_001042605	16149	Cd74	0.0741721	1	FALSE	-0.0194957	1	FALSE	-0.272317	0.88666	FALSE	-2.67079	1.15453e-07	TRUE
Merged-chr18-50474004-6	chr18	50473922	50474083	+	Intergenic	Intergenic	35979	NM_001004061	225497	Fam170a	1.15076	0.906853	FALSE	1.35015	0.614972	FALSE	1.62271	0.336793	FALSE	-6.26829	0.0375882	TRUE
Merged-chr17-40456222-3	chr17	40456092	40456360	+	promoter-TSS	promoter-TSS (NM_009638)	-70	NM_009638	11571	Crisp1	-1.62628	0.245636	FALSE	-2.73114	0.00870371	TRUE	-3.49777	0.000338695	TRUE	-3.877	2.42877e-07	TRUE
Merged-chr6-71266691-2	chr6	71266610	71266772	+	Intergenic	Intergenic	-6115	NM_009858	12526	Cd8b1	-0.125393	1	FALSE	1.41228	0.539894	FALSE	0.702381	0.890988	FALSE	-5.67457	0.0270631	TRUE
Merged-chr1-174573956-4	chr1	174573814	174574109	+	Intergenic	MLT1H2-int|LTR|MaLR	-10856	NM_026725	68440	Dusp23	-0.0564053	1	FALSE	0.441886	0.925236	FALSE	-0.344201	1	FALSE	-2.21354	0.0130489	TRUE
Merged-chr4-116358153-4	chr4	116358034	116358271	+	promoter-TSS	promoter-TSS (NM_011034)	-52	NM_011034	18477	Prdx1	0.488769	1	FALSE	0.715794	0.764633	FALSE	0.503249	0.852468	FALSE	1.32317	0.0143862	TRUE
Merged-chr10-38986308-2	chr10	38986199	38986417	+	Intergenic	Intergenic	-102708	NM_001127376	327743	Wisp3	-0.852348	0.958761	FALSE	-0.581169	0.966357	FALSE	-0.767662	0.775139	FALSE	-3.44735	0.00358682	TRUE
Merged-chr10-38912719-3	chr10	38912638	38912798	+	Intergenic	Intergenic	-29118	NM_001127376	327743	Wisp3	-1.50826	0.564218	FALSE	-2.11426	0.189849	FALSE	-2.22438	0.11507	FALSE	-3.72257	9.7971e-05	TRUE
Merged-chr10-38891653-9	chr10	38891557	38891761	+	Intergenic	Intergenic	-8059	NM_001127376	327743	Wisp3	-1.31616	0.216561	FALSE	-1.19148	0.142927	FALSE	-1.87583	0.0115344	TRUE	-1.24158	0.00292633	TRUE
Merged-chr16-32247251-10	chr16	32247108	32247388	+	promoter-TSS	promoter-TSS (NM_001185162)	-65	NM_001185162	68980	Wdr53	0.38265	1	FALSE	0.573499	0.781594	FALSE	0.409947	0.854717	FALSE	1.58033	0.000174628	TRUE
Merged-chr4-56235094-8	chr4	56234982	56235207	+	Intergenic	Intergenic	519203	NM_025271	11471	Actl7b	0.398865	1	FALSE	-0.218616	1	FALSE	-0.534903	0.766404	FALSE	-1.90825	0.00284033	TRUE
Merged-chr4-56235514-8	chr4	56235394	56235611	+	Intergenic	Intergenic	518795	NM_025271	11471	Actl7b	0.100219	1	FALSE	0.284966	0.992526	FALSE	-0.392852	0.876446	FALSE	-3.08159	5.0182e-05	TRUE
Merged-chr6-145829323-1	chr6	145829248	145829398	+	Intergenic	MER3|DNA|MER1_type	-15383	NM_001271768	79362	Bhlhe41	0	1	FALSE	4.12651	0.814251	FALSE	0	1	FALSE	6.04522	0.00862834	TRUE
Merged-chr6-145831221-2	chr6	145831091	145831351	+	Intergenic	Intergenic	-17281	NM_001271768	79362	Bhlhe41	0.398542	1	FALSE	0.792662	0.978607	FALSE	1.9087	0.472479	FALSE	2.22291	0.0440046	TRUE
Merged-chr6-145812074-1	chr6	145811999	145812149	+	exon	exon (NM_024469, exon 5 of 5)	1866	NM_024469	79362	Bhlhe41	2.5927	0.755095	FALSE	2.18879	0.789186	FALSE	1.00481	1	FALSE	3.27723	0.0066827	TRUE
Merged-chr6-145831654-3	chr6	145831573	145831742	+	Intergenic	L1MB7|LINE|L1	-17717	NM_001271768	79362	Bhlhe41	1.30288	0.97843	FALSE	1.19965	0.871933	FALSE	2.07926	0.310545	FALSE	2.44802	0.00575259	TRUE
Merged-chr6-145802355-2	chr6	145802261	145802449	+	Intergenic	RSINE1|SINE|B4	11585	NM_024469	79362	Bhlhe41	0.338218	1	FALSE	0.818195	0.977688	FALSE	0.722789	1	FALSE	2.91826	1.84558e-05	TRUE
Merged-chr6-145815229-3	chr6	145815113	145815339	+	Intergenic	CpG	-1286	NM_001271768	79362	Bhlhe41	-0.417064	1	FALSE	-0.635146	0.997537	FALSE	-0.181293	1	FALSE	1.94134	0.00177016	TRUE
Merged-chr6-145814125-1	chr6	145814050	145814200	+	promoter-TSS	promoter-TSS (NM_024469)	-185	NM_001271768	79362	Bhlhe41	-0.339063	1	FALSE	0.12279	1	FALSE	1.07537	0.920277	FALSE	3.12051	0.00141723	TRUE
Merged-chr6-145809112-2	chr6	145809001	145809223	+	3'UTR	3' UTR (NM_024469, exon 5 of 5)	4828	NM_024469	79362	Bhlhe41	-1.01388	1	FALSE	0.529509	0.987148	FALSE	0.517452	0.967205	FALSE	1.98413	0.000950472	TRUE
Merged-chr6-145811723-2	chr6	145811600	145811847	+	exon	exon (NM_024469, exon 5 of 5)	2217	NM_024469	79362	Bhlhe41	0.0645034	1	FALSE	-0.0536685	1	FALSE	-0.318966	1	FALSE	1.46859	0.0304307	TRUE
Merged-chr6-145795645-2	chr6	145795550	145795740	+	Intergenic	Intergenic	18295	NM_024469	79362	Bhlhe41	1.15123	1	FALSE	3.24089	0.433078	FALSE	2.64768	0.572796	FALSE	5.68569	4.06356e-10	TRUE
Merged-chr6-145807159-1	chr6	145807084	145807234	+	3'UTR	3' UTR (NM_024469, exon 5 of 5)	6781	NM_024469	79362	Bhlhe41	0	1	FALSE	0	1	FALSE	4.19074	0.70516	FALSE	8.02103	6.14221e-08	TRUE
Merged-chr6-145842075-8	chr6	145841789	145842270	+	Intergenic	MIRb|SINE|MIR	-28089	NM_001271768	79362	Bhlhe41	-0.217182	1	FALSE	0.148561	1	FALSE	0.65179	0.47212	FALSE	1.65401	1.82658e-05	TRUE
Merged-chr16-14317970-1	chr16	14317895	14318045	+	promoter-TSS	promoter-TSS (NM_025345)	-545	NM_025345	66086	Fopnl	-0.866046	0.900661	FALSE	0.158553	1	FALSE	-0.763215	0.694733	FALSE	-1.56582	0.0428782	TRUE
Merged-chr16-14317508-10	chr16	14317358	14317620	+	promoter-TSS	promoter-TSS (NM_025345)	-64	NM_025345	66086	Fopnl	-0.288715	0.969216	FALSE	-0.418399	0.678276	FALSE	-0.531281	0.318348	FALSE	-1.08056	0.000600087	TRUE
Merged-chr13-3742384-6	chr13	3742294	3742479	+	Intergenic	Intergenic	61178	NM_027416	70405	Calml3	-0.201084	1	FALSE	-0.600602	0.827536	FALSE	-0.461124	0.876694	FALSE	-2.37684	0.000698782	TRUE
Merged-chr13-3749033-8	chr13	3748870	3749150	+	Intergenic	Intergenic	54554	NM_027416	70405	Calml3	-1.01732	0.609558	FALSE	-1.06828	0.406766	FALSE	-1.01471	0.290627	FALSE	-4.65969	1.80656e-09	TRUE
Merged-chr2-163536662-1	chr2	163536587	163536737	+	intron	intron (NM_001164053, intron 2 of 3)	16889	NM_011106	18769	Pkig	2.95009	1	FALSE	3.70887	0.892992	FALSE	2.39169	1	FALSE	6.36454	0.00235338	TRUE
Merged-chr2-163541264-1	chr2	163541189	163541339	+	intron	intron (NM_001164053, intron 2 of 3)	21491	NM_011106	18769	Pkig	0.809091	1	FALSE	0.776892	1	FALSE	1.38633	0.93292	FALSE	3.46348	0.00222647	TRUE
Merged-chr2-163488050-2	chr2	163487949	163488152	+	intron	B4A|SINE|B4	3856	NM_001164053	18769	Pkig	-0.630302	1	FALSE	0.73256	1	FALSE	0.696412	1	FALSE	2.90703	0.00369923	TRUE
Merged-chr10-51210701-8	chr10	51210598	51210803	+	promoter-TSS	promoter-TSS (NM_001291894)	-4	NM_013532	14728	Lilrb4	-0.32593	1	FALSE	-0.591535	0.702553	FALSE	-0.501613	0.643923	FALSE	-4.0277	2.7458e-12	TRUE
Merged-chr19-21703779-3	chr19	21703684	21703875	+	intron	intron (NM_025423, intron 1 of 3)	23502	NM_025423	66206	1110059E24Rik	-1.56175	0.459988	FALSE	-0.972902	0.63415	FALSE	-1.18417	0.358035	FALSE	-2.77633	0.000360766	TRUE
Merged-chr19-21658279-10	chr19	21658104	21658473	+	Intergenic	Intergenic	68993	NM_025423	66206	1110059E24Rik	-0.391676	0.920886	FALSE	-0.747507	0.370584	FALSE	-1.26458	0.00814255	TRUE	-1.19958	0.0002398	TRUE
Merged-chr3-51182664-2	chr3	51182585	51182743	+	Intergenic	Intergenic	17805	NR_028121	67749	Mgarp	0.677037	1	FALSE	1.05442	1	FALSE	0.0823249	1	FALSE	3.15186	0.0124524	TRUE
Merged-chr3-51182209-2	chr3	51182128	51182290	+	Intergenic	L1ME1|LINE|L1	18260	NR_028121	67749	Mgarp	0.650911	1	FALSE	1.0489	0.987148	FALSE	0.679648	1	FALSE	3.30875	0.00384746	TRUE
Merged-chr9-106340770-10	chr9	106340555	106340915	+	promoter-TSS	promoter-TSS (NM_001276442)	-168	NM_025371	109652	Acy1	0.384001	0.999594	FALSE	0.51043	0.79013	FALSE	0.0986689	1	FALSE	1.6244	5.50339e-05	TRUE
Merged-chr6-121177055-1	chr6	121176980	121177130	+	TTS	TTS (NM_017379)	16267	NM_017379	53857	Tuba8	-0.887034	0.978653	FALSE	-0.744725	0.901312	FALSE	-1.77184	0.395115	FALSE	-4.48037	0.00619836	TRUE
Merged-chr5-43671186-2	chr5	43671098	43671275	+	intron	intron (NM_175937, intron 7 of 10)	-44593	NR_028417	665934	Gm7854	-0.0699039	1	FALSE	-0.837953	0.869211	FALSE	0.194293	1	FALSE	-2.69002	0.0262491	TRUE
Merged-chr5-43716185-1	chr5	43716110	43716260	+	Intergenic	Intergenic	-89592	NR_028417	665934	Gm7854	0	1	FALSE	0	1	FALSE	3.25543	0.93292	FALSE	6.70167	0.000295327	TRUE
Merged-chr5-43715771-2	chr5	43715641	43715902	+	Intergenic	A-rich|Low_complexity|Low_complexity	-89178	NR_028417	665934	Gm7854	2.15475	1	FALSE	3.43371	0.987148	FALSE	3.2554	0.93292	FALSE	7.21989	1.14757e-05	TRUE
Merged-chr5-43746611-3	chr5	43746491	43746756	+	Intergenic	Intergenic	-120030	NR_028417	665934	Gm7854	0.390233	1	FALSE	1.66655	0.781197	FALSE	2.08298	0.289618	FALSE	4.6925	3.92504e-18	TRUE
Merged-chr13-62981840-3	chr13	62981736	62981941	+	intron	intron (NM_019395, intron 1 of 6)	7804	NM_019395	14121	Fbp1	-0.524996	0.994795	FALSE	-1.27594	0.483003	FALSE	-1.64105	0.212408	FALSE	-2.63266	0.000819802	TRUE
Merged-chr17-35331318-1	chr17	35331243	35331393	+	promoter-TSS	promoter-TSS (NM_008518)	-134	NM_008518	16994	Ltb	2.4969	0.931588	FALSE	3.64231	0.313369	FALSE	2.69888	0.603931	FALSE	3.534	0.0182366	TRUE
Merged-chr4-155028976-1	chr4	155028901	155029051	+	exon	exon (NM_145124, exon 19 of 19)	-1483	NM_011985	26561	Mmp23	0.0367837	1	FALSE	0.0338956	1	FALSE	0.555489	0.938077	FALSE	1.94632	0.00589997	TRUE
Merged-chr9-106350012-3	chr9	106349929	106350093	+	promoter-TSS	promoter-TSS (NM_029631)	-2	NM_001110272	68644	Abhd14a	2.21379	0.791154	FALSE	1.98594	0.70876	FALSE	1.86985	0.634757	FALSE	3.13905	0.0038867	TRUE
Merged-chr13-45204621-4	chr13	45204470	45204761	+	Intergenic	Intergenic	-107150	NM_025772	94245	Dtnbp1	0.0243225	1	FALSE	0.0449147	1	FALSE	0.873071	0.626586	FALSE	-3.87634	0.00872546	TRUE
Merged-chr13-45101385-7	chr13	45101297	45101490	+	Intergenic	Intergenic	-3928	NM_025772	94245	Dtnbp1	-0.14346	1	FALSE	-0.546635	0.909701	FALSE	-0.665221	0.768943	FALSE	-2.59566	0.00227013	TRUE
Merged-chr13-44965333-3	chr13	44965254	44965413	+	intron	LSU-rRNA_Hsa|rRNA|rRNA	132132	NM_025772	94245	Dtnbp1	0.219948	1	FALSE	0.529401	0.940769	FALSE	1.30807	0.199713	FALSE	2.81069	1.10326e-10	TRUE
Merged-chr13-44965008-7	chr13	44964920	44965117	+	intron	LSU-rRNA_Hsa|rRNA|rRNA	132447	NM_025772	94245	Dtnbp1	0.865199	0.926871	FALSE	1.83629	0.0651869	FALSE	1.77873	0.0394309	TRUE	3.5256	6.52896e-16	TRUE
Merged-chr8-91156327-1	chr8	91156252	91156402	+	intron	intron (NM_027840, intron 1 of 3)	3700	NM_027840	71607	Snx20	-1.64852	1	FALSE	0.202207	1	FALSE	-0.30831	1	FALSE	2.80143	0.017392	TRUE
Merged-chr10-74887461-1	chr10	74887386	74887536	+	intron	intron (NM_133995, intron 4 of 9)	17805	NM_133995	103149	Upb1	5.12911	0.671333	FALSE	2.13932	1	FALSE	0	1	FALSE	5.81226	0.0189434	TRUE
Merged-chr10-74874290-1	chr10	74874215	74874365	+	intron	intron (NM_133995, intron 1 of 9)	4634	NM_133995	103149	Upb1	2.05916	0.96454	FALSE	1.98335	0.818311	FALSE	1.76152	0.778723	FALSE	3.54934	0.00377706	TRUE
Merged-chr11-83409415-2	chr11	83409332	83409498	+	intron	intron (NR_036452, intron 1 of 8)	-2826	NM_009139	20305	Ccl6	-0.0496572	1	FALSE	-0.541917	0.987148	FALSE	0.991741	0.610312	FALSE	-3.82847	0.0485609	TRUE
Merged-chr18-70631530-2	chr18	70631434	70631626	+	promoter-TSS	promoter-TSS (NM_001289650)	-578	NM_029019	170461	Stard6	1.35358	0.934913	FALSE	1.4168	0.796021	FALSE	2.10318	0.393486	FALSE	2.19021	0.0428735	TRUE
Merged-chr18-70596077-8	chr18	70595987	70596171	+	Intergenic	Intergenic	-36029	NM_029019	170461	Stard6	0.29024	1	FALSE	0.0397024	1	FALSE	-0.0212715	1	FALSE	-5.52582	1.85771e-18	TRUE
Merged-chr1-78534324-10	chr1	78534157	78534459	+	intron	intron (NM_026713, intron 6 of 6)	26673	NM_026713	68393	Mogat1	-0.159744	1	FALSE	-0.397216	0.672946	FALSE	-0.524173	0.2484	FALSE	-1.29809	6.39898e-06	TRUE
Merged-chr12-114378656-8	chr12	114378551	114378752	+	5'UTR	5' UTR (NM_024223, exon 1 of 7)	204	NM_024223	68337	Crip2	-0.15107	1	FALSE	0.295048	0.987148	FALSE	0.306424	0.926606	FALSE	1.04241	0.0254684	TRUE
Merged-chr3-37318808-4	chr3	37318715	37318923	+	promoter-TSS	promoter-TSS (NM_021343)	-301	NM_153561	229228	Nudt6	-0.277352	0.996855	FALSE	-0.656339	0.543198	FALSE	-1.31194	0.00810818	TRUE	-0.94996	0.00535533	TRUE
Merged-chr5-140807862-7	chr5	140807763	140807960	+	promoter-TSS	promoter-TSS (NM_026510)	-9	NM_026510	68017	Ftsj2	1.83882	0.49289	FALSE	0.701447	0.9633	FALSE	1.59931	0.343589	FALSE	2.19436	0.00216698	TRUE
Merged-chr12-72075984-3	chr12	72075822	72076142	+	intron	CpG	372	NM_011184	19167	Psma3	0.507409	0.906853	FALSE	-0.137367	1	FALSE	-0.622234	0.593916	FALSE	0.880674	0.0336084	TRUE
Merged-chr17-5402850-4	chr17	5402759	5402938	+	Intergenic	Intergenic	15919	NM_175349	106557	Ldhal6b	3.31598	0.558193	FALSE	3.88261	0.189849	FALSE	2.18408	0.795866	FALSE	4.39895	0.000506148	TRUE
Merged-chr17-5316677-6	chr17	5316504	5316866	+	intron	intron (NM_001085355, intron 11 of 19)	102082	NM_175349	106557	Ldhal6b	-0.191957	1	FALSE	-0.3542	0.972194	FALSE	0.264696	0.94621	FALSE	-1.75411	0.00526196	TRUE
Merged-chr17-5239056-3	chr17	5238980	5239134	+	intron	intron (NM_001085355, intron 4 of 19)	179710	NM_175349	106557	Ldhal6b	0.123581	1	FALSE	0.0475545	1	FALSE	-1.17692	0.221069	FALSE	-2.12245	0.000320805	TRUE
Merged-chr17-5238753-6	chr17	5238653	5238845	+	intron	intron (NM_001085355, intron 4 of 19)	180018	NM_175349	106557	Ldhal6b	-0.666777	0.801768	FALSE	-0.779625	0.607223	FALSE	-0.577599	0.564782	FALSE	-3.40854	2.15197e-09	TRUE
Merged-chr17-5295847-10	chr17	5295703	5296045	+	intron	intron (NM_001085355, intron 8 of 19)	122893	NM_175349	106557	Ldhal6b	-0.32766	1	FALSE	-0.777602	0.587653	FALSE	-0.479243	0.732675	FALSE	0.976209	0.0172838	TRUE
Merged-chr17-25934104-5	chr17	25934012	25934200	+	promoter-TSS	promoter-TSS (NM_133719)	-116	NM_133719	70083	Metrn	3.31189	0.244077	FALSE	2.48921	0.580724	FALSE	2.4757	0.552377	FALSE	3.2924	0.00950929	TRUE
Merged-chr1-182707853-4	chr1	182707757	182707949	+	Intergenic	Intergenic	35881	NM_008210	15078	H3f3a	0.00243287	1	FALSE	-0.254648	1	FALSE	-0.268932	1	FALSE	1.39339	0.0364567	TRUE
Merged-chr1-182744167-3	chr1	182744028	182744304	+	promoter-TSS	promoter-TSS (NM_008210)	-432	NM_008210	15078	H3f3a	0.523852	1	FALSE	0.942848	0.780743	FALSE	-0.412404	1	FALSE	1.72034	0.00333323	TRUE
Merged-chr1-182760111-8	chr1	182759980	182760228	+	Intergenic	Intergenic	-16370	NM_008210	15078	H3f3a	0.0436064	1	FALSE	-0.488115	0.81672	FALSE	-1.17607	0.190722	FALSE	-1.40652	0.0152227	TRUE
Merged-chr14-119234513-1	chr14	119234438	119234588	+	intron	ORR1D2|LTR|MaLR	-19659	NM_021386	58187	Cldn10	-1.20846	0.795172	FALSE	-1.91642	0.329928	FALSE	-3.41824	0.0519248	FALSE	-4.10103	0.000315037	TRUE
Merged-chr14-119250022-1	chr14	119249947	119250097	+	intron	intron (NM_001160097, intron 1 of 3)	-4150	NM_021386	58187	Cldn10	1.25257	1	FALSE	0.327192	1	FALSE	1.71545	0.719419	FALSE	3.12245	0.00583803	TRUE
Merged-chr14-119249705-2	chr14	119249616	119249794	+	intron	intron (NM_001160097, intron 1 of 3)	-4467	NM_021386	58187	Cldn10	0.47364	1	FALSE	0.782554	0.892992	FALSE	0.340129	1	FALSE	1.84673	0.0119188	TRUE
Merged-chr14-119233637-4	chr14	119233534	119233774	+	intron	intron (NM_001160097, intron 1 of 3)	-20518	NM_021386	58187	Cldn10	0.0122217	1	FALSE	-0.1451	1	FALSE	-0.988716	0.634058	FALSE	-3.56388	0.00233523	TRUE
Merged-chr14-119253767-10	chr14	119253624	119253868	+	promoter-TSS	promoter-TSS (NM_001160099)	-426	NM_021386	58187	Cldn10	-0.198085	1	FALSE	-0.0428204	1	FALSE	-0.149157	0.983764	FALSE	-1.57902	6.89431e-06	TRUE
Merged-chr11-72020130-1	chr11	72020055	72020205	+	promoter-TSS	promoter-TSS (NM_026559)	-926	NM_026559	52700	Txndc17	3.55101	0.994795	FALSE	5.50686	0.426502	FALSE	4.95645	0.422408	FALSE	6.15264	0.00431426	TRUE
Merged-chr1-162181756-1	chr1	162181681	162181831	+	intron	intron (NM_001038621, intron 3 of 8)	-38733	NM_009786	12301	Cacybp	0	1	FALSE	4.39865	0.680254	FALSE	3.25529	0.93292	FALSE	6.11786	0.00672353	TRUE
Merged-chr1-162177246-3	chr1	162177126	162177358	+	intron	intron (NM_001038621, intron 4 of 8)	-34219	NM_009786	12301	Cacybp	-0.703398	0.938734	FALSE	-0.415905	0.964765	FALSE	-1.82065	0.197848	FALSE	-2.13262	0.00624367	TRUE
Merged-chr1-162164452-2	chr1	162164360	162164544	+	intron	RMER6A|LTR|ERVK	-21429	NM_009786	12301	Cacybp	-0.118974	1	FALSE	-0.687848	0.849567	FALSE	-0.361369	0.951518	FALSE	-1.78014	0.0311221	TRUE
Merged-chr1-162177831-5	chr1	162177730	162177944	+	intron	intron (NM_001038621, intron 3 of 8)	-34814	NM_009786	12301	Cacybp	-0.215181	1	FALSE	-0.484319	0.90784	FALSE	-1.2845	0.309437	FALSE	-2.21589	0.0014386	TRUE
Merged-chr1-162198662-7	chr1	162198538	162198781	+	intron	intron (NM_001038621, intron 2 of 8)	-55636	NM_009786	12301	Cacybp	-0.897839	0.790428	FALSE	-0.376289	0.938835	FALSE	0.196044	1	FALSE	-4.89389	1.0995e-07	TRUE
Merged-chr1-162164163-9	chr1	162164057	162164271	+	intron	intron (NM_001038621, intron 6 of 8)	-21141	NM_009786	12301	Cacybp	-0.661897	0.791785	FALSE	-0.663942	0.621861	FALSE	-0.756935	0.471181	FALSE	-1.32396	0.00552586	TRUE
Merged-chr1-162176287-10	chr1	162176163	162176426	+	intron	intron (NM_001038621, intron 4 of 8)	-33271	NM_009786	12301	Cacybp	-0.814301	0.494713	FALSE	-0.682237	0.481076	FALSE	-0.700298	0.326341	FALSE	-2.57902	9.51274e-11	TRUE
Merged-chr4-3798019-2	chr4	3797930	3798108	+	exon	exon (NM_020021, exon 1 of 1)	1233	NM_020021	17451	Mos	2.07525	0.807524	FALSE	1.26985	0.961199	FALSE	0.788458	1	FALSE	2.51891	0.0268423	TRUE
Merged-chr4-3802159-1	chr4	3802084	3802234	+	Intergenic	CpG	-2907	NM_020021	17451	Mos	-0.220386	1	FALSE	2.41565	0.649075	FALSE	1.39683	0.93292	FALSE	3.75437	0.00101448	TRUE
Merged-chr4-3802400-2	chr4	3802323	3802478	+	Intergenic	CpG	-3148	NM_020021	17451	Mos	0.932524	1	FALSE	1.28917	0.720611	FALSE	0.106176	1	FALSE	2.128	0.0060615	TRUE
Merged-chr16-30155313-4	chr16	30155191	30155461	+	Intergenic	Intergenic	89883	NM_008235	15205	Hes1	-0.576449	1	FALSE	-0.428769	0.973864	FALSE	-0.984106	0.595522	FALSE	-5.51121	2.77192e-06	TRUE
Merged-chr3-103010522-10	chr3	103010379	103010662	+	Intergenic	Intergenic	34886	NM_026602	68183	Bcas2	-0.414916	0.906853	FALSE	-0.165606	1	FALSE	-0.346426	0.769373	FALSE	-1.75789	1.44123e-06	TRUE
Merged-chr9-119156903-2	chr9	119156809	119156997	+	intron	L1_Rod|LINE|L1	-16093	NR_033303	109280	Slc22a13b-ps	-0.279796	1	FALSE	3.01048	0.479007	FALSE	1.92594	0.885911	FALSE	4.071	0.00143674	TRUE
Merged-chr9-119175171-10	chr9	119174990	119175338	+	intron	intron (NR_045693, intron 8 of 18)	-34354	NR_033303	109280	Slc22a13b-ps	0.571088	0.891525	FALSE	1.31953	0.0453493	TRUE	1.85159	1.96139e-05	TRUE	2.20762	3.49952e-11	TRUE
Merged-chr3-129607966-1	chr3	129607891	129608041	+	intron	intron (NM_009811, intron 1 of 6)	3623	NM_009811	12368	Casp6	-0.847494	0.96422	FALSE	-0.996937	0.745706	FALSE	-1.20052	0.595276	FALSE	-3.40564	0.00220835	TRUE
Merged-chr3-129606459-7	chr3	129606366	129606565	+	intron	intron (NM_009811, intron 1 of 6)	2122	NM_009811	12368	Casp6	-0.149159	1	FALSE	-0.59322	0.836215	FALSE	-0.0867743	1	FALSE	-7.58834	2.37082e-07	TRUE
Merged-chr3-129596548-1	chr3	129596473	129596623	+	intron	intron (NM_023196, intron 3 of 3)	-7795	NM_009811	12368	Casp6	2.28492	1	FALSE	3.02981	0.987148	FALSE	3.79642	0.80179	FALSE	7.31098	1.25164e-05	TRUE
Merged-chr3-129596210-2	chr3	129596107	129596314	+	intron	RMER15|LTR|ERVL	-8133	NM_009811	12368	Casp6	1.01313	1	FALSE	2.54589	0.649938	FALSE	3.92102	0.0961226	FALSE	5.52327	9.85014e-10	TRUE
Merged-chr16-59420884-1	chr16	59420809	59420959	+	intron	intron (NM_001081190, intron 2 of 8)	13676	NM_001081190	328699	Gabrr3	-1.30697	0.708788	FALSE	-1.23254	0.558762	FALSE	-0.968189	0.620233	FALSE	-1.7574	0.0472091	TRUE
Merged-chr14-62983325-1	chr14	62983250	62983400	+	intron	intron (NM_026001, intron 8 of 10)	32383	NM_026001	67153	Rnaseh2b	2.95018	1	FALSE	2.24812	1	FALSE	2.39129	1	FALSE	5.44684	0.0391092	TRUE
Merged-chr14-62983018-1	chr14	62982943	62983093	+	intron	intron (NM_026001, intron 8 of 10)	32076	NM_026001	67153	Rnaseh2b	0	1	FALSE	2.9377	0.987148	FALSE	3.25534	0.93292	FALSE	6.0087	0.0067673	TRUE
Merged-chr14-62965831-1	chr14	62965756	62965906	+	intron	intron (NM_026001, intron 2 of 10)	14889	NM_026001	67153	Rnaseh2b	2.76473	0.807524	FALSE	3.16651	0.507718	FALSE	1.48447	0.993866	FALSE	3.6327	0.03089	TRUE
Merged-chr14-62972612-2	chr14	62972499	62972726	+	intron	intron (NM_026001, intron 5 of 10)	21670	NM_026001	67153	Rnaseh2b	1.77304	1	FALSE	2.46028	0.734348	FALSE	1.47265	0.993866	FALSE	3.83047	0.0137624	TRUE
Merged-chr14-63008382-4	chr14	63008268	63008524	+	Intergenic	Intergenic	57454	NM_026001	67153	Rnaseh2b	0.869334	0.96454	FALSE	-0.0102103	1	FALSE	0.753963	0.788737	FALSE	1.44748	0.0314442	TRUE
Merged-chr8-13382748-1	chr8	13382673	13382823	+	Intergenic	Intergenic	14030	NM_009724	11945	Atp4b	3.98164	0.931718	FALSE	0	1	FALSE	5.41807	0.202452	FALSE	6.32472	0.00260082	TRUE
Merged-chr16-5013696-10	chr16	5013581	5013830	+	promoter-TSS	promoter-TSS (NM_133185)	-59	NM_133185	66049	Rogdi	0.292981	1	FALSE	-0.0303672	1	FALSE	0.234052	0.938999	FALSE	1.15124	0.00199992	TRUE
Merged-chr8-23618757-1	chr8	23618682	23618832	+	intron	intron (NM_011394, intron 1 of 10)	-31406	NM_001146117	102032	Smim19	3.4426	1	FALSE	3.79289	0.891807	FALSE	3.79645	0.80179	FALSE	6.05242	0.00864192	TRUE
Merged-chr8-23615095-3	chr8	23614985	23615190	+	intron	intron (NM_011394, intron 1 of 10)	-27736	NM_001146117	102032	Smim19	0.447382	1	FALSE	0.969189	0.84719	FALSE	0.313223	1	FALSE	1.86568	0.0179678	TRUE
Merged-chr8-23616646-2	chr8	23616550	23616742	+	intron	intron (NM_011394, intron 1 of 10)	-29295	NM_001146117	102032	Smim19	2.04244	0.994795	FALSE	2.39606	0.719816	FALSE	2.20482	0.785644	FALSE	4.79504	3.75998e-05	TRUE
Merged-chr2-53703885-1	chr2	53703810	53703960	+	Intergenic	Intergenic	234078	NM_023396	67874	Rprm	-1.14971	0.959332	FALSE	-1.05449	0.850595	FALSE	-2.75418	0.252214	FALSE	-4.22808	0.0205485	TRUE
Merged-chr9-123890657-2	chr9	123890577	123890738	+	Intergenic	Intergenic	2584	NM_007718	12770	Ccr1l1	-0.000195626	1	FALSE	0.010642	1	FALSE	1.3123	0.775039	FALSE	2.72394	0.00494435	TRUE
Merged-chr2-53938058-10	chr2	53937950	53938156	+	promoter-TSS	promoter-TSS (NM_023396)	-90	NM_023396	67874	Rprm	0.0754913	1	FALSE	-0.0133501	1	FALSE	-0.000376093	1	FALSE	-1.38765	0.00558646	TRUE
Merged-chr2-53703448-8	chr2	53703275	53703575	+	Intergenic	Intergenic	234538	NM_023396	67874	Rprm	-0.868183	0.426729	FALSE	-0.895386	0.373988	FALSE	-0.862293	0.183578	FALSE	-5.12762	1.52014e-21	TRUE
Merged-chr7-53844739-1	chr7	53844664	53844814	+	intron	intron (NM_013789, intron 9 of 10)	50438	NM_013789	27414	Sergef	-0.633284	1	FALSE	-0.879206	0.923085	FALSE	-0.304357	1	FALSE	-6.10705	0.0106635	TRUE
Merged-chr7-53862159-7	chr7	53861938	53862295	+	intron	intron (NM_013789, intron 8 of 10)	33061	NM_013789	27414	Sergef	-0.453956	0.931588	FALSE	-0.784993	0.409726	FALSE	-1.24358	0.077143	FALSE	-2.13259	8.40103e-07	TRUE
Merged-chr7-53862589-10	chr7	53862456	53862705	+	intron	intron (NM_013789, intron 8 of 10)	32597	NM_013789	27414	Sergef	-0.551611	0.752672	FALSE	-0.717433	0.416718	FALSE	-0.622805	0.332595	FALSE	-1.9058	1.98269e-07	TRUE
Merged-chr4-88431567-10	chr4	88431424	88431670	+	5'UTR	5' UTR (NM_001085532, exon 1 of 1)	589	NM_001085532	545649	Gm13276	0.266937	1	FALSE	0.111202	1	FALSE	0.204424	0.989299	FALSE	0.95159	0.026425	TRUE
Merged-chr15-102288909-2	chr15	102288785	102289034	+	promoter-TSS	promoter-TSS (NM_025385)	-692	NM_025385	66151	Prr13	-0.241312	1	FALSE	-1.13396	1	FALSE	-4.47222	0.62944	FALSE	3.07693	2.26345e-05	TRUE
Merged-chr15-102289493-10	chr15	102289339	102289666	+	promoter-TSS	promoter-TSS (NM_025385)	-99	NM_025385	66151	Prr13	-0.0988973	1	FALSE	-0.0905918	1	FALSE	0.176692	0.991184	FALSE	0.894375	0.0216036	TRUE
Merged-chr17-35998528-1	chr17	35998453	35998603	+	intron	CpG	265	NM_134122	106582	Nrm	0.105075	1	FALSE	-0.550941	1	FALSE	1.37133	0.727339	FALSE	2.4182	0.00759094	TRUE
Merged-chr2-90757956-3	chr2	90757850	90758059	+	exon	exon (NM_025576, exon 1 of 4)	253	NM_025576	66461	Ptpmt1	1.32143	0.97709	FALSE	1.47939	0.738227	FALSE	0.590364	1	FALSE	2.39366	0.00923337	TRUE
Merged-chr6-4036997-10	chr6	4036898	4037110	+	promoter-TSS	promoter-TSS (NM_009748)	-77	NM_009748	12068	Bet1	-0.503017	0.717026	FALSE	-0.724748	0.32796	FALSE	-0.509948	0.394168	FALSE	-0.792292	0.00921694	TRUE
Merged-chr6-124732742-2	chr6	124732664	124732821	+	Intergenic	RMER21A|LTR|ERV1	-3006	NM_013588	16977	Lrrc23	1.67388	0.96505	FALSE	1.43474	0.900748	FALSE	1.9028	0.595619	FALSE	2.64364	0.0219005	TRUE
Merged-chr14-62642051-2	chr14	62641946	62642156	+	Intergenic	RMER15|LTR|ERVL	269765	NM_173419	239133	Dleu7	-0.666991	1	FALSE	-2.42272	0.877286	FALSE	-0.292509	1	FALSE	3.31035	1.7915e-05	TRUE
Merged-chr17-35368250-2	chr17	35368167	35368334	+	intron	intron (NM_010909, intron 2 of 3)	4510	NM_010909	18038	Nfkbil1	-0.380697	1	FALSE	1.02437	0.955959	FALSE	1.80399	0.643923	FALSE	2.74104	0.0150004	TRUE
Merged-chr5-130524702-1	chr5	130524627	130524777	+	intron	intron (NM_007761, intron 4 of 5)	19526	NM_007761	12909	Crcp	2.28476	1	FALSE	4.76662	0.617671	FALSE	3.77587	0.769373	FALSE	5.91162	0.0109972	TRUE
Merged-chr3-121948882-2	chr3	121948800	121948965	+	5'UTR	5' UTR (NM_008129, exon 1 of 7)	407	NM_008129	14630	Gclm	0.490924	1	FALSE	1.21028	0.694089	FALSE	-0.0472294	1	FALSE	2.14185	0.00391571	TRUE
Merged-chr3-121949143-4	chr3	121949014	121949244	+	intron	CpG	654	NM_008129	14630	Gclm	1.17256	0.854889	FALSE	1.09568	0.715669	FALSE	1.20253	0.580119	FALSE	2.17197	0.0009796	TRUE
Merged-chr14-56364491-2	chr14	56364404	56364579	+	promoter-TSS	promoter-TSS (NM_026819)	30	NM_026819	52585	Dhrs1	1.84074	0.96422	FALSE	2.48961	0.483869	FALSE	2.36111	0.536031	FALSE	3.87529	0.00106218	TRUE
Merged-chr6-130188364-1	chr6	130188289	130188439	+	intron	intron (NM_013793, intron 3 of 6)	-5024	NM_001110323	16638	Klra7	-1.5952	0.783386	FALSE	-1.45971	0.608309	FALSE	-1.24307	0.672292	FALSE	-3.1036	0.0103096	TRUE
Merged-chr5-42156144-1	chr5	42156069	42156219	+	promoter-TSS	promoter-TSS (NM_007524)	-685	NM_007524	12020	Nkx3-2	0.0568931	1	FALSE	-1.70841	0.978794	FALSE	0.434015	1	FALSE	2.68605	0.0273114	TRUE
Merged-chr4-34083562-5	chr4	34083475	34083654	+	Intergenic	Intergenic	53476	NM_001290443	67652	Spaca1	-0.807002	0.872893	FALSE	-0.135262	1	FALSE	-1.14049	0.498996	FALSE	-5.20148	2.09573e-06	TRUE
Merged-chr4-34075902-4	chr4	34075790	34076001	+	Intergenic	Lx8|LINE|L1	61145	NM_001290443	67652	Spaca1	-1.38041	0.494122	FALSE	-1.09308	0.640871	FALSE	-1.34261	0.327976	FALSE	-5.67385	1.90165e-08	TRUE
Merged-chr17-35597832-2	chr17	35597710	35597954	+	Intergenic	ORR1C1|LTR|MaLR	-9202	NM_010391	15007	H2-Q10	-0.289529	1	FALSE	-0.0903225	1	FALSE	-0.59373	0.961404	FALSE	-2.6868	0.0307156	TRUE
Merged-chr9-83177933-3	chr9	83177831	83178046	+	Intergenic	Intergenic	-137724	NM_026122	94353	Hmgn3	-0.674252	0.959332	FALSE	-1.66923	0.380381	FALSE	-1.00942	0.547465	FALSE	-3.22852	0.000426219	TRUE
Merged-chr9-83171592-2	chr9	83171500	83171685	+	Intergenic	Intergenic	-131378	NM_026122	94353	Hmgn3	-0.405435	1	FALSE	0.0322324	1	FALSE	0.141739	1	FALSE	-1.86898	0.0446869	TRUE
Merged-chr9-83006036-10	chr9	83005938	83006178	+	intron	intron (NM_175074, intron 3 of 5)	34156	NM_175074	94353	Hmgn3	-0.048375	1	FALSE	0.176961	1	FALSE	0.0496088	1	FALSE	1.12781	0.00193438	TRUE
Merged-chr9-83007641-10	chr9	83007534	83007790	+	intron	intron (NM_175074, intron 3 of 5)	32552	NM_175074	94353	Hmgn3	-0.890143	0.235131	FALSE	-0.808545	0.217509	FALSE	-1.0734	0.0261839	TRUE	-0.671003	0.0335001	TRUE
Merged-chr2-4838732-7	chr2	4838574	4838929	+	Intergenic	Intergenic	-1291	NM_010726	16922	Phyh	-0.192846	1	FALSE	-0.693852	0.765935	FALSE	-0.76621	0.517847	FALSE	-1.42835	0.00872217	TRUE
Merged-chr14-75592531-1	chr14	75592456	75592606	+	intron	intron (NM_008879, intron 2 of 16)	-49563	NM_019775	56373	Cpb2	3.06023	1	FALSE	5.01522	0.436944	FALSE	5.42516	0.183578	FALSE	7.69533	5.78436e-08	TRUE
Merged-chr14-75592772-1	chr14	75592697	75592847	+	intron	intron (NM_008879, intron 2 of 16)	-49322	NM_019775	56373	Cpb2	-0.220417	1	FALSE	1.08543	0.99124	FALSE	1.07818	1	FALSE	4.32446	1.04389e-06	TRUE
Merged-chr15-79604915-10	chr15	79604734	79605073	+	promoter-TSS	promoter-TSS (NM_017470)	-6	NM_017470	54152	Dnal4	0.314997	1	FALSE	0.410692	0.841529	FALSE	0.362246	0.769373	FALSE	0.867178	0.024064	TRUE
Merged-chr10-24678271-2	chr10	24678135	24678407	+	Intergenic	Intergenic	-30995	NM_007482	11846	Arg1	1.03698	1	FALSE	-1.27892	1	FALSE	0.61633	1	FALSE	3.92908	0.000123865	TRUE
Merged-chr12-112907032-1	chr12	112906957	112907107	+	TTS	TTS (NM_021273)	3517	NM_021273	12709	Ckb	1.28571	0.988706	FALSE	1.72708	0.680628	FALSE	1.29404	0.883753	FALSE	3.26697	0.000441123	TRUE
[truncated: 15,019 more rows]
