# Supplementary material for: Plasma cell differentiation is controlled by multiple cell division-coupled epigenetic programs
Source: Nat Commun. 2018 Apr 27;9:1698. doi: 10.1038/s41467-018-04125-8 (PMC5923265; doi:10.1038/s41467-018-04125-8)
Supplement: Supplementary file 4 — Supplementary Data 2 [file 41467_2018_4125_MOESM4_ESM.xlsx]

## Sheet: Scharer.Sup.Table.2
Supplementary Data 2: Expressed transcription factors with enriched motifs in DAR.
Transcription Factor	HOMER Motif Name	Consensus	Family	Div0 mRNA/cell	Div1 mRNA/cell	Div3 mRNA/cell	Div5 mRNA/cell	Div8+ mRNA/cell
PRDM1	PRDM1(Zf)/Hela-PRDM1-ChIP-Seq(GSE31477)/Homer	ACTTTCACTTTC	Zf	0.0982245	0.13151	0.164919	0.733847	22.6289
Egr1	Egr1(Zf)/K562-Egr1-ChIP-Seq(GSE32465)/Homer	TGCGTGGGYG	Zf	1.08267	1.88729	1.75785	3.03455	28.0372
MYB	MYB(HTH)/ERMYB-Myb-ChIPSeq(GSE22095)/Homer	GGCVGTTR	HTH	0.248665	1.04753	1.22545	1.83722	6.22747
E2F7	E2F7(E2F)/Hela-E2F7-ChIP-Seq(GSE32673)/Homer	VDTTTCCCGCCA	E2F	0.100854	0.28484	0.244303	0.385722	2.4791
IRF4	IRF4(IRF)/GM12878-IRF4-ChIP-Seq(GSE32465)/Homer	ACTGAAACCA	IRF	4.58251	6.36954	4.76961	6.08027	96.3011
Mef2b	Mef2b(MADS)/HEK293-Mef2b.V5-ChIP-Seq(GSE67450)/Homer	GCTATTTTTGGM	MADS	0.624169	1.9222	2.76131	4.73773	11.3896
AMYB	AMYB(HTH)/Testes-AMYB-ChIP-Seq(GSE44588)/Homer	TGGCAGTTGG	HTH	0.0538742	0.0938282	0.100959	0.18642	0.768606
CEBP	CEBP(bZIP)/ThioMac-CEBPb-ChIP-Seq(GSE21512)/Homer	ATTGCGCAAC	bZIP	0.65389	0.945793	0.72235	1.08223	7.42482
CRE	CRE(bZIP)/Promoter/Homer	CSGTGACGTCAC	bZIP	1.69089	2.91671	2.76889	3.43411	16.7333
Atf4	Atf4(bZIP)/MEF-Atf4-ChIP-Seq(GSE35681)/Homer	MTGATGCAAT	bZIP	10.7664	16.5053	15.5133	23.7653	96.1526
Jun-AP1	Jun-AP1(bZIP)/K562-cJun-ChIP-Seq(GSE31477)/Homer	GATGASTCATCN	bZIP	8.06714	11.9047	9.63989	12.2309	70.3508
c-Jun-CRE	c-Jun-CRE(bZIP)/K562-cJun-ChIP-Seq(GSE31477)/Homer	ATGACGTCATCY	bZIP	8.06714	11.9047	9.63989	12.2309	70.3508
BMYB	BMYB(HTH)/Hela-BMYB-ChIP-Seq(GSE27030)/Homer	NHAACBGYYV	HTH	3.06406	7.26351	6.71136	11.7014	25.9646
NF-E2	NF-E2(bZIP)/K562-NFE2-ChIP-Seq(GSE31477)/Homer	GATGACTCAGCA	bZIP	0.037174	0.0874296	0.0655147	0.102407	0.314272
E2F1	E2F1(E2F)/Hela-E2F1-ChIP-Seq(GSE22478)/Homer	CWGGCGGGAA	E2F	1.10747	2.23407	2.01966	3.86199	9.15005
Pknox1	Pknox1(Homeobox)/ES-Prep1-ChIP-Seq(GSE63282)/Homer	SCTGTCAVTCAV	Homeobox	1.03983	1.65531	1.53629	2.23335	8.33424
E2F4	E2F4(E2F)/K562-E2F4-ChIP-Seq(GSE31477)/Homer	GGCGGGAAAH	E2F	6.54785	11.2772	10.8726	17.6042	51.6789
JunD	JunD(bZIP)/K562-JunD-ChIP-Seq/Homer	ATGACGTCATCN	bZIP	8.28987	10.7953	9.48256	12.6037	64.8503
Fosl2	Fosl2(bZIP)/3T3L1-Fosl2-ChIP-Seq(GSE56872)/Homer	NATGASTCABNN	bZIP	0.00892693	0.0210428	0.022069	0.0310547	0.0692078
Ap4	Ap4(bHLH)/AML-Tfap4-ChIP-Seq(GSE45738)/Homer	NAHCAGCTGD	bHLH	0.671292	0.974768	0.81402	1.23518	5.15347
Atf1	Atf1(bZIP)/K562-ATF1-ChIP-Seq(GSE31477)/Homer	GATGACGTCA	bZIP	2.62115	4.33416	4.16915	6.05676	19.7432
KLF10	KLF10(Zf)/HEK293-KLF10.GFP-ChIP-Seq(GSE58341)/Homer	GGGGGTGTGTCC	Zf	0.183065	0.424417	0.400982	0.423877	1.2325
Smad3	Smad3(MAD)/NPC-Smad3-ChIP-Seq(GSE36673)/Homer	TWGTCTGV	MAD	1.05317	1.50629	1.40004	2.11451	7.06984
NRF	NRF(NRF)/Promoter/Homer	STGCGCATGCGC	NRF	0.644047	1.07565	0.974469	1.47157	4.06755
NRF1	NRF1(NRF)/MCF7-NRF1-ChIP-Seq(Unpublished)/Homer	CTGCGCATGCGC	NRF	0.644047	1.07565	0.974469	1.47157	4.06755
Atf2	Atf2(bZIP)/3T3L1-Atf2-ChIP-Seq(GSE56872)/Homer	NRRTGACGTCAT	bZIP	0.655197	1.10882	1.02576	1.42009	4.05006
E2F6	E2F6(E2F)/Hela-E2F6-ChIP-Seq(GSE31477)/Homer	GGCGGGAARN	E2F	0.580616	0.885384	0.864646	1.44311	3.55816
GABPA	GABPA(ETS)/Jurkat-GABPa-ChIP-Seq(GSE17954)/Homer	RACCGGAAGT	ETS	1.29437	2.34637	2.19166	3.53472	7.79472
CTCF	CTCF(Zf)/CD4+-CTCF-ChIP-Seq(Barski_et_al.)/Homer	AYAGTGCCMYCTRGTGGCCA	Zf	5.96294	9.45651	8.84768	13.1484	35.8063
E2A	E2A(bHLH),near_PU.1/Bcell-PU.1-ChIP-Seq(GSE21512)/Homer	NVCACCTGBN	bHLH,near_PU.1	6.46078	9.63257	9.73105	14.9235	38.7083
E2A	E2A(bHLH)/proBcell-E2A-ChIP-Seq(GSE21978)/Homer	DNRCAGCTGY	bHLH	6.46078	9.63257	9.73105	14.9235	38.7083
MITF	MITF(bHLH)/MastCells-MITF-ChIP-Seq(GSE48085)/Homer	RTCATGTGAC	bHLH	0.0170679	0.0119449	0.0155802	0.0258849	0.101626
Rfx2	Rfx2(HTH)/LoVo-RFX2-ChIP-Seq(GSE49402)/Homer	GTTGCCATGGCAACM	HTH	0.0425289	0.0885253	0.0616373	0.0774971	0.249682
Bach1	Bach1(bZIP)/K562-Bach1-ChIP-Seq(GSE31477)/Homer	AWWNTGCTGAGTCAT	bZIP	0.430538	0.551313	0.380355	0.529564	2.52749
Pbx3	Pbx3(Homeobox)/GM12878-PBX3-ChIP-Seq(GSE32465)/Homer	SCTGTCAMTCAN	Homeobox	0.0933141	0.119578	0.103957	0.20863	0.534712
BATF	BATF(bZIP)/Th17-BATF-ChIP-Seq(GSE39756)/Homer	DATGASTCAT	bZIP	2.33373	4.72369	5.18937	9.48728	13.2333
CLOCK	CLOCK(bHLH)/Liver-Clock-ChIP-Seq(GSE39860)/Homer	GHCACGTG	bHLH	0.345551	0.541176	0.409652	0.554347	1.798
HEB	HEB(bHLH)/mES-Heb-ChIP-Seq(GSE53233)/Homer	VCAGCTGBNN	bHLH	1.24155	1.87546	1.633	2.30651	6.29064
Tcf12	Tcf12(bHLH)/GM12878-Tcf12-ChIP-Seq(GSE32465)/Homer	VCAGCTGYTG	bHLH	1.24155	1.87546	1.633	2.30651	6.29064
Srebp2	Srebp2(bHLH)/HepG2-Srebp2-ChIP-Seq(GSE31477)/Homer	CGGTCACSCCAC	bHLH	8.59905	13.0909	13.8319	21.7184	43.1881
Mef2a	Mef2a(MADS)/HL1-Mef2a.biotin-ChIP-Seq(GSE21529)/Homer	CYAAAAATAG	MADS	0.526466	0.859663	0.890088	1.34023	2.59204
Maz	Maz(Zf)/HepG2-Maz-ChIP-Seq(GSE31477)/Homer	GGGGGGGG	Zf	9.70617	19.2062	18.6217	27.6535	45.3167
Elk4	Elk4(ETS)/Hela-Elk4-ChIP-Seq(GSE31477)/Homer	NRYTTCCGGY	ETS	3.17091	5.28175	4.33457	5.09658	14.2034
p53	p53(p53)/Saos-p53-ChIP-Seq(GSE15780)/Homer	RRCATGYCYRGRCATGYYYN	p53	7.8872	12.7203	12.1389	16.7406	34.3099
c-Myc	c-Myc(bHLH)/LNCAP-cMyc-ChIP-Seq(Unpublished)/Homer	VCCACGTG	bHLH	7.40797	12.721	10.2643	12.2408	30.2797
Mef2d	Mef2d(MADS)/Retina-Mef2d-ChIP-Seq(GSE61391)/Homer	GCTATTTTTAGC	MADS	5.75398	8.17884	7.30764	10.2056	22.7659
Arnt:Ahr	Arnt:Ahr(bHLH)/MCF7-Arnt-ChIP-Seq(Lo_et_al.)/Homer	TBGCACGCAA	bHLH	1.10928	1.91342	1.79231	2.45221	4.33456
HIF-1b	HIF-1b(HLH)/T47D-HIF1b-ChIP-Seq(GSE59937)/Homer	RTACGTGC	HLH	1.10928	1.91342	1.79231	2.45221	4.33456
RBPJ:Ebox	RBPJ:Ebox(?,bHLH)/Panc1-Rbpj1-ChIP-Seq(GSE47459)/Homer	GGGRAARRGRMCAGMTG	?,bHLH	0.499588	0.804318	0.848843	1.30451	1.94682
Chop	Chop(bZIP)/MEF-Chop-ChIP-Seq(GSE35681)/Homer	ATTGCATCAT	bZIP	1.79098	3.26856	3.48252	3.62494	6.78283
Klf4	Klf4(Zf)/mES-Klf4-ChIP-Seq(GSE11431)/Homer	GCCACACCCA	Zf	0.329248	0.43557	0.32069	0.450497	1.23269
Sp1	Sp1(Zf)/Promoter/Homer	GGCCCCGCCCCC	Zf	2.14274	3.33656	2.98218	4.06906	7.81078
Fli1	Fli1(ETS)/CD8-FLI-ChIP-Seq(GSE20898)/Homer	NRYTTCCGGH	ETS	3.17601	4.71383	4.41151	5.95413	11.1024
PBX1	PBX1(Homeobox)/MCF7-PBX1-ChIP-Seq(GSE28007)/Homer	GSCTGTCACTCA	Homeobox	0.0242504	0.0426327	0.0290449	0.0419214	0.0792655
Smad4	Smad4(MAD)/ESC-SMAD4-ChIP-Seq(GSE29422)/Homer	VBSYGTCTGG	MAD	1.7664	2.96244	2.75759	3.04486	5.33046
ZBTB33	ZBTB33(Zf)/GM12878-ZBTB33-ChIP-Seq(GSE32465)/Homer	GGVTCTCGCGAGAAC	Zf	0.580659	0.805089	0.735407	1.24326	1.75059
NFY	NFY(CCAAT)/Promoter/Homer	RGCCAATSRG	CCAAT	3.53917	5.85044	5.34949	7.69302	10.0211
Usf2	Usf2(bHLH)/C2C12-Usf2-ChIP-Seq(GSE36030)/Homer	GTCACGTGGT	bHLH	5.167	8.87098	8.98732	13.3755	14.5692
ELF1	ELF1(ETS)/Jurkat-ELF1-ChIP-Seq(SRA014231)/Homer	AVCCGGAAGT	ETS	6.44879	10.2849	9.61451	13.0695	17.6884
Klf9	Klf9(Zf)/GBM-Klf9-ChIP-Seq(GSE62211)/Homer	GCCACRCCCACY	Zf	0.143584	0.23156	0.238572	0.316908	0.392922
RFX	RFX(HTH)/K562-RFX3-ChIP-Seq(SRA012198)/Homer	CGGTTGCCATGGCAAC	HTH	0.112908	0.200098	0.136015	0.180541	0.308965
IRF2	IRF2(IRF)/Erythroblas-IRF2-ChIP-Seq(GSE36985)/Homer	GAAASYGAAASY	IRF	5.16269	7.84324	6.83367	9.01567	13.879
Max	Max(bHLH)/K562-Max-ChIP-Seq(GSE31477)/Homer	RCCACGTGGYYN	bHLH	5.25512	8.9484	8.08226	10.6432	13.5098
EKLF	EKLF(Zf)/Erythrocyte-Klf1-ChIP-Seq(GSE20478)/Homer	NWGGGTGTGGCY	Zf	0.0366575	0.0489364	0.0414159	0.0327981	0.0930373
Mef2c	Mef2c(MADS)/GM12878-Mef2c-ChIP-Seq(GSE32465)/Homer	DCYAAAAATAGM	MADS	3.17109	5.41562	5.07848	6.77262	7.97624
NFkB-p65	NFkB-p65(RHD)/GM12787-p65-ChIP-Seq(GSE19485)/Homer	WGGGGATTTCCC	RHD	5.77241	8.57828	7.82282	9.68099	13.7968
Atf3	Atf3(bZIP)/GBM-ATF3-ChIP-Seq(GSE33912)/Homer	DATGASTCATHN	bZIP	0.0497667	0.0763072	0.110796	0.119331	0.117933
Egr2	Egr2(Zf)/Thymocytes-Egr2-ChIP-Seq(GSE34254)/Homer	NGCGTGGGCGGR	Zf	0.188041	0.387391	0.348547	0.436469	0.439181
HIF-1a	HIF-1a(bHLH)/MCF7-HIF1a-ChIP-Seq(GSE28352)/Homer	TACGTGCV	bHLH	1.96337	3.09109	3.0575	4.57284	4.57069
Nrf2	Nrf2(bZIP)/Lymphoblast-Nrf2-ChIP-Seq(GSE37589)/Homer	HTGCTGAGTCAT	bZIP	1.43145	2.20203	1.8472	2.66715	3.32269
Rfx1	Rfx1(HTH)/NPC-H3K4me1-ChIP-Seq(GSE16256)/Homer	KGTTGCCATGGCAA	HTH	1.20421	2.02271	1.96644	2.68728	2.6835
Tgif1	Tgif1(Homeobox)/mES-Tgif1-ChIP-Seq(GSE55404)/Homer	YTGWCADY	Homeobox	1.07513	1.70213	1.41239	1.83877	2.31097
BMAL1	BMAL1(bHLH)/Liver-Bmal1-ChIP-Seq(GSE39860)/Homer	GNCACGTG	bHLH	0.591244	0.864393	0.778246	0.947705	1.14833
USF1	USF1(bHLH)/GM12878-Usf1-ChIP-Seq(GSE32465)/Homer	SGTCACGTGR	bHLH	6.05093	10.2551	9.57628	13.0665	11.6526
PU.1	PU.1(ETS)/ThioMac-PU.1-ChIP-Seq(GSE21512)/Homer	AGAGGAAGTG	ETS	7.11856	10.3558	9.95179	14.9092	13.474
MafK	MafK(bZIP)/C2C12-MafK-ChIP-Seq(GSE36030)/Homer	GCTGASTCAGCA	bZIP	1.6409	2.19238	1.77894	2.15356	3.00614
Atf7	Atf7(bZIP)/3T3L1-Atf7-ChIP-Seq(GSE56872)/Homer	NGRTGACGTCAY	bZIP	0.848806	1.19885	1.06474	1.27683	1.55277
Foxo1	Foxo1(Forkhead)/RAW-Foxo1-ChIP-Seq(Fan_et_al.)/Homer	CTGTTTAC	Forkhead	4.66091	7.2652	6.11846	6.32821	8.09566
NFkB-p50,p52	NFkB-p50,p52(RHD)/Monocyte-p50-ChIP-Chip(Schreiber_et_al.)/Homer	GGGGGAATCCCC	RHD	9.16803	15.9914	15.3858	20.5573	15.648
Elk1	Elk1(ETS)/Hela-Elk1-ChIP-Seq(GSE31477)/Homer	HACTTCCGGY	ETS	0.634303	1.11161	1.11573	1.43216	1.04057
Tgif2	Tgif2(Homeobox)/mES-Tgif2-ChIP-Seq(GSE55404)/Homer	TGTCANYT	Homeobox	0.827824	1.16427	1.00666	1.19354	1.26033
Tbet	Tbet(T-box)/CD8-Tbet-ChIP-Seq(GSE33802)/Homer	AGGTGTGAAM	T-box	0.918851	1.87586	3.94451	11.4266	1.19858
IRF1	IRF1(IRF)/PBMC-IRF1-ChIP-Seq(GSE43036)/Homer	GAAAGTGAAAGT	IRF	8.36225	12.9817	10.2999	10.5701	10.9079
NFAT	NFAT(RHD)/Jurkat-NFATC1-ChIP-Seq(Jolma_et_al.)/Homer	ATTTTCCATT	RHD	3.0022	4.90867	4.58369	6.23345	3.54427
Oct2	Oct2(POU,Homeobox)/Bcell-Oct2-ChIP-Seq(GSE21512)/Homer	ATATGCAAAT	POU,Homeobox	10.1078	17.3647	17.0881	24.6872	10.6225
Ets1-distal	Ets1-distal(ETS)/CD4+-PolII-ChIP-Seq(Barski_et_al.)/Homer	MACAGGAAGT	ETS	12.0268	15.373	13.4797	15.9877	9.72968
ETS1	ETS1(ETS)/Jurkat-ETS1-ChIP-Seq(GSE17954)/Homer	ACAGGAAGTG	ETS	12.0268	15.373	13.4797	15.9877	9.72968
RUNX	RUNX(Runt)/HPC7-Runx1-ChIP-Seq(GSE22178)/Homer	SAAACCACAG	Runt	0.807386	1.24923	1.17144	1.62315	0.581266
RUNX1	RUNX1(Runt)/Jurkat-RUNX1-ChIP-Seq(GSE29180)/Homer	AAACCACARM	Runt	0.807386	1.24923	1.17144	1.62315	0.581266
Rfx5	Rfx5(HTH)/GM12878-Rfx5-ChIP-Seq(GSE31477)/Homer	SCCTAGCAACAG	HTH	3.74188	7.40109	7.00917	7.66578	2.66769
NFkB-p65-Rel	NFkB-p65-Rel(RHD)/ThioMac-LPS-Expression(GSE23622)/Homer	GGAAATTCCC	RHD	2.63908	4.33794	3.50063	3.69147	1.07091
bHLHE40	bHLHE40(bHLH)/HepG2-BHLHE40-ChIP-Seq(GSE31477)/Homer	KCACGTGMCN	bHLH	3.33471	9.16544	10.9709	13.2869	1.26139
ZBTB18	ZBTB18(Zf)/HEK293-ZBTB18.GFP-ChIP-Seq(GSE58341)/Homer	AACATCTGGA	Zf	3.19769	5.28821	4.62722	5.11383	0.577006
EBF	EBF(EBF)/proBcell-EBF-ChIP-Seq(GSE21978)/Homer	DGTCCCYRGGGA	EBF	3.33705	4.92366	4.23728	4.89716	0.463508
EBF1	EBF1(EBF)/Near-E2A-ChIP-Seq(GSE21512)/Homer	GTCCCCWGGGGA	EBF	3.33705	4.92366	4.23728	4.89716	0.463508
PAX5	PAX5(Paired,Homeobox),condensed/GM12878-PAX5-ChIP-Seq(GSE32465)/Homer	GTCACGCTCSCTGM	Paired,Homeobox,condensed	25.4969	43.1996	40.5364	52.7631	2.9652
PAX5	PAX5(Paired,Homeobox)/GM12878-PAX5-ChIP-Seq(GSE32465)/Homer	GCAGCCAAGCRTGACH	Paired,Homeobox	25.4969	43.1996	40.5364	52.7631	2.9652
SpiB	SpiB(ETS)/OCILY3-SPIB-ChIP-Seq(GSE56857)/Homer	AAAGRGGAAGTG	ETS	30.6505	51.6358	50.2133	60.2004	0.86524
Bach2	Bach2(bZIP)/OCILy7-Bach2-ChIP-Seq(GSE44420)/Homer	TGCTGAGTCA	bZIP	1.14993	1.63311	1.22313	1.08649	0.012426
