# Supplementary material for: Plasma cell differentiation is controlled by multiple cell division-coupled epigenetic programs
Source: Nat Commun. 2018 Apr 27;9:1698. doi: 10.1038/s41467-018-04125-8 (PMC5923265; doi:10.1038/s41467-018-04125-8)
Supplement: Supplementary file 5 — Supplementary Data 3 [file 41467_2018_4125_MOESM5_ESM.xlsx]

## Sheet: Scharer.Sup.Table.3
Supplementary Data 3: Primed accessible promoters.
PeakID	chr	Start	End	Strand	Annotation	Distance to TSS	Nearest PromoterID	Entrez ID	Gene.Name	absolute log2FC Div0 vs Div8+ ATACseq	Div0 ATAC rppm	H3K27me3 Peak
Merged-chrX-99352480-10	chrX	99352366	99352579	+	promoter-TSS	-42	NM_146235	236930	Ercc6l	3.90429	49.0318	FALSE
Merged-chrX-97821345-10	chrX	97821209	97821465	+	promoter-TSS	-67	NM_008446	16571	Kif4	4.01372	48.1964	FALSE
Merged-chrX-96132648-10	chrX	96132374	96132886	+	promoter-TSS	-490	NM_207633	77929	Yipf6	3.40801	103.926	TRUE
Merged-chrX-91612263-10	chrX	91612082	91612381	+	promoter-TSS	-218	NM_026673	68316	Apoo	4.72272	95.2565	TRUE
Merged-chrX-91077607-10	chrX	91077451	91077775	+	promoter-TSS	-179	NM_145630	236900	Pdk3	3.63239	48.8813	FALSE
Merged-chrX-90877523-10	chrX	90877422	90877635	+	promoter-TSS	-34	NM_008892	18968	Pola1	3.47864	35.4324	FALSE
Merged-chrX-83022144-10	chrX	83022002	83022365	+	promoter-TSS	-25	NM_008194	14933	Gyk	4.28681	115.772	TRUE
Merged-chrX-7651883-10	chrX	7651693	7652068	+	promoter-TSS	6	NM_011514	20937	Suv39h1	3.40383	49.649	FALSE
Merged-chrX-7455346-10	chrX	7455215	7455461	+	promoter-TSS	-94	NM_138606	18715	Pim2	4.03931	43.9367	FALSE
Merged-chrX-72661952-10	chrX	72661849	72662054	+	promoter-TSS	-16	NM_001166459	210766	Brcc3	3.31166	61.6605	FALSE
Merged-chrX-71032405-10	chrX	71032208	71032520	+	promoter-TSS	-3	NM_001166480	20832	Ssr4	3.9719	50.6197	FALSE
Merged-chrX-68809049-10	chrX	68808935	68809149	+	promoter-TSS	-50	NM_001293625	15354	Hmgb3	4.62906	34.8152	FALSE
Merged-chrX-53851349-10	chrX	53851238	53851481	+	promoter-TSS	-263	NM_146234	236792	Mmgt1	4.11555	34.3637	FALSE
Merged-chrX-165758406-10	chrX	165758273	165758551	+	promoter-TSS	-137	NM_008222	15159	Hccs	3.5394	136.619	FALSE
Merged-chrX-161418435-10	chrX	161418292	161418569	+	promoter-TSS	-94	NM_175027	237211	Fancb	4.49909	136.755	FALSE
Merged-chrX-160857587-10	chrX	160857418	160857733	+	promoter-TSS	-144	NM_011081	18700	Piga	3.4016	149.985	FALSE
Merged-chrX-160514487-10	chrX	160514386	160514609	+	promoter-TSS	-516	NM_009173	20438	Siah1b	3.63836	98.598	FALSE
Merged-chrX-160514126-9	chrX	160514022	160514219	+	promoter-TSS	-139	NM_009173	20438	Siah1b	3.63836	68.494	FALSE
Merged-chrX-159198258-10	chrX	159198031	159198434	+	promoter-TSS	-72	NM_009031	245688	Rbbp7	3.35845	71.1659	FALSE
Merged-chrX-157432656-10	chrX	157432506	157432792	+	promoter-TSS	-36	NM_001024624	382253	Cdkl5	3.58472	64.3848	TRUE
Merged-chrX-155809909-9	chrX	155809745	155810070	+	promoter-TSS	-220	NM_025437	66235	Eif1ax	4.12644	32.5273	FALSE
Merged-chrX-136991117-10	chrX	136990997	136991229	+	promoter-TSS	-29	NM_021463	19139	Prps1	4.21006	38.3224	TRUE
Merged-chrX-133276002-10	chrX	133275875	133276256	+	promoter-TSS	83	NM_019768	56397	Morf4l2	4.55958	156.533	FALSE
Merged-chrX-131135600-10	chrX	131135480	131135739	+	promoter-TSS	-65	NM_013463	11605	Gla	4.08339	68.8627	FALSE
Merged-chrX-130842604-10	chrX	130842482	130842757	+	promoter-TSS	-83	NM_145924	102920	Cenpi	4.18607	57.7695	FALSE
Merged-chrX-12164841-10	chrX	12164662	12164994	+	promoter-TSS	-57	NM_027439	70495	Atp6ap2	3.91661	80.7389	FALSE
Merged-chrX-110411746-10	chrX	110411619	110411906	+	promoter-TSS	-103	NM_033605	93837	Dach2	6.21909	33.1445	TRUE
Merged-chrX-106208850-10	chrX	106208729	106208961	+	promoter-TSS	-126	NM_016710	50887	Hmgn5	4.43078	103.844	FALSE
Merged-chrX-103382308-10	chrX	103382195	103382445	+	promoter-TSS	-119	NM_008828	18655	Pgk1	3.97954	77.2317	TRUE
Merged-chrX-103207239-10	chrX	103207084	103207447	+	promoter-TSS	-27	NM_001190409	67075	Magt1	4.3714	66.1384	FALSE
Merged-chrX-102275018-9	chrX	102274908	102275146	+	promoter-TSS	-68	NM_001281871	67683	Pbdc1	3.70703	69.2618	TRUE
Merged-chrX_random-39202-10	chrX_random	39089	39308	+	promoter-TSS	-50	NM_011515	20955	Vamp7	4.22479	43.4852	FALSE
Merged-chr9-96379117-10	chr9	96378977	96379239	+	promoter-TSS	-94	NM_011279	19823	Rnf7	3.36462	48.9642	FALSE
Merged-chr9-96264905-10	chr9	96264717	96265076	+	promoter-TSS	-178	NM_007502	11933	Atp1b3	3.41136	97.5445	FALSE
Merged-chr9-88377422-10	chr9	88377300	88377637	+	promoter-TSS	-233	NM_019666	56403	Syncrip	3.308	80.9722	FALSE
Merged-chr9-86465466-10	chr9	86465369	86465558	+	promoter-TSS	-14	NM_001163746	109785	Pgm3	4.10225	70.2325	FALSE
Merged-chr9-83728260-10	chr9	83728144	83728355	+	promoter-TSS	-47	NM_001284272	22137	Ttk	4.34937	92.8857	FALSE
Merged-chr9-79641341-10	chr9	79641086	79641523	+	promoter-TSS	-67	NM_133718	69981	Tmem30a	3.33201	78.5863	FALSE
Merged-chr9-79607616-10	chr9	79607465	79607739	+	promoter-TSS	58	NM_009945	12866	Cox7a2	3.61539	75.5609	FALSE
Merged-chr9-77960987-10	chr9	77960812	77961136	+	promoter-TSS	-71	NM_019987	56542	Ick	3.47004	45.9085	FALSE
Merged-chr9-72286311-9	chr9	72286166	72286426	+	promoter-TSS	-40	NM_008613	17427	Mns1	3.32881	41.5811	FALSE
Merged-chr9-7184521-10	chr9	7184414	7184611	+	promoter-TSS	-54	NM_029775	76863	Dcun1d5	3.47133	40.5275	FALSE
Merged-chr9-59504223-10	chr9	59504076	59504375	+	promoter-TSS	50	NM_011099	18746	Pkm	3.64233	51.6208	FALSE
Merged-chr9-55360040-10	chr9	55359898	55360158	+	promoter-TSS	22	NM_145615	110842	Etfa	3.49013	35.1839	TRUE
Merged-chr9-54798542-10	chr9	54798414	54798670	+	promoter-TSS	-124	NM_011966	26441	Psma4	3.63904	40.8962	FALSE
Merged-chr9-51021624-9	chr9	51021510	51021744	+	promoter-TSS	-168	NM_011136	18985	Pou2af1	3.37779	59.3574	FALSE
Merged-chr9-51021296-2	chr9	51021186	51021407	+	promoter-TSS	-499	NM_011136	18985	Pou2af1	3.37779	44.4711	FALSE
Merged-chr9-50411984-10	chr9	50411869	50412093	+	promoter-TSS	-25	NM_013897	30057	Timm8b	3.65188	33.295	FALSE
Merged-chr9-48288782-10	chr9	48288597	48288902	+	promoter-TSS	-33	NM_024233	104444	Rexo2	5.52221	52.4562	FALSE
Merged-chr9-44187493-10	chr9	44187286	44187696	+	promoter-TSS	-82	NM_021395	12282	Hyou1	5.13969	48.4146	FALSE
Merged-chr9-43921698-10	chr9	43921536	43921870	+	promoter-TSS	-569	NM_153762	213211	Rnf26	3.69267	38.3072	FALSE
Merged-chr9-4309561-2	chr9	4309437	4309686	+	promoter-TSS	-67	NM_026276	67618	Aasdhppt	3.38473	195.676	FALSE
Merged-chr9-36575371-10	chr9	36575197	36575523	+	promoter-TSS	-197	NM_008408	16430	Stt3a	5.09381	190.212	FALSE
Merged-chr9-26838247-9	chr9	26838151	26838350	+	promoter-TSS	490	NM_178113	78658	Ncapd3	3.401	49.7167	FALSE
Merged-chr9-26807226-10	chr9	26807138	26807318	+	promoter-TSS	-34	NM_144543	77862	Thyn1	4.43071	46.059	FALSE
Merged-chr9-24307785-8	chr9	24307670	24307932	+	promoter-TSS	-217	NM_172920	244745	Dpy19l1	3.85935	39.7073	FALSE
Merged-chr9-21807330-10	chr9	21807138	21807514	+	promoter-TSS	-106	NM_001293650	19089	Prkcsh	3.74349	83.9147	FALSE
Merged-chr9-21314683-9	chr9	21314573	21314792	+	promoter-TSS	-52	NM_010744	17083	Tmed1	4.05821	34.5819	FALSE
Merged-chr9-20456370-9	chr9	20456279	20456469	+	promoter-TSS	-200	NM_023371	23988	Pin1	3.84924	80.1894	FALSE
Merged-chr9-20456187-1	chr9	20456112	20456262	+	promoter-TSS	-387	NM_023371	23988	Pin1	3.84924	56.2492	FALSE
Merged-chr9-121619363-10	chr9	121619226	121619497	+	promoter-TSS	-146	NM_026794	26901	Deb1	4.14521	43.4024	FALSE
Merged-chr9-109777886-10	chr9	109777713	109777997	+	promoter-TSS	-228	NM_007658	12530	Cdc25a	4.33343	50.3187	FALSE
Merged-chr9-107951520-10	chr9	107951353	107951689	+	promoter-TSS	-100	NM_177910	331026	Gmppb	4.34319	43.4024	FALSE
Merged-chr9-107489927-10	chr9	107489763	107490096	+	promoter-TSS	-120	NM_025903	15983	Ifrd2	4.09784	54.8118	FALSE
Merged-chr9-106794411-10	chr9	106794287	106794534	+	promoter-TSS	-141	NM_029103	74840	Manf	5.38906	60.6595	FALSE
Merged-chr9-106724192-10	chr9	106724057	106724344	+	promoter-TSS	-107	NM_001015507	321006	Vprbp	3.39684	44.9378	FALSE
Merged-chr9-103268256-10	chr9	103268126	103268391	+	promoter-TSS	-148	NM_175565	321022	Cdv3	4.17496	93.2696	FALSE
Merged-chr9-103104481-10	chr9	103104379	103104582	+	promoter-TSS	-85	NM_009275	20818	Srprb	5.42856	40.5952	FALSE
Merged-chr8-9976442-10	chr8	9976220	9976583	+	promoter-TSS	-78	NM_176953	319583	Lig4	4.28463	80.8066	FALSE
Merged-chr8-98412345-10	chr8	98412199	98412491	+	promoter-TSS	-80	NM_010325	14719	Got2	4.09039	39.075	FALSE
Merged-chr8-96910293-10	chr8	96910154	96910423	+	promoter-TSS	-112	NM_022331	64209	Herpud1	4.03417	70.6163	FALSE
Merged-chr8-96561018-10	chr8	96560873	96561145	+	promoter-TSS	-70	NM_026623	68219	Nudt21	3.40971	49.2652	FALSE
Merged-chr8-88016413-10	chr8	88016304	88016547	+	promoter-TSS	-91	NM_173866	108682	Gpt2	4.59158	34.2809	TRUE
Merged-chr8-87370932-10	chr8	87370791	87371090	+	promoter-TSS	-110	NM_007591	12317	Calr	3.98845	71.083	FALSE
Merged-chr8-86479320-12	chr8	86479057	86479618	+	promoter-TSS	-256	NM_024184	66929	Asf1b	3.76288	109.541	FALSE
Merged-chr8-86239087-10	chr8	86238921	86239207	+	promoter-TSS	-12	NM_197982	68278	Ddx39	3.53532	63.9333	FALSE
Merged-chr8-82235619-10	chr8	82235487	82235831	+	promoter-TSS	-20	NM_015751	24015	Abce1	3.84324	85.2168	FALSE
Merged-chr8-80134656-10	chr8	80134465	80134806	+	promoter-TSS	-83	NM_145599	234463	Tmem184c	3.73186	108.42	TRUE
Merged-chr8-77633361-10	chr8	77633210	77633518	+	promoter-TSS	-63	NM_008566	17218	Mcm5	3.81575	77.3974	FALSE
Merged-chr8-75016698-10	chr8	75016536	75016881	+	promoter-TSS	-195	NM_177766	270066	Slc35e1	3.62958	71.5194	FALSE
Merged-chr8-69384115-10	chr8	69383980	69384209	+	promoter-TSS	-22	NM_001163564	234344	Naf1	3.75383	82.0258	FALSE
Merged-chr8-59990566-10	chr8	59990429	59990667	+	promoter-TSS	-92	NM_008252	97165	Hmgb2	3.69715	155.246	FALSE
Merged-chr8-59967422-7	chr8	59967270	59967526	+	promoter-TSS	-741	NM_021788	60406	Sap30	4.54504	32.994	FALSE
Merged-chr8-59966685-10	chr8	59966589	59966791	+	promoter-TSS	-33	NM_021788	60406	Sap30	4.54504	88.1068	FALSE
Merged-chr8-55615412-10	chr8	55615274	55615574	+	promoter-TSS	-73	NM_029701	76687	Spcs3	4.8294	122.087	FALSE
Merged-chr8-4779569-10	chr8	4779475	4779692	+	promoter-TSS	-49	NM_011369	20419	Shcbp1	4.66276	55.6472	FALSE
Merged-chr8-47702654-9	chr8	47702492	47702787	+	promoter-TSS	-6	NM_009810	12367	Casp3	4.39964	44.0872	FALSE
Merged-chr8-47637272-10	chr8	47637103	47637397	+	promoter-TSS	-173	NM_027973	71876	Cenpu	3.29342	88.7917	FALSE
Merged-chr8-35870237-10	chr8	35870112	35870405	+	promoter-TSS	-406	NM_176933	319520	Dusp4	4.88482	47.5792	TRUE
Merged-chr8-35217605-10	chr8	35217450	35217799	+	promoter-TSS	7	NM_026432	67887	Saraf	5.59335	86.6694	TRUE
Merged-chr8-34842367-10	chr8	34842206	34842487	+	promoter-TSS	-40	NM_001167921	68153	Gtf2e2	3.7704	90.8311	FALSE
Merged-chr8-26127638-10	chr8	26127499	26127761	+	promoter-TSS	-53	NM_027194	69742	Tm2d2	3.53837	92.3665	FALSE
Merged-chr8-24318930-10	chr8	24318787	24319035	+	promoter-TSS	14	NM_018743	102247	Agpat6	3.43892	40.2113	FALSE
Merged-chr8-23171114-10	chr8	23170951	23171255	+	promoter-TSS	-90	NR_040650	207958	Alg11	3.50663	98.9667	FALSE
Merged-chr8-18950982-10	chr8	18950712	18951218	+	promoter-TSS	10	NM_176951	319581	Xkr5	4.01899	33.0768	TRUE
Merged-chr8-18846253-9	chr8	18846143	18846377	+	promoter-TSS	-19	NM_026792	52123	Agpat5	5.18852	78.2327	FALSE
Merged-chr8-18595115-9	chr8	18595024	18595207	+	promoter-TSS	-58	NM_173189	244329	Mcph1	4.16781	45.6903	FALSE
Merged-chr8-123113109-10	chr8	123112992	123113266	+	promoter-TSS	-154	NM_178856	272551	Gins2	4.3259	73.3558	FALSE
Merged-chr8-120325944-10	chr8	120325776	120326106	+	promoter-TSS	-112	NM_026758	68533	Mphosph6	4.40078	64.5353	TRUE
Merged-chr8-119517474-10	chr8	119517368	119517612	+	promoter-TSS	-141	NM_026572	68133	Gcsh	4.16144	73.8902	TRUE
Merged-chr8-119445338-7	chr8	119445252	119445429	+	promoter-TSS	-4	NM_026844	66531	Cmc2	3.81794	53.2087	FALSE
Merged-chr8-114400637-9	chr8	114400544	114400738	+	promoter-TSS	-66	NM_025781	66817	Tmem170	3.33717	63.4818	FALSE
Merged-chr8-114378270-10	chr8	114378166	114378392	+	promoter-TSS	-69	NM_011801	23837	Cfdp1	3.39207	62.4807	FALSE
Merged-chr8-113557732-10	chr8	113557616	113557847	+	promoter-TSS	-11	NM_146217	234734	Aars	3.70456	33.4455	FALSE
Merged-chr8-11008992-10	chr8	11008880	11009135	+	promoter-TSS	-577	NM_001081212	384783	Irs2	3.84402	59.6584	FALSE
Merged-chr8-108384424-9	chr8	108384244	108384598	+	promoter-TSS	-113	NM_026532	68051	Nutf2	3.7337	34.2132	FALSE
Merged-chr7-96552837-8	chr7	96552730	96552925	+	promoter-TSS	-49	NM_008055	14366	Fzd4	7.63909	40.2113	TRUE
Merged-chr7-96487314-10	chr7	96487215	96487416	+	promoter-TSS	-18	NM_028343	72759	Tmem135	3.32481	60.1403	FALSE
Merged-chr7-91040531-10	chr7	91040328	91040680	+	promoter-TSS	-6	NM_023403	67943	Mesdc2	3.43029	147.013	FALSE
Merged-chr7-90780430-10	chr7	90780290	90780545	+	promoter-TSS	-110	NM_023377	170460	Stard5	3.46104	63.6323	FALSE
Merged-chr7-88092727-7	chr7	88092636	88092819	+	promoter-TSS	-291	NM_019951	56529	Sec11a	3.67608	42.567	FALSE
Merged-chr7-87680069-10	chr7	87679918	87680203	+	promoter-TSS	-55	NM_001042527	12144	Blm	4.24759	55.8654	FALSE
Merged-chr7-87439239-10	chr7	87439100	87439353	+	promoter-TSS	-111	NM_001285997	233406	Prc1	4.2487	41.4306	FALSE
Merged-chr7-86805019-10	chr7	86804853	86805152	+	promoter-TSS	-80	NM_029835	77011	Ticrr	3.96376	65.303	FALSE
Merged-chr7-86058785-8	chr7	86058644	86058951	+	promoter-TSS	146	NM_020583	57444	Isg20	4.03611	36.5688	FALSE
Merged-chr7-85927950-10	chr7	85927863	85928052	+	promoter-TSS	18	NM_023331	67308	Mrpl46	3.41213	36.0345	FALSE
Merged-chr7-73224462-10	chr7	73224347	73224579	+	promoter-TSS	-72	NM_024439	109815	Vimp	4.75058	59.3049	FALSE
Merged-chr7-72789736-10	chr7	72789562	72789864	+	promoter-TSS	-71	NM_172310	272396	Tarsl2	3.52845	71.6851	TRUE
Merged-chr7-71537192-7	chr7	71537101	71537289	+	promoter-TSS	-73	NM_026483	67973	Mphosph10	3.40205	69.3294	FALSE
Merged-chr7-56136483-10	chr7	56136397	56136565	+	promoter-TSS	-70	NM_001013368	108961	E2f8	4.58454	54.2774	TRUE
Merged-chr7-54263794-10	chr7	54263658	54263941	+	promoter-TSS	-15	NM_175318	101685	Spty2d1	4.22758	69.781	FALSE
Merged-chr7-54101127-10	chr7	54100968	54101276	+	promoter-TSS	-52	NM_010699	16828	Ldha	3.35377	33.9798	FALSE
Merged-chr7-52715291-10	chr7	52715180	52715421	+	promoter-TSS	-44	NM_010240	14325	Ftl1	3.3492	37.3214	FALSE
Merged-chr7-52071195-10	chr7	52071039	52071422	+	promoter-TSS	-202	NM_030693	107503	Atf5	4.93486	52.5238	FALSE
Merged-chr7-52003876-10	chr7	52003669	52004021	+	promoter-TSS	-84	NM_001289839	243963	Zfp473	3.39024	39.5265	FALSE
Merged-chr7-50834999-10	chr7	50834838	50835227	+	promoter-TSS	76	NM_172482	210105	Zfp719	3.77838	68.9607	FALSE
Merged-chr7-50817663-10	chr7	50817505	50817819	+	promoter-TSS	-78	NM_001008549	210104	Zfp658	5.78435	36.6365	TRUE
Merged-chr7-4828567-10	chr7	4828454	4828695	+	promoter-TSS	-81	NM_001101598	664994	Isoc2a	3.30344	67.5082	TRUE
Merged-chr7-4764411-10	chr7	4764289	4764500	+	promoter-TSS	-452	NM_133777	77891	Ube2s	4.31897	116.976	FALSE
Merged-chr7-4763987-1	chr7	4763912	4764062	+	promoter-TSS	-45	NM_133777	77891	Ube2s	4.31897	39.0073	FALSE
Merged-chr7-38892700-10	chr7	38892490	38892845	+	promoter-TSS	-158	NM_007633	12447	Ccne1	4.91356	70.0971	FALSE
Merged-chr7-36181936-10	chr7	36181791	36182066	+	promoter-TSS	-142	NM_178643	101831	C230052I12Rik	3.47567	72.9043	FALSE
Merged-chr7-36118969-10	chr7	36118843	36119113	+	promoter-TSS	-278	NM_027897	52428	Rhpn2	9.24351	63.0979	TRUE
Merged-chr7-3290345-10	chr7	3290244	3290461	+	promoter-TSS	-204	NM_016969	50918	Myadm	4.78994	80.1217	FALSE
Merged-chr7-31065519-10	chr7	31065399	31065620	+	promoter-TSS	-69	NM_146186	233064	Wdr62	3.33933	34.8981	FALSE
Merged-chr7-30023281-10	chr7	30023158	30023446	+	promoter-TSS	-40	NM_001110201	77254	Yif1b	4.58323	64.2343	FALSE
Merged-chr7-29177834-10	chr7	29177633	29178025	+	promoter-TSS	-120	NM_026042	67224	Med29	3.3598	58.6877	FALSE
Merged-chr7-27981265-10	chr7	27981134	27981387	+	promoter-TSS	30	NM_001285825	53607	Snrpa	3.41141	60.2756	FALSE
Merged-chr7-20301183-6	chr7	20301094	20301280	+	promoter-TSS	-409	NM_016871	53333	Tomm40	3.89856	87.5724	TRUE
Merged-chr7-20300933-4	chr7	20300817	20301061	+	promoter-TSS	-161	NM_016871	53333	Tomm40	3.89856	78.3004	TRUE
Merged-chr7-19734771-10	chr7	19734614	19734885	+	promoter-TSS	-204	NM_026111	67369	Qpctl	4.72869	57.4685	FALSE
Merged-chr7-150786079-10	chr7	150785979	150786202	+	promoter-TSS	-95	NM_001252593	27267	Cars	4.02401	42.266	FALSE
Merged-chr7-150255088-10	chr7	150254871	150255269	+	promoter-TSS	-203	NM_020285	56844	Tssc4	4.04654	161.899	FALSE
Merged-chr7-13623670-8	chr7	13623538	13623852	+	promoter-TSS	-71	NM_001168469	22192	Ube2m	3.33885	70.2476	FALSE
Merged-chr7-13623339-5	chr7	13623258	13623419	+	promoter-TSS	-11	NM_145578	22192	Ube2m	3.33885	48.7308	FALSE
Merged-chr7-134404323-10	chr7	134404153	134404466	+	promoter-TSS	-128	NM_023203	66422	Dctpp1	4.28	45.3065	FALSE
Merged-chr7-129245437-10	chr7	129245299	129245557	+	promoter-TSS	-66	NM_028177	70316	Ndufab1	3.66662	38.6911	FALSE
Merged-chr7-128125880-10	chr7	128125761	128126010	+	promoter-TSS	-59	NM_007672	12585	Cdr2	6.24817	66.5223	FALSE
Merged-chr7-125856030-10	chr7	125855909	125856153	+	promoter-TSS	-94	NM_182995	101565	Ccp110	3.37362	56.4826	FALSE
Merged-chr7-125676912-10	chr7	125676808	125677008	+	promoter-TSS	-81	NM_009940	12850	Coq7	4.12994	54.9623	FALSE
Merged-chr7-121419703-10	chr7	121419526	121419815	+	promoter-TSS	-40	NM_011965	26440	Psma1	3.46475	43.4852	FALSE
Merged-chr7-117265452-10	chr7	117265297	117265587	+	promoter-TSS	-131	NM_009516	22390	Wee1	3.46191	49.7167	FALSE
Merged-chr7-117129899-10	chr7	117129741	117130066	+	promoter-TSS	-159	NM_153525	233724	Tmem41b	4.39289	64.603	FALSE
Merged-chr7-112959725-9	chr7	112959623	112959822	+	promoter-TSS	-121	NM_025301	27397	Mrpl17	3.55226	127.784	FALSE
Merged-chr7-112959512-1	chr7	112959437	112959587	+	promoter-TSS	89	NM_025301	27397	Mrpl17	3.55226	64.4677	FALSE
Merged-chr7-11080774-10	chr7	11080674	11080883	+	promoter-TSS	-48	NM_009577	22775	Zik1	3.65412	32.7606	TRUE
Merged-chr7-109590197-10	chr7	109590107	109590320	+	promoter-TSS	4	NM_009103	20133	Rrm1	3.6473	47.9783	FALSE
Merged-chr7-107007497-10	chr7	107007350	107007653	+	promoter-TSS	-108	NM_025668	66624	Spcs2	4.69975	47.0601	FALSE
Merged-chr7-105458039-10	chr7	105457933	105458138	+	promoter-TSS	2	NM_025408	66190	Acer3	4.17959	49.4157	TRUE
Merged-chr7-104520102-10	chr7	104520005	104520206	+	promoter-TSS	-22	NM_199035	381903	Alg8	4.11036	38.6911	FALSE
Merged-chr7-100023054-6	chr7	100022962	100023151	+	promoter-TSS	-314	NM_001080995	74041	Ddias	5.10086	62.7141	FALSE
Merged-chr7-100022775-1	chr7	100022700	100022850	+	promoter-TSS	-33	NM_001080995	74041	Ddias	5.10086	47.6621	FALSE
Merged-chr6-97155683-10	chr6	97155523	97155867	+	promoter-TSS	-59	NM_011666	22200	Uba3	3.37943	78.8348	FALSE
Merged-chr6-95067822-10	chr6	95067721	95067970	+	promoter-TSS	-29	NM_001102670	243574	Kbtbd8	3.35766	132.043	FALSE
Merged-chr6-89545622-10	chr6	89545513	89545742	+	promoter-TSS	19	NM_001167736	66098	Chchd6	3.87359	32.5273	FALSE
Merged-chr6-88468943-10	chr6	88468814	88469060	+	promoter-TSS	-143	NM_016906	53421	Sec61a1	5.10671	37.6375	FALSE
Merged-chr6-87837869-10	chr6	87837635	87838058	+	promoter-TSS	-88	NM_017477	54161	Copg1	3.35751	36.9375	FALSE
Merged-chr6-86315600-10	chr6	86315464	86315756	+	promoter-TSS	-67	NM_025591	66488	Fam136a	4.26081	49.0995	FALSE
Merged-chr6-85537494-10	chr6	85537369	85537658	+	promoter-TSS	-12	NM_145223	236266	Alms1	3.40204	41.0467	FALSE
Merged-chr6-85401933-10	chr6	85401783	85402125	+	promoter-TSS	10	NR_028081	73327	Pradc1	4.08141	67.3425	FALSE
Merged-chr6-85401391-10	chr6	85401244	85401574	+	promoter-TSS	-90	NM_007638	12468	Cct7	3.60536	113.883	FALSE
Merged-chr6-83004517-10	chr6	83004387	83004709	+	promoter-TSS	17	NM_019752	64704	Htra2	3.38018	93.8191	FALSE
Merged-chr6-82724568-10	chr6	82724400	82724702	+	promoter-TSS	-103	NM_013820	15277	Hk2	5.6161	32.5273	TRUE
Merged-chr6-7795289-8	chr6	7795152	7795435	+	promoter-TSS	69	NM_052993	94192	C1galt1	3.35816	32.6253	FALSE
Merged-chr6-7794675-10	chr6	7794578	7794788	+	promoter-TSS	-541	NM_052993	94192	C1galt1	3.35816	85.9017	FALSE
Merged-chr6-70742201-10	chr6	70741973	70742353	+	promoter-TSS	6	NM_009075	19895	Rpia	3.84675	65.303	FALSE
Merged-chr6-66485295-10	chr6	66485141	66485463	+	promoter-TSS	-160	NM_019499	56150	Mad2l1	3.83322	170.667	FALSE
Merged-chr6-56654684-10	chr6	56654571	56654866	+	promoter-TSS	-25	NM_025520	66373	Lsm5	3.62487	35.1162	TRUE
Merged-chr6-5248399-9	chr6	5248307	5248545	+	promoter-TSS	-53	NM_183308	330260	Pon2	4.25157	52.539	FALSE
Merged-chr6-49317757-9	chr6	49317574	49317887	+	promoter-TSS	-8	NM_001172216	231946	Fam221a	3.87632	32.2262	FALSE
Merged-chr6-47763533-10	chr6	47763319	47763756	+	promoter-TSS	-26	NM_009787	12304	Pdia4	3.98231	128.687	FALSE
Merged-chr6-47545140-10	chr6	47545048	47545250	+	promoter-TSS	-120	NM_007971	14056	Ezh2	3.76845	49.0995	FALSE
Merged-chr6-4036997-10	chr6	4036898	4037110	+	promoter-TSS	-77	NM_009748	12068	Bet1	4.36208	107.584	TRUE
Merged-chr6-37392314-10	chr6	37392160	37392448	+	promoter-TSS	-156	NM_178661	208647	Creb3l2	7.08677	133.88	FALSE
Merged-chr6-3448397-10	chr6	3448314	3448489	+	promoter-TSS	8	NM_001167750	73288	Ccdc132	3.35436	50.7854	FALSE
Merged-chr6-34426215-10	chr6	34426051	34426348	+	promoter-TSS	-157	NM_007563	12183	Bpgm	4.1594	108.254	FALSE
Merged-chr6-29298077-10	chr6	29297937	29298197	+	promoter-TSS	-39	NM_184053	12321	Calu	4.81245	63.7828	FALSE
Merged-chr6-28430272-10	chr6	28430081	28430379	+	promoter-TSS	-118	NM_019776	56463	Snd1	4.20084	183.762	FALSE
Merged-chr6-24477667-10	chr6	24477531	24477789	+	promoter-TSS	27	NM_026614	68202	Ndufa5	3.54433	116.623	FALSE
Merged-chr6-17699213-10	chr6	17699116	17699322	+	promoter-TSS	49	NM_022332	64213	St7	3.49867	46.2923	FALSE
Merged-chr6-17644056-9	chr6	17643826	17644269	+	promoter-TSS	53	NM_001289625	64213	St7	3.49867	37.7204	FALSE
Merged-chr6-142705179-10	chr6	142705090	142705277	+	promoter-TSS	-23	NM_009908	12764	Cmas	3.4385	46.9095	FALSE
Merged-chr6-137683635-10	chr6	137683518	137683732	+	promoter-TSS	22	NM_011499	20901	Strap	3.56243	94.0373	FALSE
Merged-chr6-135015504-9	chr6	135015390	135015663	+	promoter-TSS	-154	NM_181444	232431	Gprc5a	5.6965	47.9631	FALSE
Merged-chr6-131338513-9	chr6	131338389	131338630	+	promoter-TSS	-41	NM_011733	56449	Ybx3	4.34173	46.759	TRUE
Merged-chr6-126889643-10	chr6	126889424	126889781	+	promoter-TSS	-29	NM_009013	19362	Rad51ap1	3.62066	59.9746	FALSE
Merged-chr6-125141786-10	chr6	125141660	125141906	+	promoter-TSS	-179	NM_146171	68298	Ncapd2	3.47964	52.8249	FALSE
Merged-chr6-125115714-10	chr6	125115583	125115849	+	promoter-TSS	75	NM_008084	14433	Gapdh	3.43261	48.7308	FALSE
Merged-chr6-124780130-10	chr6	124780038	124780236	+	promoter-TSS	-57	NM_013538	14793	Cdca3	4.68692	42.7175	FALSE
Merged-chr6-11857763-5	chr6	11857666	11857871	+	promoter-TSS	-322	NM_010886	17992	Ndufa4	3.35976	75.4408	FALSE
Merged-chr6-11857491-5	chr6	11857397	11857577	+	promoter-TSS	-41	NM_010886	17992	Ndufa4	3.35976	54.8118	FALSE
Merged-chr6-115494705-10	chr6	115494555	115494869	+	promoter-TSS	-10	NM_199033	381802	Tsen2	3.70563	34.2132	TRUE
Merged-chr6-108778545-10	chr6	108778390	108778667	+	promoter-TSS	-107	NM_138677	192193	Edem1	4.94835	120.416	FALSE
Merged-chr6-100621179-10	chr6	100621054	100621279	+	promoter-TSS	-15	NM_181590	72171	Shq1	3.85759	36.2526	TRUE
Merged-chr5-97540686-10	chr5	97540556	97540878	+	promoter-TSS	-102	NM_198422	231474	Paqr3	3.38983	95.0232	TRUE
Merged-chr5-96639076-10	chr5	96638953	96639225	+	promoter-TSS	-45	NM_001039084	94061	Mrpl1	3.73194	69.4799	FALSE
Merged-chr5-93522415-4	chr5	93522331	93522499	+	promoter-TSS	-68	NM_001009818	52398	2017-09-11	3.75456	37.7052	FALSE
Merged-chr5-93522175-6	chr5	93522091	93522255	+	promoter-TSS	-310	NM_001009818	52398	2017-09-11	3.75456	39.677	FALSE
Merged-chr5-92566847-10	chr5	92566686	92567019	+	promoter-TSS	-112	NM_019490	56041	Uso1	4.19468	83.6137	FALSE
Merged-chr5-89194088-10	chr5	89193994	89194207	+	promoter-TSS	62	NM_007832	13178	Dck	3.52398	106.116	FALSE
Merged-chr5-89105238-10	chr5	89105135	89105384	+	promoter-TSS	-63	NM_178700	231413	Grsf1	3.3546	45.156	FALSE
Merged-chr5-77380689-8	chr5	77380578	77380851	+	promoter-TSS	-111	NM_172146	231327	Ppat	3.65691	81.1076	FALSE
Merged-chr5-76612907-10	chr5	76612820	76612995	+	promoter-TSS	2	NM_011626	21982	Tmem165	3.47643	54.0593	FALSE
Merged-chr5-74927785-10	chr5	74927624	74927899	+	promoter-TSS	6	NM_001114660	212986	Scfd2	5.08936	39.8275	FALSE
Merged-chr5-72950923-10	chr5	72950833	72951016	+	promoter-TSS	-40	NM_133921	100978	Nfxl1	5.3727	58.6877	FALSE
Merged-chr5-67651911-10	chr5	67651751	67652052	+	promoter-TSS	97	NM_028975	67878	Tmem33	3.44848	62.4959	TRUE
Merged-chr5-64360207-10	chr5	64360074	64360303	+	promoter-TSS	-52	NM_145923	100532	Rell1	3.41397	74.4094	FALSE
Merged-chr5-46061033-10	chr5	46060927	46061193	+	promoter-TSS	-104	NM_019438	54392	Ncapg	4.75344	128.484	FALSE
Merged-chr5-45884539-10	chr5	45884381	45884804	+	promoter-TSS	-21	NM_024434	66988	Lap3	4.65628	84.6824	TRUE
Merged-chr5-43624410-9	chr5	43624220	43624558	+	promoter-TSS	-313	NM_175937	231207	Cpeb2	3.9182	50.1986	TRUE
Merged-chr5-4104766-5	chr5	4104661	4104858	+	promoter-TSS	-62	NM_020010	13121	Cyp51	3.61672	98.8314	FALSE
Merged-chr5-38611688-9	chr5	38611574	38611817	+	promoter-TSS	-26	NM_025281	17089	Lyar	4.27667	36.185	FALSE
Merged-chr5-37380318-10	chr5	37380179	37380464	+	promoter-TSS	-100	NM_011716	22393	Wfs1	4.57662	53.5926	FALSE
Merged-chr5-36807644-10	chr5	36807497	36807859	+	promoter-TSS	-156	NM_024478	17713	Grpel1	3.81856	76.2458	FALSE
Merged-chr5-36100471-10	chr5	36100321	36100607	+	promoter-TSS	-65	NM_001177696	231148	Ablim2	5.94504	36.8698	TRUE
Merged-chr5-34279004-10	chr5	34278869	34279147	+	promoter-TSS	-101	NM_011914	24116	Nelfa	3.38834	44.6216	FALSE
Merged-chr5-34001080-10	chr5	34000945	34001191	+	promoter-TSS	272	NM_001040435	21335	Tacc3	3.70904	33.596	FALSE
Merged-chr5-34000687-9	chr5	34000563	34000818	+	promoter-TSS	-106	NM_001040435	21335	Tacc3	3.70904	47.5792	FALSE
Merged-chr5-31495513-10	chr5	31495354	31495721	+	promoter-TSS	-25	NM_010122	13667	Eif2b4	3.3502	51.9895	FALSE
Merged-chr5-30969119-10	chr5	30968915	30969294	+	promoter-TSS	-171	NM_007681	12615	Cenpa	3.5803	52.9077	FALSE
Merged-chr5-30559042-10	chr5	30558887	30559223	+	promoter-TSS	-103	NM_027652	28042	Ept1	3.64962	59.6584	FALSE
Merged-chr5-28397769-10	chr5	28397669	28397901	+	promoter-TSS	-167	NM_153526	231070	Insig1	3.99046	60.1403	FALSE
Merged-chr5-24348521-9	chr5	24348375	24348695	+	promoter-TSS	-356	NM_053075	19744	Rheb	3.45657	80.8066	FALSE
Merged-chr5-24083302-10	chr5	24083180	24083456	+	promoter-TSS	-33	NM_001190443	27407	Abcf2	3.4511	53.0582	FALSE
Merged-chr5-21291057-10	chr5	21290941	21291167	+	promoter-TSS	-47	NM_011188	19181	Psmc2	3.60565	40.8962	FALSE
Merged-chr5-20930674-10	chr5	20930528	20930785	+	promoter-TSS	-65	NM_177869	330050	Fam185a	3.65251	96.9949	FALSE
Merged-chr5-150439304-3	chr5	150439203	150439414	+	promoter-TSS	-418	NM_013559	15505	Hsph1	3.7095	70.6315	FALSE
Merged-chr5-150438994-8	chr5	150438903	150439079	+	promoter-TSS	-101	NM_013559	15505	Hsph1	3.7095	72.7538	FALSE
Merged-chr5-149864697-10	chr5	149864592	149864814	+	promoter-TSS	-90	NM_010439	15289	Hmgb1	3.61277	47.8126	TRUE
Merged-chr5-149211490-10	chr5	149211348	149211591	+	promoter-TSS	11	NM_007513	11987	Slc7a1	3.62192	51.0188	FALSE
Merged-chr5-147042718-10	chr5	147042571	147042834	+	promoter-TSS	-549	NM_153599	264064	Cdk8	3.41898	43.6357	TRUE
Merged-chr5-144670743-10	chr5	144670618	144670918	+	promoter-TSS	-60	NM_146165	231872	Aimp2	3.86942	35.6506	FALSE
Merged-chr5-140981464-10	chr5	140981277	140981684	+	promoter-TSS	-83	NM_021528	59031	Chst12	3.68398	43.4024	FALSE
Merged-chr5-139936543-10	chr5	139936425	139936689	+	promoter-TSS	-69	NM_028469	73212	3110082I17Rik	3.64775	36.1021	FALSE
Merged-chr5-136254426-10	chr5	136254285	136254612	+	promoter-TSS	-71	NM_008617	17448	Mdh2	3.51569	41.6488	FALSE
Merged-chr5-135625303-10	chr5	135625167	135625443	+	promoter-TSS	-276	NM_013763	27368	Tbl2	4.36548	98.5152	TRUE
Merged-chr5-135625022-1	chr5	135624947	135625097	+	promoter-TSS	-559	NM_013763	27368	Tbl2	4.36548	35.0486	TRUE
Merged-chr5-130417574-13	chr5	130417371	130417920	+	promoter-TSS	-334	NM_027121	69568	Vkorc1l1	4.30019	118.429	FALSE
Merged-chr5-130293165-10	chr5	130293057	130293276	+	promoter-TSS	-37	NM_133900	100678	Psph	3.96235	63.2484	FALSE
Merged-chr5-129525983-9	chr5	129525836	129526091	+	promoter-TSS	-68	NM_009391	19384	Ran	3.61458	32.7081	FALSE
Merged-chr5-123271346-10	chr5	123271250	123271439	+	promoter-TSS	7	NM_001042491	59008	Anapc5	3.58929	33.7465	FALSE
Merged-chr5-117839094-10	chr5	117838978	117839227	+	promoter-TSS	-70	NM_028128	72151	Rfc5	3.65637	34.2132	FALSE
Merged-chr5-115608336-10	chr5	115608214	115608505	+	promoter-TSS	-174	NM_175403	109154	Mlec	3.46233	47.4287	FALSE
Merged-chr5-114581128-6	chr5	114581045	114581213	+	promoter-TSS	-36	NM_011677	22256	Ung	3.78913	36.5688	FALSE
Merged-chr5-114580793-10	chr5	114580704	114580880	+	promoter-TSS	348	NM_001040691	22256	Ung	3.78913	41.7993	FALSE
Merged-chr5-114185715-10	chr5	114185567	114185827	+	promoter-TSS	-94	NM_001010825	231630	Ficd	3.36794	33.1445	FALSE
Merged-chr5-104475819-10	chr5	104475705	104475974	+	promoter-TSS	-191	NM_028794	74167	Nudt9	3.39436	99.9829	FALSE
Merged-chr5-100947341-10	chr5	100947179	100947445	+	promoter-TSS	-16	NM_012001	26891	Cops4	3.30479	112.265	TRUE
Merged-chr5-100845319-10	chr5	100845142	100845510	+	promoter-TSS	-73	NM_026969	69162	Sec31a	3.4871	46.6762	FALSE
Merged-chr4-99382295-10	chr4	99382162	99382432	+	promoter-TSS	-24	NM_001081264	320438	Alg6	4.04524	45.0054	TRUE
Merged-chr4-98589970-10	chr4	98589852	98590109	+	promoter-TSS	-521	NM_146144	230484	Usp1	3.61382	157.369	FALSE
Merged-chr4-9596323-10	chr4	9596208	9596449	+	promoter-TSS	-19	NM_001177850	65973	Asph	4.34656	78.6843	TRUE
Merged-chr4-94269915-10	chr4	94269819	94270023	+	promoter-TSS	17	NM_172695	18786	Plaa	3.42958	79.753	FALSE
Merged-chr4-88783298-8	chr4	88783199	88783395	+	promoter-TSS	23	NM_024433	66902	Mtap	3.46596	38.7739	FALSE
Merged-chr4-87740478-10	chr4	87740354	87740585	+	promoter-TSS	-65	NM_001081184	230393	Focad	3.86487	109.089	FALSE
Merged-chr4-86258061-10	chr4	86257964	86258171	+	promoter-TSS	-141	NM_173400	230376	Haus6	3.74688	84.9158	FALSE
Merged-chr4-8462721-10	chr4	8462604	8462844	+	promoter-TSS	-67	NM_021518	59021	Rab2a	3.49531	50.3339	FALSE
Merged-chr4-71862136-10	chr4	71862001	71862255	+	promoter-TSS	-150	NR_027923	68285	C630043F03Rik	4.72668	227.247	TRUE
Merged-chr4-57969346-10	chr4	57969245	57969492	+	promoter-TSS	-85	NM_011660	22166	Txn1	4.34916	45.0883	FALSE
Merged-chr4-56878096-10	chr4	56877983	56878233	+	promoter-TSS	-25	NM_018761	54366	Ctnnal1	3.82848	42.7175	FALSE
Merged-chr4-55362655-10	chr4	55362512	55362760	+	promoter-TSS	-278	NM_009011	19359	Rad23b	3.66261	100.118	FALSE
Merged-chr4-52452107-6	chr4	52452019	52452202	+	promoter-TSS	-11	NM_008017	14211	Smc2	3.86071	48.7308	FALSE
Merged-chr4-47487525-2	chr4	47487434	47487616	+	promoter-TSS	-8	NM_024171	66212	Sec61b	4.6503	42.8003	FALSE
Merged-chr4-47487223-10	chr4	47487129	47487317	+	promoter-TSS	16	NM_019998	56737	Alg2	3.97087	49.4834	FALSE
Merged-chr4-46502131-10	chr4	46502027	46502237	+	promoter-TSS	-69	NM_053179	94181	Nans	4.48546	39.5941	FALSE
Merged-chr4-43013418-10	chr4	43013241	43013629	+	promoter-TSS	-56	NM_009503	269523	Vcp	3.77475	71.9184	FALSE
Merged-chr4-41688258-10	chr4	41688127	41688359	+	promoter-TSS	-11	NM_001286605	18391	Sigmar1	4.28684	50.6349	FALSE
Merged-chr4-40895344-10	chr4	40895214	40895486	+	promoter-TSS	-23	NM_001171739	12017	Bag1	3.3099	42.1983	FALSE
Merged-chr4-26274065-10	chr4	26273968	26274161	+	promoter-TSS	-265	NM_172865	242362	Manea	4.09968	89.326	FALSE
Merged-chr4-24825220-10	chr4	24825132	24825307	+	promoter-TSS	-11	NM_026742	68493	Ndufaf4	3.38808	53.5926	FALSE
Merged-chr4-24423554-10	chr4	24423445	24423648	+	promoter-TSS	-63	NM_199467	212377	Mms22l	3.76349	73.4538	FALSE
Merged-chr4-19969206-10	chr4	19969045	19969344	+	promoter-TSS	-5	NM_010281	14590	Ggh	3.83895	47.7449	FALSE
Merged-chr4-153331382-10	chr4	153331295	153331486	+	promoter-TSS	44	NM_175287	97159	A430005L14Rik	3.48313	42.6498	FALSE
Merged-chr4-151851722-10	chr4	151851582	151851864	+	promoter-TSS	-65	NM_001252654	16498	Kcnab2	3.34347	85.6006	FALSE
Merged-chr4-151552214-10	chr4	151552037	151552367	+	promoter-TSS	-7	NM_133348	70025	Acot7	3.77182	38.9244	FALSE
Merged-chr4-150432165-10	chr4	150431975	150432338	+	promoter-TSS	-94	NM_009498	22319	Vamp3	3.43119	60.5089	FALSE
Merged-chr4-150284017-10	chr4	150283895	150284177	+	promoter-TSS	-6	NM_020569	57320	Park7	3.34761	41.6488	FALSE
Merged-chr4-149611280-10	chr4	149611163	149611375	+	promoter-TSS	-37	NM_023119	13806	Eno1	3.75928	41.6488	FALSE
Merged-chr4-147965516-10	chr4	147965371	147965642	+	promoter-TSS	-116	NM_009272	20810	Srm	5.0168	42.9508	FALSE
Merged-chr4-14753719-10	chr4	14753554	14753825	+	promoter-TSS	45	NM_152812	72201	Otud6b	3.69582	90.8463	TRUE
Merged-chr4-147534252-10	chr4	147534143	147534391	+	promoter-TSS	-64	NM_001161852	230903	Fbxo44	4.17856	38.0062	FALSE
Merged-chr4-137860611-10	chr4	137860465	137860782	+	promoter-TSS	-30	NM_007838	13200	Ddost	4.8493	36.6365	FALSE
Merged-chr4-126354798-10	chr4	126354650	126355036	+	promoter-TSS	-44	NM_011970	26445	Psmb2	3.5176	34.5142	TRUE
Merged-chr4-123582178-10	chr4	123582027	123582346	+	promoter-TSS	-70	NM_019660	56309	Mycbp	4.57758	97.6798	FALSE
Merged-chr4-116381041-10	chr4	116380929	116381168	+	promoter-TSS	-58	NM_025962	67096	Mmachc	3.76074	45.0054	FALSE
Merged-chr4-114672648-10	chr4	114672509	114672805	+	promoter-TSS	-66	NM_009185	20460	Stil	3.96054	105.514	FALSE
Merged-chr4-11118429-10	chr4	11118267	11118538	+	promoter-TSS	-96	NM_001037134	12448	Ccne2	5.65001	35.8163	FALSE
Merged-chr4-108000724-7	chr4	108000625	108000816	+	promoter-TSS	-37	NM_027250	69893	Coa7	3.77835	32.5424	FALSE
Merged-chr4-106739528-10	chr4	106739419	106739669	+	promoter-TSS	-73	NM_025500	56280	Mrpl37	3.85204	60.0574	FALSE
Merged-chr4-101320236-10	chr4	101320080	101320430	+	promoter-TSS	-133	NM_175036	230514	Leprot	3.31618	100.352	FALSE
Merged-chr4-101319899-3	chr4	101319820	101319976	+	promoter-TSS	-490	NM_175036	230514	Leprot	3.31618	35.1991	FALSE
Merged-chr3-99966419-10	chr3	99966321	99966518	+	promoter-TSS	33	NR_104341	14547	Gdap2	3.57909	82.1086	FALSE
Merged-chr3-95733067-10	chr3	95732913	95733203	+	promoter-TSS	-122	NM_001253757	66471	Anp32e	3.35158	40.0608	FALSE
Merged-chr3-8923830-4	chr3	8923751	8923911	+	promoter-TSS	26	NM_025434	66230	Mrps28	4.13122	49.5662	FALSE
Merged-chr3-88905964-10	chr3	88905822	88906125	+	promoter-TSS	-84	NM_001253751	110196	Fdps	4.06966	35.1162	FALSE
Merged-chr3-79432898-10	chr3	79432745	79433011	+	promoter-TSS	-123	NM_029482	75939	4930579G24Rik	3.77399	167.792	FALSE
Merged-chr3-75760933-10	chr3	75760805	75761032	+	promoter-TSS	-47	NM_001291069	73124	Golim4	3.4487	75.2751	FALSE
Merged-chr3-67233956-10	chr3	67233855	67234068	+	promoter-TSS	-76	NM_138591	28030	Gfm1	3.53514	32.4596	FALSE
Merged-chr3-65332280-10	chr3	65332112	65332416	+	promoter-TSS	-105	NM_178892	99929	Tiparp	3.79697	66.7405	FALSE
Merged-chr3-65331793-8	chr3	65331683	65331971	+	promoter-TSS	-542	NM_178892	99929	Tiparp	3.79697	49.8672	FALSE
Merged-chr3-65196587-10	chr3	65196446	65196711	+	promoter-TSS	-103	NM_026155	67437	Ssr3	5.01455	77.7661	FALSE
Merged-chr3-63780041-10	chr3	63779920	63780162	+	promoter-TSS	-24	NM_001033300	229363	Gmps	3.81713	75.1771	FALSE
Merged-chr3-63768657-10	chr3	63768447	63768837	+	promoter-TSS	13	NM_015728	11416	Slc33a1	4.54175	105.462	TRUE
Merged-chr3-53668032-9	chr3	53667928	53668141	+	promoter-TSS	-305	NM_026435	67890	Ufm1	3.8396	58.0857	FALSE
Merged-chr3-53667729-4	chr3	53667648	53667815	+	promoter-TSS	-2	NM_026435	67890	Ufm1	3.8396	35.1991	FALSE
Merged-chr3-40887365-1	chr3	40887290	40887440	+	promoter-TSS	-397	NM_027558	70804	Pgrmc2	3.67273	57.4008	FALSE
Merged-chr3-40887083-10	chr3	40886870	40887196	+	promoter-TSS	-65	NM_027558	70804	Pgrmc2	3.67273	119.498	FALSE
Merged-chr3-40753573-10	chr3	40753412	40753739	+	promoter-TSS	-978	NM_001040399	214048	Larp1b	4.22395	136.454	TRUE
Merged-chr3-40603911-9	chr3	40603815	40604033	+	promoter-TSS	51	NM_173169	20873	Plk4	4.15337	57.3179	FALSE
Merged-chr3-36471080-10	chr3	36470865	36471228	+	promoter-TSS	-128	NM_009828	12428	Ccna2	4.55158	123.472	FALSE
Merged-chr3-32635835-10	chr3	32635613	32636042	+	promoter-TSS	-150	NM_029017	74600	Mrpl47	3.66809	107.117	FALSE
Merged-chr3-27610260-10	chr3	27610130	27610381	+	promoter-TSS	-894	NM_173182	72007	Fndc3b	6.53803	33.9798	TRUE
Merged-chr3-27081826-10	chr3	27081685	27081958	+	promoter-TSS	-105	NM_178772	320024	Nceh1	3.39785	81.3409	FALSE
Merged-chr3-19088188-10	chr3	19088035	19088309	+	promoter-TSS	-49	NR_045575	67472	Mtfr1	3.71798	118.828	FALSE
Merged-chr3-159158349-10	chr3	159158240	159158442	+	promoter-TSS	-56	NM_001172092	76131	Depdc1a	4.19336	104.16	FALSE
Merged-chr3-157588136-10	chr3	157587996	157588258	+	promoter-TSS	-100	NM_145953	107869	Cth	7.55969	32.6101	TRUE
Merged-chr3-153575980-10	chr3	153575835	153576133	+	promoter-TSS	-54	NM_001163478	19352	Rabggtb	3.43185	59.7564	FALSE
Merged-chr3-14641714-10	chr3	14641604	14641817	+	promoter-TSS	-17	NM_024495	71934	Car13	3.77255	40.0608	FALSE
Merged-chr3-146067539-10	chr3	146067408	146067629	+	promoter-TSS	-88	NM_001253770	99167	Ssx2ip	3.95149	49.5662	TRUE
Merged-chr3-144233334-10	chr3	144233147	144233475	+	promoter-TSS	-80	NM_053102	93684	2017-09-15	3.7268	172.789	FALSE
Merged-chr3-142363954-10	chr3	142363856	142364046	+	promoter-TSS	-61	NM_173763	229905	Ccbl2	4.06968	71.5345	FALSE
Merged-chr3-138405148-9	chr3	138405046	138405284	+	promoter-TSS	-7	NR_121195	56224	Tspan5	3.33536	32.9263	TRUE
Merged-chr3-137806726-10	chr3	137806625	137806813	+	promoter-TSS	217	NM_175389	108943	Trmt10a	4.25895	102.09	FALSE
Merged-chr3-137527415-10	chr3	137527326	137527500	+	promoter-TSS	-38	NM_016750	51788	H2afz	3.82606	87.2562	FALSE
Merged-chr3-135488541-10	chr3	135488444	135488636	+	promoter-TSS	-81	NM_001135149	67547	Slc39a8	3.79732	32.1586	FALSE
Merged-chr3-134875489-10	chr3	134875375	134875611	+	promoter-TSS	-34	NM_173762	229841	Cenpe	4.02365	80.5055	FALSE
Merged-chr3-132973126-10	chr3	132972985	132973216	+	promoter-TSS	26	NM_001293641	74776	Ppa2	3.59818	86.632	FALSE
Merged-chr3-130433339-10	chr3	130433224	130433437	+	promoter-TSS	-14	NM_001005859	68436	Rpl34	3.47028	81.8076	FALSE
Merged-chr3-130412629-4	chr3	130412549	130412710	+	promoter-TSS	-267	NM_025509	66357	Ostc	5.02608	46.9095	TRUE
Merged-chr3-130412335-5	chr3	130412253	130412421	+	promoter-TSS	25	NM_025509	66357	Ostc	5.02608	39.075	TRUE
Merged-chr3-129534382-10	chr3	129534263	129534527	+	promoter-TSS	-81	NM_026578	68147	Gar1	3.40812	78.6014	TRUE
Merged-chr3-122970235-11	chr3	122969991	122970466	+	promoter-TSS	-186	NM_027135	69608	Sec24d	7.83359	34.8304	FALSE
Merged-chr3-121948307-10	chr3	121948218	121948396	+	promoter-TSS	-168	NM_008129	14630	Gclm	4.12332	51.0188	FALSE
Merged-chr3-120994631-7	chr3	120994529	120994731	+	promoter-TSS	-105	NM_024178	66789	Alg14	4.23367	93.2019	FALSE
Merged-chr3-116297810-10	chr3	116297697	116297944	+	promoter-TSS	-56	NM_028349	72776	Sass6	3.55844	64.4525	FALSE
Merged-chr3-101408651-10	chr3	101408533	101408793	+	promoter-TSS	-33	NM_144900	11928	Atp1a1	3.63918	72.5356	TRUE
Merged-chr2-93998228-10	chr2	93998101	93998334	+	promoter-TSS	-151	NM_019657	56348	Hsd17b12	3.66018	135.769	TRUE
Merged-chr2-84510913-10	chr2	84510790	84511017	+	promoter-TSS	-38	NM_001037279	72657	2700094K13Rik	3.41441	56.031	FALSE
Merged-chr2-83652836-10	chr2	83652635	83653117	+	promoter-TSS	-9	NM_175514	241520	Fam171b	6.79693	45.156	TRUE
Merged-chr2-80478965-10	chr2	80478866	80479053	+	promoter-TSS	-10	NM_027091	69482	Nup35	3.9185	37.6375	FALSE
Merged-chr2-78708727-10	chr2	78708625	78708853	+	promoter-TSS	-465	NM_009454	22193	Ube2e3	3.64068	68.6446	FALSE
Merged-chr2-73749400-10	chr2	73749282	73749519	+	promoter-TSS	-49	NM_175015	228033	Atp5g3	3.62783	32.9111	TRUE
Merged-chr2-73224673-10	chr2	73224452	73224858	+	promoter-TSS	-118	NM_001190297	68526	Gpr155	3.72551	99.1172	FALSE
Merged-chr2-73052498-10	chr2	73052368	73052633	+	promoter-TSS	4	NM_025942	67059	Ola1	3.35142	48.1964	FALSE
Merged-chr2-71227226-10	chr2	71227074	71227347	+	promoter-TSS	-107	NM_026115	107435	Hat1	3.64342	55.4138	FALSE
Merged-chr2-70499560-10	chr2	70499321	70499751	+	promoter-TSS	-30	NR_027343	70231	Gorasp2	4.11157	69.0284	TRUE
Merged-chr2-69044294-10	chr2	69044178	69044440	+	promoter-TSS	-62	NM_001199124	66442	Spc25	4.02182	75.5609	FALSE
Merged-chr2-62502308-10	chr2	62502144	62502415	+	promoter-TSS	-105	NM_145523	227960	Gca	3.78761	82.7107	FALSE
Merged-chr2-51928403-8	chr2	51928198	51928674	+	promoter-TSS	79	NM_175238	51869	Rif1	3.4161	37.8032	FALSE
Merged-chr2-50152230-10	chr2	50152127	50152324	+	promoter-TSS	-28	NM_133839	109129	Mmadhc	4.30379	67.4405	FALSE
Merged-chr2-49474814-10	chr2	49474721	49474915	+	promoter-TSS	-16	NM_008449	16574	Kif5c	4.49467	34.5819	TRUE
Merged-chr2-4933858-10	chr2	4933757	4933955	+	promoter-TSS	-19	NM_027290	70024	Mcm10	4.61759	45.6903	FALSE
Merged-chr2-38782266-8	chr2	38782172	38782364	+	promoter-TSS	-287	NM_010264	14536	Nr6a1	3.4229	62.4131	TRUE
Merged-chr2-38781953-7	chr2	38781865	38782038	+	promoter-TSS	30	NM_010264	14536	Nr6a1	3.4229	38.9244	TRUE
Merged-chr2-34627451-10	chr2	34627313	34627639	+	promoter-TSS	-134	NM_022310	14828	Hspa5	4.45369	92.818	FALSE
Merged-chr2-3392330-10	chr2	3392190	3392499	+	promoter-TSS	-86	NM_022724	64707	Suv39h2	4.83284	43.7034	FALSE
Merged-chr2-32549739-10	chr2	32549612	32549913	+	promoter-TSS	-67	NM_010236	14287	Fpgs	3.75277	38.2396	FALSE
Merged-chr2-3250282-1	chr2	3250207	3250357	+	promoter-TSS	-382	NM_001013376	227522	Rpp38	3.31573	55.7977	FALSE
Merged-chr2-3249923-10	chr2	3249764	3250091	+	promoter-TSS	-27	NM_001013376	227522	Rpp38	3.31573	127.031	FALSE
Merged-chr2-30663342-10	chr2	30663169	30663544	+	promoter-TSS	-141	NM_170592	66617	Ntmt1	3.52217	52.14	FALSE
Merged-chr2-26789246-10	chr2	26789075	26789387	+	promoter-TSS	-200	NM_011512	20932	Surf4	4.78851	35.5678	FALSE
Merged-chr2-25080366-10	chr2	25080202	25080517	+	promoter-TSS	-137	NM_146116	227613	Tubb4b	4.0388	97.6121	FALSE
Merged-chr2-23011614-10	chr2	23011477	23011740	+	promoter-TSS	-64	NM_025979	67121	Mastl	3.92297	122.756	FALSE
Merged-chr2-181599056-10	chr2	181598916	181599187	+	promoter-TSS	-14	NM_025901	67005	Polr3k	3.57609	69.4799	FALSE
Merged-chr2-179777174-9	chr2	179777047	179777287	+	promoter-TSS	2	NM_001289476	26444	Psma7	3.44948	39.6093	FALSE
Merged-chr2-174298563-10	chr2	174298440	174298670	+	promoter-TSS	-113	NM_025531	66390	Slmo2	3.54749	79.5873	FALSE
Merged-chr2-172196131-9	chr2	172196046	172196216	+	promoter-TSS	-61	NM_001291185	20878	Aurka	4.90969	49.7167	FALSE
Merged-chr2-164595249-10	chr2	164595074	164595392	+	promoter-TSS	-196	NM_026785	68612	Ube2c	4.44788	47.8126	FALSE
Merged-chr2-163298410-10	chr2	163298240	163298570	+	promoter-TSS	-40	NM_173397	228859	Fitm2	3.84875	39.7598	FALSE
Merged-chr2-160471599-10	chr2	160471501	160471753	+	promoter-TSS	-6	NM_009408	21969	Top1	5.00698	89.7099	TRUE
Merged-chr2-158593690-10	chr2	158593552	158593791	+	promoter-TSS	-164	NM_027975	71878	Fam83d	4.69414	62.0292	FALSE
Merged-chr2-157104733-10	chr2	157104638	157104834	+	promoter-TSS	-98	NM_019642	20014	Rpn2	4.5395	37.7052	FALSE
Merged-chr2-154718622-10	chr2	154718489	154718766	+	promoter-TSS	15	NM_026030	67204	Eif2s2	3.79433	41.0467	TRUE
Merged-chr2-152673673-10	chr2	152673541	152673823	+	promoter-TSS	-18	NM_028109	72119	Tpx2	4.31914	40.0608	FALSE
Merged-chr2-152657171-10	chr2	152657078	152657269	+	promoter-TSS	291	NM_009743	12048	Bcl2l1	5.44485	48.7985	FALSE
Merged-chr2-152495190-9	chr2	152495051	152495329	+	promoter-TSS	-7	NM_001159553	14950	H13	5.02633	37.3214	FALSE
Merged-chr2-151368285-10	chr2	151368155	151368380	+	promoter-TSS	32	NM_008019	14225	Fkbp1a	3.57238	53.2916	FALSE
Merged-chr2-150735327-6	chr2	150735247	150735411	+	promoter-TSS	-1	NM_001163476	69270	Gins1	4.41271	63.2636	FALSE
Merged-chr2-150434345-10	chr2	150434232	150434461	+	promoter-TSS	-87	NM_027977	71881	Apmap	3.62008	71.3164	FALSE
Merged-chr2-144381938-8	chr2	144381831	144382047	+	promoter-TSS	-26	NM_001252544	27054	Sec23b	3.91357	73.8902	FALSE
Merged-chr2-144381664-2	chr2	144381588	144381741	+	promoter-TSS	-301	NM_001252544	27054	Sec23b	3.91357	42.3488	FALSE
Merged-chr2-143837078-10	chr2	143836983	143837175	+	promoter-TSS	-80	NM_133626	81910	Rrbp1	4.39848	105.213	FALSE
Merged-chr2-143741148-10	chr2	143740832	143741309	+	promoter-TSS	3	NM_019771	56431	Dstn	3.75273	83.0117	TRUE
Merged-chr2-139892568-10	chr2	139892434	139892659	+	promoter-TSS	-5	NM_001159641	75812	Tasp1	3.37295	126.113	TRUE
Merged-chr2-13715246-2	chr2	13715132	13715361	+	promoter-TSS	-99	NM_145838	241230	St8sia6	4.12886	33.4606	TRUE
Merged-chr2-132672372-10	chr2	132672175	132672531	+	promoter-TSS	-49	NM_001024385	66586	Crls1	4.3425	43.6357	FALSE
Merged-chr2-132641855-10	chr2	132641726	132641987	+	promoter-TSS	-21	NM_001291054	66634	Mcm8	3.94821	72.0689	FALSE
Merged-chr2-132079005-10	chr2	132078862	132079124	+	promoter-TSS	-77	NM_011045	18538	Pcna	3.62305	89.9957	FALSE
Merged-chr2-125977865-10	chr2	125977651	125977985	+	promoter-TSS	-59	NM_026981	69185	Dtwd1	3.56066	63.6323	FALSE
Merged-chr2-125684810-10	chr2	125684693	125684950	+	promoter-TSS	-3	NM_001285512	12848	Cops2	3.35307	58.7705	FALSE
Merged-chr2-125073313-10	chr2	125073231	125073402	+	promoter-TSS	65	NM_023595	110074	Dut	4.19602	84.5319	FALSE
Merged-chr2-124949383-9	chr2	124949263	124949487	+	promoter-TSS	21	NM_001162417	17876	Myef2	3.54187	32.1586	TRUE
Merged-chr2-12341085-10	chr2	12340974	12341196	+	promoter-TSS	2	NM_024185	66960	Fam188a	3.46386	35.5829	FALSE
Merged-chr2-121854311-10	chr2	121854179	121854436	+	promoter-TSS	-9	NM_144545	78655	Eif3j1	4.09419	43.3347	FALSE
Merged-chr2-121239603-10	chr2	121239479	121239715	+	promoter-TSS	-41	NM_007952	14827	Pdia3	4.27533	48.5651	FALSE
Merged-chr2-119444312-10	chr2	119444180	119444441	+	promoter-TSS	-69	NM_001042653	70645	Oip5	4.40244	49.6339	FALSE
Merged-chr2-116946874-8	chr2	116946641	116947142	+	promoter-TSS	84	NM_001277256	114715	Spred1	3.34205	34.9132	FALSE
Merged-chr2-112295150-10	chr2	112295004	112295268	+	promoter-TSS	-46	NM_133749	73024	Emc7	4.56774	55.1957	FALSE
Merged-chr2-109857968-10	chr2	109857855	109858103	+	promoter-TSS	5	NM_026613	68201	Ccdc34	3.71688	107.569	FALSE
Merged-chr2-109120911-10	chr2	109120824	109121007	+	promoter-TSS	20	NM_139303	228421	Kif18a	3.77228	158.889	FALSE
Merged-chr19-9974092-10	chr19	9973975	9974245	+	promoter-TSS	-87	NM_016692	16319	Incenp	3.43329	59.222	FALSE
Merged-chr19-8972524-10	chr19	8972371	8972656	+	promoter-TSS	-34	NM_008060	14376	Ganab	3.62917	35.2667	FALSE
Merged-chr19-8797782-10	chr19	8797527	8797923	+	promoter-TSS	134	NM_001161413	17254	Slc3a2	3.75278	50.2359	FALSE
Merged-chr19-60950455-10	chr19	60950325	60950580	+	promoter-TSS	-11	NM_007452	11757	Prdx3	3.46426	78.9024	FALSE
Merged-chr19-53603513-10	chr19	53603364	53603629	+	promoter-TSS	-312	NM_001085390	240672	Dusp5	3.81373	53.1411	FALSE
Merged-chr19-5088406-10	chr19	5088236	5088615	+	promoter-TSS	-113	NM_026553	68090	Yif1a	3.43997	44.4711	FALSE
Merged-chr19-47940210-10	chr19	47940090	47940328	+	promoter-TSS	-75	NM_026619	68214	Gsto2	5.21511	51.6885	TRUE
Merged-chr19-47806153-10	chr19	47806030	47806332	+	promoter-TSS	-65	NM_026377	67788	Sfr1	3.56779	46.3752	FALSE
Merged-chr19-46835948-10	chr19	46835801	46836085	+	promoter-TSS	-156	NM_001102471	94219	Cnnm2	3.84552	55.7149	TRUE
Merged-chr19-4510349-10	chr19	4510150	4510491	+	promoter-TSS	-152	NM_001162946	18563	Pcx	4.1729	70.6163	TRUE
Merged-chr19-43599171-10	chr19	43599017	43599343	+	promoter-TSS	-85	NM_010324	14718	Got1	4.01748	99.5011	FALSE
Merged-chr19-41876603-10	chr19	41876439	41876795	+	promoter-TSS	-43	NM_001163495	71085	Arhgap19	3.87491	42.4993	FALSE
Merged-chr19-4097217-10	chr19	4097037	4097414	+	promoter-TSS	-126	NM_026373	52004	Cdk2ap2	3.83447	49.3328	FALSE
Merged-chr19-38129354-8	chr19	38129228	38129484	+	promoter-TSS	-159	NM_028293	74107	Cep55	3.91536	45.3893	FALSE
Merged-chr19-37450776-10	chr19	37450633	37450915	+	promoter-TSS	-119	NM_010615	16551	Kif11	3.8047	38.3072	FALSE
Merged-chr19-32787280-10	chr19	32787154	32787406	+	promoter-TSS	-492	NM_026487	67979	Atad1	3.44141	69.0284	FALSE
Merged-chr19-29175770-10	chr19	29175643	29175904	+	promoter-TSS	-92	NM_021525	59028	Rcl1	3.58237	90.3271	FALSE
Merged-chr19-27504412-10	chr19	27504283	27504532	+	promoter-TSS	-97	NM_177474	52874	D19Bwg1357e	3.37302	54.5785	FALSE
Merged-chr19-25036248-10	chr19	25036116	25036435	+	promoter-TSS	-169	NR_033744	226043	Cbwd1	3.88603	91.2149	FALSE
Merged-chr19-18787579-10	chr19	18787434	18787754	+	promoter-TSS	-132	NM_177640	225995	D030056L22Rik	3.37362	98.5303	FALSE
Merged-chr19-18745194-10	chr19	18745066	18745334	+	promoter-TSS	-70	NM_026120	67383	2410127L17Rik	3.8146	76.863	FALSE
Merged-chr19-15999516-10	chr19	15999404	15999623	+	promoter-TSS	36	NM_177420	107272	Psat1	4.9566	65.303	FALSE
Merged-chr19-10680037-10	chr19	10679882	10680144	+	promoter-TSS	-102	NM_015735	13194	Ddb1	3.32684	32.0757	FALSE
Merged-chr18-85121451-9	chr18	85121349	85121557	+	promoter-TSS	-537	NM_025969	67105	Timm21	4.49407	46.759	TRUE
Merged-chr18-85121002-10	chr18	85120852	85121133	+	promoter-TSS	-76	NM_025969	67105	Timm21	4.49407	134.331	TRUE
Merged-chr18-85020674-10	chr18	85020556	85020795	+	promoter-TSS	-131	NM_025797	109672	Cyb5a	3.47135	96.0919	FALSE
Merged-chr18-7626998-10	chr18	7626824	7627189	+	promoter-TSS	-145	NM_001081287	75739	Mpp7	3.42984	190.664	TRUE
Merged-chr18-74367506-10	chr18	74367378	74367644	+	promoter-TSS	-39	NM_001164355	66468	Ska1	4.25196	51.6885	FALSE
Merged-chr18-67448680-10	chr18	67448535	67448875	+	promoter-TSS	-172	NM_053261	114663	Impa2	3.83594	48.5651	FALSE
Merged-chr18-66618186-10	chr18	66618080	66618302	+	promoter-TSS	-67	NM_021451	58801	Pmaip1	3.39478	43.6357	FALSE
Merged-chr18-66162331-10	chr18	66162186	66162520	+	promoter-TSS	-64	NM_001172062	70361	Lman1	5.80292	74.3569	TRUE
Merged-chr18-65960078-8	chr18	65959989	65960169	+	promoter-TSS	-153	NM_025468	66286	Sec11c	4.46265	70.0971	FALSE
Merged-chr18-65959804-2	chr18	65959726	65959882	+	promoter-TSS	-428	NM_025468	66286	Sec11c	4.46265	44.1701	FALSE
Merged-chr18-64676248-10	chr18	64676111	64676409	+	promoter-TSS	-49	NM_001142950	70223	Nars	4.51864	67.6587	FALSE
Merged-chr18-63852088-10	chr18	63851941	63852201	+	promoter-TSS	-58	NM_016792	53382	Txnl1	4.3473	78.8499	FALSE
Merged-chr18-58037860-10	chr18	58037763	58037965	+	promoter-TSS	-468	NM_009194	20496	Slc12a2	4.58637	35.3648	FALSE
Merged-chr18-56867365-10	chr18	56867086	56867534	+	promoter-TSS	-157	NM_010721	16906	Lmnb1	3.6014	57.0169	FALSE
Merged-chr18-56732571-10	chr18	56732434	56732703	+	promoter-TSS	25	NM_001127338	110695	Aldh7a1	3.91337	38.0062	FALSE
Merged-chr18-46757296-10	chr18	46757151	46757440	+	promoter-TSS	-63	NM_010120	13664	Eif1a	3.49044	71.9861	FALSE
Merged-chr18-42421902-10	chr18	42421774	42422042	+	promoter-TSS	-183	NM_134137	107045	Lars	3.85287	116.073	TRUE
Merged-chr18-40379103-10	chr18	40378932	40379216	+	promoter-TSS	-21	NM_023311	67180	Yipf5	4.59226	74.0407	TRUE
Merged-chr18-36942845-10	chr18	36942724	36942949	+	promoter-TSS	23	NM_008214	15115	Hars	3.77195	35.5001	FALSE
Merged-chr18-35091717-10	chr18	35091545	35091867	+	promoter-TSS	-49	NM_144866	225363	Etf1	3.9717	78.9853	FALSE
Merged-chr18-34911317-10	chr18	34911216	34911463	+	promoter-TSS	-152	NM_009860	12532	Cdc25c	4.83298	38.4578	FALSE
Merged-chr18-34490724-10	chr18	34490553	34490864	+	promoter-TSS	-91	NM_025527	66384	Srp19	4.43371	35.1991	FALSE
Merged-chr18-3383230-6	chr18	3383146	3383318	+	promoter-TSS	9	NM_029402	71745	Cul2	3.33321	51.3875	FALSE
Merged-chr18-3382981-4	chr18	3382899	3383063	+	promoter-TSS	-242	NM_029402	71745	Cul2	3.33321	51.7036	FALSE
Merged-chr18-31948754-10	chr18	31948651	31948871	+	promoter-TSS	-52	NM_027002	69241	Polr2d	3.32069	47.9631	FALSE
Merged-chr18-23962430-10	chr18	23962263	23962608	+	promoter-TSS	-36	NM_153058	212307	Mapre2	3.95688	96.009	FALSE
Merged-chr17-80689531-10	chr17	80689439	80689626	+	promoter-TSS	-20	NM_194269	378462	Morn2	3.39347	33.6788	FALSE
Merged-chr17-80295454-10	chr17	80295327	80295576	+	promoter-TSS	12	NM_178050	56298	Atl2	4.427	58.3867	FALSE
Merged-chr17-75951421-6	chr17	75951331	75951537	+	promoter-TSS	-148	NM_133747	72722	Fam98a	3.71443	54.7441	FALSE
Merged-chr17-74715828-10	chr17	74715712	74715945	+	promoter-TSS	-55	NM_001146223	66310	Dpy30	3.36314	51.3875	FALSE
Merged-chr17-7374266-10	chr17	7374139	7374454	+	promoter-TSS	-168	NM_011299	20112	Rps6ka2	3.91304	119.799	FALSE
Merged-chr17-64949994-10	chr17	64949893	64950091	+	promoter-TSS	-997	NM_008549	17158	Man2a1	3.82191	52.3885	FALSE
Merged-chr17-57129708-10	chr17	57129610	57129830	+	promoter-TSS	33	NM_017393	53895	Clpp	3.61429	63.0979	FALSE
Merged-chr17-56323383-10	chr17	56323275	56323535	+	promoter-TSS	-62	NM_080837	28106	D17Wsu104e	4.54981	42.3488	FALSE
Merged-chr17-53828747-10	chr17	53828655	53828836	+	promoter-TSS	-105	NM_028232	72415	Sgol1	4.74607	80.355	FALSE
Merged-chr17-3557495-3	chr17	3557391	3557588	+	promoter-TSS	224	NM_146074	224481	Tfb1m	3.70779	65.8374	FALSE
Merged-chr17-34740772-10	chr17	34740604	34740947	+	promoter-TSS	-269	NM_019403	54197	Rnf5	3.29965	93.8716	FALSE
Merged-chr17-27076580-10	chr17	27076424	27076759	+	promoter-TSS	-108	NM_026307	67675	Cuta	3.41596	52.441	FALSE
Merged-chr17-25097711-10	chr17	25097562	25097828	+	promoter-TSS	-127	NM_198937	52009	Hn1l	3.65786	33.897	FALSE
Merged-chr17-24388437-10	chr17	24388285	24388560	+	promoter-TSS	-68	NM_007634	12449	Ccnf	3.59355	64.6858	FALSE
Merged-chr17-13109101-10	chr17	13108943	13109253	+	promoter-TSS	-97	NM_013686	21454	Tcp1	3.52401	123.005	FALSE
Merged-chr17-12312115-10	chr17	12311996	12312247	+	promoter-TSS	-29	NM_026644	68262	Agpat4	3.34767	59.4402	FALSE
Merged-chr16-93884086-10	chr16	93883938	93884217	+	promoter-TSS	-69	NM_028083	110749	Chaf1b	3.29781	36.1173	FALSE
Merged-chr16-91931896-10	chr16	91931772	91931998	+	promoter-TSS	-10	NM_138597	28080	Atp5o	3.3134	35.7334	FALSE
Merged-chr16-91647263-10	chr16	91647121	91647363	+	promoter-TSS	-25	NM_010256	14450	Gart	3.63158	35.1991	FALSE
Merged-chr16-87496157-10	chr16	87496014	87496317	+	promoter-TSS	-51	NM_009840	12469	Cct8	3.32984	72.7538	FALSE
Merged-chr16-87455248-10	chr16	87455138	87455357	+	promoter-TSS	17	NM_024258	74112	Usp16	3.30769	73.7548	TRUE
Merged-chr16-8672309-10	chr16	8672147	8672440	+	promoter-TSS	-47	NM_025821	52502	Carhsp1	4.13629	45.6903	FALSE
Merged-chr16-78377133-10	chr16	78376993	78377288	+	promoter-TSS	-85	NM_009770	12228	Btg3	4.99039	87.2189	FALSE
Merged-chr16-75767102-10	chr16	75767003	75767211	+	promoter-TSS	-44	NM_030201	110920	Hspa13	5.75127	114.335	FALSE
Merged-chr16-58728051-10	chr16	58727950	58728172	+	promoter-TSS	38	NM_001252451	224250	Cldn25	3.85765	135.536	FALSE
Merged-chr16-58670385-10	chr16	58670290	58670481	+	promoter-TSS	64	NM_007757	12892	Cpox	4.58914	57.4685	FALSE
Merged-chr16-58408506-10	chr16	58408390	58408609	+	promoter-TSS	-149	NM_028523	73379	Dcbld2	4.10014	90.0786	TRUE
Merged-chr16-56717613-10	chr16	56717390	56717800	+	promoter-TSS	-32	NM_001252443	21787	Tfg	4.04575	140.164	FALSE
Merged-chr16-52453353-10	chr16	52453258	52453460	+	promoter-TSS	-249	NM_009655	11658	Alcam	5.19805	114.952	FALSE
Merged-chr16-46010613-10	chr16	46010469	46010732	+	promoter-TSS	-74	NM_001134480	433022	Plcxd2	3.98478	131.125	FALSE
Merged-chr16-44139825-9	chr16	44139728	44139924	+	promoter-TSS	-96	NM_028108	72117	Naa50	3.48402	48.5126	FALSE
Merged-chr16-38347057-10	chr16	38346895	38347166	+	promoter-TSS	-55	NM_001017429	12856	Cox17	3.98019	50.7026	TRUE
Merged-chr16-37011817-10	chr16	37011699	37011952	+	promoter-TSS	-47	NM_001159369	77782	Polq	4.19035	53.8936	FALSE
Merged-chr16-36875173-10	chr16	36875045	36875281	+	promoter-TSS	-251	NM_134111	106389	Eaf2	7.95553	130.839	FALSE
Merged-chr16-36828393-10	chr16	36828267	36828568	+	promoter-TSS	-69	NM_177128	320299	Iqcb1	3.84185	44.1549	FALSE
Merged-chr16-36071714-10	chr16	36071603	36071861	+	promoter-TSS	-14	NM_198645	381045	Ccdc58	3.60005	50.5521	FALSE
Merged-chr16-35022462-10	chr16	35022361	35022563	+	promoter-TSS	-45	NM_023587	70757	Ptplb	3.54861	37.1708	TRUE
Merged-chr16-23127880-9	chr16	23127730	23128001	+	promoter-TSS	-62	NM_145480	106344	Rfc4	4.60575	39.3083	FALSE
Merged-chr16-22857744-10	chr16	22857526	22857957	+	promoter-TSS	-99	NM_001081368	70573	Tbccd1	3.40591	148.932	FALSE
Merged-chr16-22439851-10	chr16	22439753	22440024	+	promoter-TSS	-245	NM_023794	104156	Etv5	4.28282	127.4	TRUE
Merged-chr16-20548617-10	chr16	20548470	20548792	+	promoter-TSS	-2	NR_030670	100042948	Gm15760	3.76777	54.3451	FALSE
Merged-chr16-20535459-10	chr16	20535335	20535611	+	promoter-TSS	-104	NM_009679	11773	Ap2m1	3.37559	73.574	FALSE
Merged-chr16-18811813-10	chr16	18811683	18811945	+	promoter-TSS	-82	NM_001161623	12544	Cdc45	4.64479	38.9244	FALSE
Merged-chr16-17132499-10	chr16	17132385	17132656	+	promoter-TSS	-44	NM_022324	64136	Sdf2l1	5.45547	40.0608	FALSE
Merged-chr16-16303032-10	chr16	16302937	16303156	+	promoter-TSS	-12	NR_038046	70120	Yars2	3.40667	34.2132	TRUE
Merged-chr16-15637601-10	chr16	15637418	15637709	+	promoter-TSS	-70	NM_008565	17217	Mcm4	3.66573	114.568	FALSE
Merged-chr16-13903241-10	chr16	13903062	13903396	+	promoter-TSS	9	NM_053181	94184	Pdxdc1	3.37896	40.8962	FALSE
Merged-chr16-13780786-10	chr16	13780682	13780892	+	promoter-TSS	-5	NM_001039521	106298	Rrn3	3.43481	45.156	FALSE
Merged-chr16-11134870-10	chr16	11134651	11135052	+	promoter-TSS	-226	NM_029582	106200	Txndc11	5.42274	100.487	FALSE
Merged-chr15-98784021-10	chr15	98783867	98784203	+	promoter-TSS	-103	NM_011653	22142	Tuba1a	3.36585	37.6224	FALSE
Merged-chr15-94420300-10	chr15	94420200	94420452	+	promoter-TSS	-71	NM_008971	19230	Twf1	3.38336	48.949	FALSE
Merged-chr15-9070185-10	chr15	9070062	9070323	+	promoter-TSS	18	NM_013787	27401	Skp2	4.76098	65.9879	FALSE
Merged-chr15-9000944-10	chr15	9000849	9001033	+	promoter-TSS	-68	NM_001040395	68646	Nadk2	3.47336	72.3023	FALSE
Merged-chr15-88649952-10	chr15	88649844	88650108	+	promoter-TSS	-100	NM_029720	76737	Creld2	6.3833	88.4078	FALSE
Merged-chr15-81958270-10	chr15	81958119	81958455	+	promoter-TSS	-65	NM_172428	76457	Ccdc134	3.51929	35.6506	FALSE
Merged-chr15-59479774-8	chr15	59479641	59479906	+	promoter-TSS	-436	NM_144549	211770	Trib1	6.04327	37.1708	FALSE
Merged-chr15-59146532-10	chr15	59146349	59146640	+	promoter-TSS	-153	NM_009270	20775	Sqle	3.89708	60.5918	FALSE
Merged-chr15-58765301-10	chr15	58765189	58765447	+	promoter-TSS	-33	NM_175151	69694	Tatdn1	3.30748	32.4596	FALSE
Merged-chr15-58655245-10	chr15	58655070	58655377	+	promoter-TSS	-241	NM_175212	74868	Tmem65	4.10609	58.522	FALSE
Merged-chr15-57743679-10	chr15	57743586	57743797	+	promoter-TSS	-63	NM_001167679	210544	Tbc1d31	3.80777	52.2228	FALSE
Merged-chr15-57724165-10	chr15	57724001	57724283	+	promoter-TSS	-169	NM_024207	67819	Derl1	4.11317	127.784	FALSE
Merged-chr15-53177784-10	chr15	53177582	53177897	+	promoter-TSS	-1	NM_010162	14042	Ext1	4.24292	68.9082	FALSE
Merged-chr15-52543912-10	chr15	52543807	52544049	+	promoter-TSS	-72	NM_027212	69790	Med30	3.62562	77.9317	FALSE
Merged-chr15-51823434-10	chr15	51823290	51823529	+	promoter-TSS	-103	NM_009009	19357	Rad21	3.2962	93.6534	FALSE
Merged-chr15-44259595-10	chr15	44259509	44259684	+	promoter-TSS	-61	NM_175009	223527	Eny2	3.99362	121.251	FALSE
Merged-chr15-44259148-7	chr15	44259032	44259246	+	promoter-TSS	-518	NM_175009	223527	Eny2	3.99362	75.1246	FALSE
Merged-chr15-38449211-10	chr15	38449064	38449412	+	promoter-TSS	-217	NM_001102458	54375	Azin1	3.51404	74.1235	FALSE
Merged-chr15-34425057-10	chr15	34424964	34425143	+	promoter-TSS	-13	NM_026340	67724	Pop1	3.63687	32.3919	FALSE
Merged-chr15-34012460-10	chr15	34012332	34012590	+	promoter-TSS	-13	NM_026002	67154	Mtdh	4.39128	60.4413	FALSE
Merged-chr15-31154083-10	chr15	31153935	31154251	+	promoter-TSS	-47	NM_146057	223453	Dap	3.87699	50.8683	FALSE
Merged-chr15-11925820-10	chr15	11925723	11925910	+	promoter-TSS	-54	NM_011294	20024	Sub1	4.29105	32.4596	TRUE
Merged-chr15-11329487-10	chr15	11329346	11329590	+	promoter-TSS	-55	NM_033074	110960	Tars	4.11089	94.1201	TRUE
Merged-chr14-99499083-10	chr14	99498996	99499164	+	promoter-TSS	-91	NM_028315	72662	Dis3	3.345	96.7768	FALSE
Merged-chr14-99445571-10	chr14	99445480	99445679	+	promoter-TSS	-17	NM_175265	77744	Bora	3.69437	86.3007	FALSE
Merged-chr14-87541076-10	chr14	87540976	87541183	+	promoter-TSS	-158	NM_019670	56419	Diap3	3.99379	131.509	FALSE
Merged-chr14-79790543-10	chr14	79790414	79790706	+	promoter-TSS	-85	NM_025832	66897	Naa16	3.37359	37.2537	FALSE
Merged-chr14-79701407-10	chr14	79701281	79701610	+	promoter-TSS	-3	NM_025427	66214	Rgcc	8.97476	97.7475	TRUE
Merged-chr14-76245034-10	chr14	76244840	76245143	+	promoter-TSS	-72	NM_009429	22070	Tpt1	3.81875	79.5196	FALSE
Merged-chr14-70843172-10	chr14	70842957	70843330	+	promoter-TSS	-109	NM_001164082	67065	Polr3d	3.41209	32.4596	FALSE
Merged-chr14-68333990-10	chr14	68333813	68334123	+	promoter-TSS	-70	NM_175384	108912	Cdca2	4.2185	176.063	FALSE
Merged-chr14-66452849-10	chr14	66452725	66453030	+	promoter-TSS	-71	NM_028039	71988	Esco2	3.9099	52.6744	FALSE
Merged-chr14-62058968-10	chr14	62058840	62059108	+	promoter-TSS	-190	NM_008466	16648	Kpna3	3.43871	94.8726	FALSE
Merged-chr14-55136374-10	chr14	55136194	55136497	+	promoter-TSS	-38	NM_013768	27374	Prmt5	3.36011	94.1878	FALSE
Merged-chr14-51427431-10	chr14	51427308	51427668	+	promoter-TSS	-42	NR_002142	85029	Rpph1	5.00633	83.546	FALSE
Merged-chr14-48037989-10	chr14	48037878	48038102	+	promoter-TSS	92	NM_144553	218977	Dlgap5	3.60227	38.6911	FALSE
Merged-chr14-47380169-10	chr14	47380011	47380274	+	promoter-TSS	-74	NM_028222	72391	Cdkn3	4.1254	88.1745	FALSE
Merged-chr14-45949358-10	chr14	45949236	45949546	+	promoter-TSS	-108	NM_025959	67089	Psmc6	3.57567	77.9166	FALSE
Merged-chr14-35487022-10	chr14	35486926	35487124	+	promoter-TSS	-89	NM_001301330	218914	Wapal	3.38072	50.7026	FALSE
Merged-chr14-32898866-7	chr14	32898740	32899001	+	promoter-TSS	8	NM_001047433	105638	Dph3	3.36644	39.376	FALSE
Merged-chr14-30781567-10	chr14	30781456	30781664	+	promoter-TSS	-6	NM_019979	80795	Selk	4.14496	50.8531	FALSE
Merged-chr14-27457464-10	chr14	27457332	27457564	+	promoter-TSS	-235	NM_007479	11843	Arf4	4.17123	75.4781	FALSE
Merged-chr14-21871708-9	chr14	21871595	21871870	+	promoter-TSS	-64	NM_134079	11534	Adk	4.27694	60.1251	FALSE
Merged-chr14-14953480-10	chr14	14953372	14953599	+	promoter-TSS	-67	NM_025550	66413	Psmd6	3.57687	41.4306	FALSE
Merged-chr14-122506281-10	chr14	122506136	122506416	+	promoter-TSS	-28	NM_080556	68059	Tm9sf2	3.81293	63.3989	FALSE
Merged-chr14-121310169-10	chr14	121310005	121310327	+	promoter-TSS	-250	NM_023579	70572	Ipo5	3.79263	59.6887	FALSE
Merged-chr14-119337033-10	chr14	119336950	119337123	+	promoter-TSS	-118	NM_008929	100037258	Dnajc3	4.76643	94.4211	FALSE
Merged-chr14-118536294-10	chr14	118536187	118536421	+	promoter-TSS	-45	NM_021434	58245	Gpr180	3.82445	52.9077	FALSE
Merged-chr14-102052944-8	chr14	102052848	102053050	+	promoter-TSS	-235	NM_016723	50933	Uchl3	3.69039	47.0601	FALSE
Merged-chr13-93380977-10	chr13	93380867	93381121	+	promoter-TSS	-99	NM_172588	218442	Serinc5	5.00466	60.6595	FALSE
Merged-chr13-93124681-6	chr13	93124593	93124773	+	promoter-TSS	-55	NM_010049	13361	Dhfr	4.50117	105.951	FALSE
Merged-chr13-90229252-10	chr13	90229140	90229389	+	promoter-TSS	-8	NM_025335	66074	Tmem167	3.47083	180.022	FALSE
Merged-chr13-81796679-10	chr13	81796546	81796813	+	promoter-TSS	-126	NM_030257	80289	Lysmd3	4.07262	110.775	FALSE
Merged-chr13-75977299-10	chr13	75977185	75977411	+	promoter-TSS	-36	NM_053108	93692	Glrx	3.76771	43.4175	FALSE
Merged-chr13-75844841-10	chr13	75844751	75844985	+	promoter-TSS	-64	NM_138953	192657	Ell2	5.83272	195.992	FALSE
Merged-chr13-74487737-10	chr13	74487616	74487875	+	promoter-TSS	-20	NM_001168658	67433	Ccdc127	3.81434	80.355	FALSE
Merged-chr13-74075245-8	chr13	74075134	74075361	+	promoter-TSS	-32	NM_027182	69716	Trip13	4.35424	49.95	FALSE
Merged-chr13-73741406-10	chr13	73741311	73741554	+	promoter-TSS	-18	NM_146047	218335	Clptm1l	4.25449	47.5944	TRUE
Merged-chr13-73465962-10	chr13	73465828	73466090	+	promoter-TSS	-29	NR_033306	407785	Ndufs6	3.40574	45.156	FALSE
Merged-chr13-69750544-10	chr13	69750393	69750677	+	promoter-TSS	-194	NM_175283	78925	Srd5a1	3.58861	143.235	TRUE
Merged-chr13-68721057-10	chr13	68720962	68721164	+	promoter-TSS	-62	NM_027123	69577	Fastkd3	3.35862	72.6709	FALSE
Merged-chr13-67006277-10	chr13	67006185	67006376	+	promoter-TSS	6	NM_026219	67530	Uqcrb	3.50661	46.3752	FALSE
Merged-chr13-6648423-2	chr13	6648334	6648512	+	promoter-TSS	-406	NM_019703	56421	Pfkp	3.81295	39.7598	FALSE
Merged-chr13-6648066-10	chr13	6647972	6648152	+	promoter-TSS	-45	NM_019703	56421	Pfkp	3.81295	89.7775	FALSE
Merged-chr13-6547318-10	chr13	6547214	6547434	+	promoter-TSS	-79	NM_145131	69617	Pitrm1	3.84	184.5	FALSE
Merged-chr13-63066256-10	chr13	63066159	63066348	+	promoter-TSS	0	NM_001289926	72061	2010111I01Rik	3.45065	60.4413	FALSE
Merged-chr13-55464228-9	chr13	55464124	55464355	+	promoter-TSS	-95	NM_025828	66890	Lman2	3.98345	32.6101	FALSE
Merged-chr13-51740541-10	chr13	51740381	51740677	+	promoter-TSS	-72	NM_025415	66197	Cks2	3.96955	57.1523	FALSE
Merged-chr13-49777454-10	chr13	49777344	49777591	+	promoter-TSS	-32	NM_172015	105148	Iars	3.84301	41.4306	FALSE
Merged-chr13-49748302-10	chr13	49748110	49748487	+	promoter-TSS	-149	NR_073167	70930	Nol8	3.36251	75.9448	FALSE
Merged-chr13-38750926-10	chr13	38750825	38751083	+	promoter-TSS	-57	NM_025380	66143	Eef1e1	3.91271	61.8787	TRUE
Merged-chr13-38086113-10	chr13	38085954	38086245	+	promoter-TSS	-40	NM_025965	107513	Ssr1	4.79203	34.4314	FALSE
Merged-chr13-35998213-1	chr13	35998138	35998288	+	promoter-TSS	3	NM_145938	208366	Rpp40	3.55792	36.0345	FALSE
Merged-chr13-32430578-10	chr13	32430442	32430705	+	promoter-TSS	-160	NM_146041	218138	Gmds	4.50478	67.2748	FALSE
Merged-chr13-30841063-10	chr13	30840944	30841202	+	promoter-TSS	-54	NM_013674	16364	Irf4	4.37041	35.5001	FALSE
Merged-chr13-30637255-10	chr13	30637105	30637357	+	promoter-TSS	-46	NM_025710	66694	Uqcrfs1	3.52744	35.5001	FALSE
Merged-chr13-23775887-10	chr13	23775778	23776039	+	promoter-TSS	-80	NM_178189	319164	Hist1h2ac	8.60363	57.4685	FALSE
Merged-chr13-23663157-10	chr13	23663027	23663331	+	promoter-TSS	-90	NM_178187	319166	Hist1h2ae	5.35716	63.8505	FALSE
Merged-chr13-23636236-10	chr13	23636110	23636407	+	promoter-TSS	337	NM_013548	260423	Hist1h3f	4.70023	38.5406	FALSE
Merged-chr13-22127598-10	chr13	22127479	22127785	+	promoter-TSS	-58	NM_175665	319184	Hist1h2bk	6.4882	37.8557	FALSE
Merged-chr13-21925472-10	chr13	21925261	21925639	+	promoter-TSS	-6	NM_001177544	665433	Hist1h2ao	4.89618	61.1938	FALSE
Merged-chr13-21902099-11	chr13	21901787	21902287	+	promoter-TSS	31	NM_001110555	665622	Hist1h2br	6.34134	94.5565	FALSE
Merged-chr13-21879230-9	chr13	21879105	21879366	+	promoter-TSS	-122	NM_178202	319188	Hist1h2bp	7.93045	57.0846	FALSE
Merged-chr13-21845818-10	chr13	21845693	21845943	+	promoter-TSS	-37	NM_178183	319169	Hist1h2ak	4.88271	53.7431	FALSE
Merged-chr13-21813846-9	chr13	21813710	21813979	+	promoter-TSS	-69	NM_178200	319186	Hist1h2bm	4.9706	43.869	FALSE
Merged-chr13-21813459-5	chr13	21813298	21813607	+	promoter-TSS	-461	NM_178200	319186	Hist1h2bm	4.9706	33.596	FALSE
Merged-chr13-21808197-6	chr13	21808079	21808397	+	promoter-TSS	-43	NM_178182	319191	Hist1h2ai	4.69805	41.7316	FALSE
Merged-chr13-21807864-7	chr13	21807767	21807966	+	promoter-TSS	146	NM_178199	319185	Hist1h2bl	4.37218	34.2809	FALSE
Merged-chr13-21271750-10	chr13	21271653	21271843	+	promoter-TSS	-52	NM_009054	19720	Trim27	3.36166	52.6067	FALSE
Merged-chr13-19487731-10	chr13	19487615	19487853	+	promoter-TSS	-113	NM_024270	76205	Stard3nl	3.38876	113.432	FALSE
Merged-chr13-14722450-10	chr13	14722315	14722609	+	promoter-TSS	-50	NM_001104646	105351	AW209491	3.67348	34.9809	FALSE
Merged-chr13-115880817-2	chr13	115880669	115880966	+	promoter-TSS	-451	NM_134058	105083	Pelo	4.01	43.7185	FALSE
Merged-chr13-115880424-10	chr13	115880309	115880556	+	promoter-TSS	-66	NM_134058	105083	Pelo	4.01	84.6148	FALSE
Merged-chr13-109106517-10	chr13	109106410	109106632	+	promoter-TSS	-10	NM_178683	218581	Depdc1b	3.57172	46.8267	FALSE
Merged-chr13-109004564-10	chr13	109004427	109004685	+	promoter-TSS	-42	NM_029001	74559	Elovl7	5.0964	39.8427	TRUE
Merged-chr13-108948871-10	chr13	108948744	108948995	+	promoter-TSS	-50	NM_001127346	75597	Ndufaf2	3.72005	83.1622	FALSE
Merged-chr13-107727106-10	chr13	107727021	107727194	+	promoter-TSS	-112	NM_029665	76582	Ipo11	3.7024	53.0734	TRUE
Merged-chr13-104899620-11	chr13	104899295	104899847	+	promoter-TSS	123	NM_029447	75805	Nln	3.58742	58.5897	FALSE
Merged-chr13-101603466-10	chr13	101603285	101603615	+	promoter-TSS	-68	NM_022885	69048	Slc30a5	3.57654	98.2293	FALSE
Merged-chr13-101556603-10	chr13	101556413	101556769	+	promoter-TSS	-150	NM_172301	268697	Ccnb1	5.12207	40.279	FALSE
Merged-chr13-100114687-10	chr13	100114570	100114816	+	promoter-TSS	-48	NM_173757	218506	Mrps27	3.55434	54.4956	FALSE
Merged-chr12-93087686-10	chr12	93087539	93087812	+	promoter-TSS	-78	NM_001039089	20338	Sel1l	4.90089	206.852	TRUE
Merged-chr12-92828951-5	chr12	92828865	92829039	+	promoter-TSS	-25	NM_175335	83602	Gtf2a1	3.85485	35.7334	FALSE
Merged-chr12-92828499-9	chr12	92828273	92828788	+	promoter-TSS	397	NM_175335	83602	Gtf2a1	3.85485	83.847	FALSE
Merged-chr12-86814781-7	chr12	86814678	86814880	+	promoter-TSS	-72	NM_010234	14281	Fos	3.79582	35.5678	FALSE
Merged-chr12-8506925-10	chr12	8506758	8507020	+	promoter-TSS	-98	NM_007483	11852	Rhob	4.60342	95.3242	TRUE
Merged-chr12-77356232-10	chr12	77356081	77356415	+	promoter-TSS	29	NM_138745	108156	Mthfd1	3.55376	92.216	FALSE
Merged-chr12-72075629-9	chr12	72075471	72075747	+	promoter-TSS	-1	NM_011184	19167	Psma3	3.56505	39.7598	FALSE
Merged-chr12-70285087-10	chr12	70284974	70285179	+	promoter-TSS	-22	NM_025589	66483	Rpl36al	3.34363	47.3611	FALSE
Merged-chr12-66273794-10	chr12	66273604	66273946	+	promoter-TSS	-208	NM_172578	217653	Mis18bp1	3.69584	168.763	FALSE
Merged-chr12-66176531-9	chr12	66176440	66176628	+	promoter-TSS	-59	NM_178912	104806	Fancm	3.32472	44.4034	FALSE
Merged-chr12-60112997-10	chr12	60112851	60113203	+	promoter-TSS	-23	NM_009147	20334	Sec23a	4.36121	136.439	FALSE
Merged-chr12-56256303-10	chr12	56256197	56256400	+	promoter-TSS	-29	NM_011899	24067	Srp54a	3.46176	47.2782	FALSE
Merged-chr12-56181461-8	chr12	56181351	56181551	+	promoter-TSS	-32	NM_011899	24067	Srp54a	3.46176	44.0872	FALSE
Merged-chr12-52478482-10	chr12	52478329	52478607	+	promoter-TSS	-99	NM_029825	76983	Scfd1	3.87888	83.6289	FALSE
Merged-chr12-45311139-10	chr12	45311033	45311257	+	promoter-TSS	-90	NM_013760	27362	Dnajb9	5.18893	158.204	FALSE
Merged-chr12-36883412-8	chr12	36883325	36883494	+	promoter-TSS	3	NM_025840	66912	Bzw2	3.42273	98.1465	FALSE
Merged-chr12-32036308-10	chr12	32036209	32036453	+	promoter-TSS	5	NM_007861	13382	Dld	3.43065	48.5803	FALSE
Merged-chr12-25257024-10	chr12	25256895	25257146	+	promoter-TSS	-132	NM_001161406	195733	Grhl1	3.64191	77.3974	FALSE
Merged-chr12-21423508-10	chr12	21423386	21423684	+	promoter-TSS	-238	NM_011739	22630	Ywhaq	3.30199	74.6427	FALSE
Merged-chr12-17551573-10	chr12	17551379	17551833	+	promoter-TSS	-73	NM_013614	18263	Odc1	4.80385	78.9853	TRUE
Merged-chr12-17273330-10	chr12	17273228	17273434	+	promoter-TSS	-70	NM_027959	71853	Pdia6	5.08035	71.0002	FALSE
Merged-chr12-17018476-10	chr12	17018275	17018681	+	promoter-TSS	55	NM_001201333	73667	2410004P03Rik	8.02365	36.5688	FALSE
Merged-chr12-17006944-10	chr12	17006849	17007050	+	promoter-TSS	-25	NM_172574	217430	Pqlc3	5.0003	53.8259	FALSE
Merged-chr12-117643780-10	chr12	117643612	117643937	+	promoter-TSS	-101	NM_133762	76044	Ncapg2	4.79932	56.7836	FALSE
Merged-chr12-113882979-9	chr12	113882854	113883158	+	promoter-TSS	-33	NM_001161737	30954	Siva1	4.33181	48.347	FALSE
Merged-chr12-113882692-1	chr12	113882617	113882767	+	promoter-TSS	-347	NM_001161737	30954	Siva1	4.33181	32.6101	FALSE
Merged-chr12-113052289-10	chr12	113052121	113052420	+	promoter-TSS	-111	NM_026752	68520	Zfyve21	4.5492	90.2291	FALSE
Merged-chr12-112776268-10	chr12	112776124	112776392	+	promoter-TSS	-54	NM_178041	217869	Eif5	3.4523	61.6453	FALSE
Merged-chr12-111934745-10	chr12	111934444	111934944	+	promoter-TSS	-89	NM_010480	15519	Hsp90aa1	3.54597	37.8709	FALSE
Merged-chr12-101122711-9	chr12	101122548	101122857	+	promoter-TSS	-23	NM_028354	104884	Tdp1	3.31968	32.5424	FALSE
Merged-chr11-98769044-10	chr11	98768930	98769192	+	promoter-TSS	-142	NM_001025779	23834	Cdc6	4.93055	36.486	FALSE
Merged-chr11-97049497-10	chr11	97049293	97049658	+	promoter-TSS	-269	NM_008379	16211	Kpnb1	3.36526	63.3838	FALSE
Merged-chr11-95937232-10	chr11	95936954	95937467	+	promoter-TSS	-202	NM_007506	11951	Atp5g1	4.21225	94.9403	TRUE
Merged-chr11-95245875-10	chr11	95245712	95246014	+	promoter-TSS	-373	NM_016752	110172	Slc35b1	4.84909	38.7739	FALSE
Merged-chr11-94491078-10	chr11	94490953	94491164	+	promoter-TSS	-80	NM_133807	98238	Lrrc59	5.50594	57.3179	FALSE
Merged-chr11-93829758-10	chr11	93829566	93829930	+	promoter-TSS	87	NM_008704	18102	Nme1	4.03291	49.3328	FALSE
Merged-chr11-93817308-10	chr11	93817214	93817408	+	promoter-TSS	-214	NM_001077529	18103	Nme2	3.75136	45.8408	FALSE
Merged-chr11-86922419-9	chr11	86922291	86922534	+	promoter-TSS	-196	NM_175563	270906	Prr11	4.17827	66.7405	FALSE
Merged-chr11-78364326-10	chr11	78364202	78364462	+	promoter-TSS	-95	NM_133706	69071	Tmem97	5.99331	37.7052	FALSE
Merged-chr11-78349774-10	chr11	78349630	78349921	+	promoter-TSS	-13	NM_009395	21927	Tnfaip1	3.59603	42.567	FALSE
Merged-chr11-72420761-10	chr11	72420602	72420912	+	promoter-TSS	-6	NM_025985	67128	Ube2g1	3.52987	57.5361	FALSE
Merged-chr11-69735035-11	chr11	69734771	69735281	+	promoter-TSS	-138	NM_001166589	276770	Eif5a	3.46425	65.9727	FALSE
Merged-chr11-69486001-10	chr11	69485847	69486170	+	promoter-TSS	-83	NM_144958	13681	Eif4a1	3.40457	82.6278	FALSE
Merged-chr11-63735909-10	chr11	63735780	63736001	+	promoter-TSS	-104	NM_018805	54710	Hs3st3b1	5.10339	79.9035	TRUE
Merged-chr11-62692954-10	chr11	62692765	62693100	+	promoter-TSS	-60	NM_026210	67510	Tvp23b	3.76125	69.7658	FALSE
Merged-chr11-60745441-10	chr11	60745313	60745599	+	promoter-TSS	-87	NR_027800	24082	Map2k3os	3.37996	33.2121	FALSE
Merged-chr11-59041783-10	chr11	59041644	59041943	+	promoter-TSS	-24	NM_007476	11840	Arf1	3.52273	35.1991	FALSE
Merged-chr11-53244569-10	chr11	53244419	53244808	+	promoter-TSS	-280	NM_025352	22272	Uqcrq	3.4646	71.1355	FALSE
Merged-chr11-51912215-10	chr11	51912029	51912377	+	promoter-TSS	-123	NM_019411	19052	Ppp2ca	3.45899	49.8672	FALSE
Merged-chr11-50139248-10	chr11	50139073	50139448	+	promoter-TSS	-85	NM_001110499	12330	Canx	3.87243	75.5609	FALSE
Merged-chr11-49988273-10	chr11	49988145	49988395	+	promoter-TSS	-83	NM_026543	68067	3010026O09Rik	3.42866	32.6101	FALSE
Merged-chr11-49526272-10	chr11	49526145	49526374	+	promoter-TSS	-35	NM_212484	104625	Cnot6	3.49801	45.5398	FALSE
Merged-chr11-43561551-10	chr11	43561405	43561703	+	promoter-TSS	-79	NM_133795	66827	Ttc1	3.31816	47.5116	FALSE
Merged-chr11-40568825-10	chr11	40568722	40568920	+	promoter-TSS	-33	NM_009831	12450	Ccng1	3.4327	90.1614	FALSE
Merged-chr11-40547091-10	chr11	40546965	40547187	+	promoter-TSS	-87	NM_026023	52653	Nudcd2	4.49587	90.0109	FALSE
Merged-chr11-35648017-10	chr11	35647881	35648190	+	promoter-TSS	-5	NM_025936	104458	Rars	3.66161	35.6506	FALSE
Merged-chr11-30671708-10	chr11	30671598	30671813	+	promoter-TSS	-70	NM_134013	103554	Psme4	3.87276	49.7995	FALSE
Merged-chr11-29273636-10	chr11	29273534	29273734	+	promoter-TSS	-538	NM_176841	108686	Ccdc88a	3.89703	42.966	FALSE
Merged-chr11-21472044-10	chr11	21471913	21472203	+	promoter-TSS	-121	NM_008618	17449	Mdh1	3.34674	224.41	FALSE
Merged-chr11-20233303-3	chr11	20233212	20233399	+	promoter-TSS	-589	NM_018861	55963	Slc1a4	6.17482	37.7052	TRUE
Merged-chr11-20232795-10	chr11	20232678	20232927	+	promoter-TSS	-86	NM_018861	55963	Slc1a4	6.17482	56.031	TRUE
Merged-chr11-20101335-5	chr11	20101246	20101433	+	promoter-TSS	-266	NM_008996	19324	Rab1	4.23372	65.8899	FALSE
Merged-chr11-20101092-6	chr11	20100976	20101227	+	promoter-TSS	-504	NM_008996	19324	Rab1	4.23372	81.3257	FALSE
Merged-chr11-17111593-10	chr11	17111504	17111681	+	promoter-TSS	0	NM_025443	66249	Pno1	3.97152	65.3859	FALSE
Merged-chr11-120434626-5	chr11	120434511	120434806	+	promoter-TSS	-408	NM_011032	18453	P4hb	4.43124	48.648	FALSE
Merged-chr11-120434370-6	chr11	120434238	120434475	+	promoter-TSS	-106	NM_011032	18453	P4hb	4.43124	45.457	FALSE
Merged-chr11-11709045-10	chr11	11708884	11709141	+	promoter-TSS	-47	NM_021891	60530	Fignl1	4.12296	69.4799	FALSE
Merged-chr11-109473294-2	chr11	109473215	109473374	+	promoter-TSS	-591	NM_145940	52639	Wipi1	6.89514	35.5001	TRUE
Merged-chr11-109472973-9	chr11	109472856	109473071	+	promoter-TSS	-260	NM_145940	52639	Wipi1	6.89514	59.8241	TRUE
Merged-chr11-109472728-1	chr11	109472653	109472803	+	promoter-TSS	-25	NM_145940	52639	Wipi1	6.89514	32.8434	TRUE
Merged-chr11-109335172-10	chr11	109334975	109335365	+	promoter-TSS	-260	NM_001029842	104681	Slc16a6	3.307	80.8742	FALSE
Merged-chr11-100981302-9	chr11	100981122	100981490	+	promoter-TSS	-139	NM_134024	103733	Tubg1	3.76401	39.5265	FALSE
Merged-chr10-99950354-10	chr10	99950069	99950529	+	promoter-TSS	-318	NM_001110013	237500	Tmtc3	5.33274	48.8136	FALSE
Merged-chr10-93661771-9	chr10	93661688	93661860	+	promoter-TSS	20	NM_025551	66414	Ndufa12	3.82388	63.7151	FALSE
Merged-chr10-90545694-9	chr10	90545569	90545841	+	promoter-TSS	-79	NM_026166	67454	Ikbip	3.90923	57.7846	FALSE
Merged-chr10-88906713-7	chr10	88906630	88906819	+	promoter-TSS	-12	NM_001284344	237436	Gas2l3	4.28493	58.8382	FALSE
Merged-chr10-86168805-9	chr10	86168723	86168891	+	promoter-TSS	251	NM_001003939	103220	BC030307	6.08699	66.6728	FALSE
Merged-chr10-86168328-10	chr10	86168154	86168486	+	promoter-TSS	-131	NM_011631	22027	Hsp90b1	5.23967	144.74	FALSE
Merged-chr10-84648130-1	chr10	84648055	84648205	+	promoter-TSS	-331	NM_007771	12952	Cry1	3.40226	51.4703	FALSE
Merged-chr10-84647840-9	chr10	84647751	84647927	+	promoter-TSS	-40	NM_007771	12952	Cry1	3.40226	55.3462	FALSE
Merged-chr10-82161830-10	chr10	82161722	82161939	+	promoter-TSS	78	NM_001081218	67933	Hcfc2	3.80613	34.5142	FALSE
Merged-chr10-82092496-10	chr10	82092386	82092624	+	promoter-TSS	-78	NM_172552	21665	Tdg	4.1087	67.7415	FALSE
Merged-chr10-81063785-10	chr10	81063659	81063919	+	promoter-TSS	-144	NM_053254	114606	Tle6	5.20864	33.1445	TRUE
Merged-chr10-80847109-10	chr10	80846978	80847272	+	promoter-TSS	-48	NM_133964	102115	Dohh	3.54107	46.5105	FALSE
Merged-chr10-80532729-10	chr10	80532562	80532897	+	promoter-TSS	-99	NM_022653	50492	Thop1	4.16961	45.6751	TRUE
Merged-chr10-80363657-10	chr10	80363497	80363790	+	promoter-TSS	71	NM_013895	30055	Timm13	3.30132	38.9769	FALSE
Merged-chr10-79422770-10	chr10	79422617	79422880	+	promoter-TSS	-149	NM_175450	216156	Wdr18	3.65089	39.5941	FALSE
Merged-chr10-79167141-10	chr10	79167010	79167272	+	promoter-TSS	38	NM_001077184	12215	Bsg	3.68283	58.0705	FALSE
Merged-chr10-79144598-10	chr10	79144453	79144810	+	promoter-TSS	-309	NM_177613	216150	Cdc34	3.84206	70.4658	FALSE
Merged-chr10-77084988-10	chr10	77084825	77085130	+	promoter-TSS	-89	NM_019803	22213	Ube2g2	3.82791	37.7881	FALSE
Merged-chr10-76495919-10	chr10	76495803	76496029	+	promoter-TSS	-41	NM_031196	20509	Slc19a1	4.04071	43.3347	FALSE
Merged-chr10-75994285-10	chr10	75994109	75994427	+	promoter-TSS	-104	NM_146006	16987	Lss	3.35297	98.2142	FALSE
Merged-chr10-75495313-10	chr10	75495185	75495422	+	promoter-TSS	-54	NM_177475	64453	Zfp280b	4.03582	51.538	FALSE
Merged-chr10-75355951-10	chr10	75355813	75356166	+	promoter-TSS	-154	NM_024440	70377	Derl3	7.10578	120.717	FALSE
Merged-chr10-75323029-10	chr10	75322936	75323120	+	promoter-TSS	-33	NM_010798	17319	Mif	3.76326	40.2113	FALSE
Merged-chr10-75298341-9	chr10	75298230	75298483	+	promoter-TSS	-730	NM_010361	14872	Gstt2	3.85687	37.5547	FALSE
Merged-chr10-74980678-10	chr10	74980528	74980821	+	promoter-TSS	-113	NM_026095	67332	Snrpd3	3.41677	33.7465	FALSE
Merged-chr10-74429763-10	chr10	74429651	74429877	+	promoter-TSS	-212	NM_010311	14687	Gnaz	7.98454	35.5829	TRUE
Merged-chr10-7387275-10	chr10	7387189	7387358	+	promoter-TSS	-29	NM_145706	69912	Nup43	3.71653	33.3778	FALSE
Merged-chr10-7309583-10	chr10	7309455	7309709	+	promoter-TSS	-16	NM_172784	237253	Lrp11	4.04676	88.8745	TRUE
Merged-chr10-72117567-10	chr10	72117421	72117676	+	promoter-TSS	-46	NM_001293684	52696	Zwint	3.36809	86.737	FALSE
Merged-chr10-70810480-10	chr10	70810345	70810595	+	promoter-TSS	-71	NM_027184	69718	Ipmk	4.91476	46.9095	FALSE
Merged-chr10-70807647-10	chr10	70807535	70807782	+	promoter-TSS	-61	NM_134007	52637	Cisd1	4.61549	43.1013	FALSE
Merged-chr10-67442305-10	chr10	67442139	67442549	+	promoter-TSS	-2	NM_001081346	170799	Rtkn2	3.73729	52.8249	FALSE
Merged-chr10-61142976-10	chr10	61142850	61143117	+	promoter-TSS	-86	NM_009120	20224	Sar1a	3.63155	103.324	FALSE
Merged-chr10-57909504-10	chr10	57909393	57909678	+	promoter-TSS	-65	NM_011240	19386	Ranbp2	3.41045	82.2591	FALSE
Merged-chr10-57909195-2	chr10	57909105	57909286	+	promoter-TSS	-405	NM_011240	19386	Ranbp2	3.41045	32.6101	FALSE
Merged-chr10-53316701-10	chr10	53316548	53316830	+	promoter-TSS	-78	NM_025541	66403	Asf1a	3.63209	118.459	FALSE
Merged-chr10-52137322-10	chr10	52137165	52137429	+	promoter-TSS	-56	NM_030250	52014	Nus1	4.12885	107.87	FALSE
Merged-chr10-50312462-9	chr10	50312369	50312563	+	promoter-TSS	-9	NM_198007	77987	Ascc3	3.58398	114.049	FALSE
Merged-chr10-4540906-10	chr10	4540801	4541073	+	promoter-TSS	-139	NM_025995	67141	Fbxo5	3.74807	143.603	FALSE
Merged-chr10-4540516-5	chr10	4540370	4540647	+	promoter-TSS	-568	NM_025995	67141	Fbxo5	3.74807	101.571	FALSE
Merged-chr10-44178542-10	chr10	44178425	44178676	+	promoter-TSS	-57	NM_007548	12142	Prdm1	7.84049	55.1957	TRUE
Merged-chr10-43988158-10	chr10	43988030	43988328	+	promoter-TSS	15	NM_053069	11793	Atg5	3.61221	76.7802	FALSE
Merged-chr10-43260791-10	chr10	43260510	43260960	+	promoter-TSS	65	NM_026411	67851	1700021F05Rik	3.50297	47.2106	FALSE
Merged-chr10-42941244-10	chr10	42941121	42941388	+	promoter-TSS	-38	NM_001168289	71365	Pdss2	3.54059	37.7052	FALSE
Merged-chr10-40022071-10	chr10	40021939	40022191	+	promoter-TSS	-71	NM_009665	11702	Amd1	3.88019	56.6331	FALSE
Merged-chr10-33739529-10	chr10	33739351	33739673	+	promoter-TSS	-90	NM_025614	66521	Rwdd1	3.30399	166.641	FALSE
Merged-chr10-30320477-10	chr10	30320161	30320775	+	promoter-TSS	87	NM_028604	73681	Trmt11	3.58029	43.6205	FALSE
Merged-chr10-29920342-10	chr10	29920217	29920470	+	promoter-TSS	3	NM_001109747	66311	Cenpw	4.91378	104.912	FALSE
Merged-chr10-17443017-3	chr10	17442937	17443097	+	promoter-TSS	-17	NM_010828	17684	Cited2	4.09189	50.7854	FALSE
Merged-chr10-17442669-9	chr10	17442572	17442756	+	promoter-TSS	-370	NM_010828	17684	Cited2	4.09189	87.5876	FALSE
Merged-chr10-17442233-10	chr10	17442075	17442338	+	promoter-TSS	-828	NM_010828	17684	Cited2	4.09189	57.3856	FALSE
Merged-chr10-128003100-9	chr10	128002996	128003200	+	promoter-TSS	-108	NM_011119	18813	Pa2g4	3.50671	42.567	FALSE
Merged-chr10-127935877-10	chr10	127935704	127936057	+	promoter-TSS	-139	NM_172259	216459	Myl6b	3.78735	50.1682	FALSE
Merged-chr10-127520241-10	chr10	127520022	127520391	+	promoter-TSS	-157	NM_016774	11947	Atp5b	3.31778	93.1191	FALSE
Merged-chr10-126558252-10	chr10	126558139	126558375	+	promoter-TSS	-41	NM_001171026	216440	Os9	3.36096	69.3294	FALSE
Merged-chr10-126500387-7	chr10	126500307	126500475	+	promoter-TSS	-268	NM_009870	12567	Cdk4	3.35679	43.3195	FALSE
Merged-chr10-121063539-10	chr10	121063439	121063633	+	promoter-TSS	-164	NM_001081056	73192	Xpot	3.81525	73.8225	FALSE
Merged-chr10-117147884-10	chr10	117147726	117148024	+	promoter-TSS	-61	NM_010786	17246	Mdm2	3.36605	37.1032	FALSE
Merged-chr10-114688517-10	chr10	114688406	114688686	+	promoter-TSS	3	NM_025706	66687	Tbc1d15	3.97216	53.5926	FALSE
Merged-chr10-111434305-9	chr10	111434216	111434392	+	promoter-TSS	16	NM_028608	73690	Glipr1	5.21276	47.5944	FALSE
Merged-chr10-110357197-10	chr10	110357088	110357417	+	promoter-TSS	20	NM_007792	13008	Csrp2	4.56369	48.347	FALSE
Merged-chr10-110182454-10	chr10	110182263	110182586	+	promoter-TSS	-97	NM_178609	52679	E2f7	4.60187	60.8251	TRUE
Merged-chr1-9690447-8	chr1	9690336	9690545	+	promoter-TSS	-150	NM_008651	17864	Mybl1	3.79796	42.4165	FALSE
Merged-chr1-95408544-10	chr1	95408418	95408659	+	promoter-TSS	-143	NM_145519	227377	Farp2	4.98464	39.376	FALSE
Merged-chr1-95375508-10	chr1	95375390	95375629	+	promoter-TSS	-15	NM_133808	110611	Hdlbp	4.81658	82.7783	FALSE
Merged-chr1-95375049-9	chr1	95374903	95375191	+	promoter-TSS	447	NM_133808	110611	Hdlbp	4.81658	95.9414	FALSE
Merged-chr1-9535354-10	chr1	9535246	9535482	+	promoter-TSS	-125	NM_021511	59014	Rrs1	3.51003	132.811	FALSE
Merged-chr1-90174220-10	chr1	90174098	90174333	+	promoter-TSS	-61	NM_198652	381280	Hjurp	3.33642	123.923	FALSE
Merged-chr1-78485738-6	chr1	78485654	78485824	+	promoter-TSS	-267	NR_102758	23874	Farsb	3.4139	48.1136	TRUE
Merged-chr1-75475773-7	chr1	75475673	75475888	+	promoter-TSS	266	NM_001001566	74241	Chpf	4.51263	42.8832	FALSE
Merged-chr1-75215879-10	chr1	75215764	75215992	+	promoter-TSS	-50	NM_009447	22145	Tuba4a	3.33823	66.1233	FALSE
Merged-chr1-74552482-10	chr1	74552351	74552631	+	promoter-TSS	-143	NM_021383	58184	Rqcd1	3.42731	86.4209	FALSE
Merged-chr1-74379066-10	chr1	74378884	74379268	+	promoter-TSS	-108	NM_019999	56695	Pnkd	3.96327	62.7969	FALSE
Merged-chr1-72330889-10	chr1	72330770	72330985	+	promoter-TSS	11	NM_023523	111175	Pecr	5.9345	47.1277	FALSE
Merged-chr1-71603654-10	chr1	71603534	71603770	+	promoter-TSS	-78	NM_026195	108147	Atic	3.38624	122.854	FALSE
Merged-chr1-71149645-10	chr1	71149496	71149771	+	promoter-TSS	-87	NM_007525	12021	Bard1	3.50529	225.479	FALSE
Merged-chr1-63777201-9	chr1	63777099	63777314	+	promoter-TSS	7	NM_172422	75619	Fastkd2	3.38186	42.4316	FALSE
Merged-chr1-60400269-10	chr1	60400050	60400480	+	promoter-TSS	49	NM_030013	77951	Cyp20a1	3.76923	114.854	FALSE
Merged-chr1-60154776-2	chr1	60154699	60154854	+	promoter-TSS	-25	NM_021312	57750	Wdr12	3.45075	44.1701	FALSE
Merged-chr1-60154509-7	chr1	60154416	60154600	+	promoter-TSS	243	NM_021312	57750	Wdr12	3.45075	46.6085	FALSE
Merged-chr1-59741801-10	chr1	59741692	59741907	+	promoter-TSS	-51	NM_018868	55989	Nop58	3.82167	53.2239	TRUE
Merged-chr1-58561874-10	chr1	58561745	58562052	+	promoter-TSS	55	NM_008765	18393	Orc2	3.93225	75.7114	FALSE
Merged-chr1-58449929-10	chr1	58449815	58450023	+	promoter-TSS	-61	NM_025824	66882	Bzw1	3.32524	45.5398	FALSE
Merged-chr1-58052798-10	chr1	58052702	58052897	+	promoter-TSS	-19	NM_199007	68549	Sgol2	3.81706	45.9237	FALSE
Merged-chr1-55109572-10	chr1	55109441	55109690	+	promoter-TSS	-49	NM_026424	67876	Coq10b	3.95513	108.322	FALSE
Merged-chr1-45852304-10	chr1	45852188	45852405	+	promoter-TSS	-50	NM_028599	73674	Wdr75	3.40524	84.2309	FALSE
Merged-chr1-45851975-2	chr1	45851899	45852051	+	promoter-TSS	-371	NM_028599	73674	Wdr75	3.40524	50.6349	FALSE
Merged-chr1-44159311-10	chr1	44159187	44159439	+	promoter-TSS	-80	NM_029368	75623	Tex30	3.89805	67.4405	FALSE
Merged-chr1-43884799-10	chr1	43884662	43884922	+	promoter-TSS	-239	NM_026430	67883	Uxs1	3.59596	86.5865	FALSE
Merged-chr1-38054885-10	chr1	38054762	38055019	+	promoter-TSS	35	NM_198303	226982	Eif5b	3.33151	33.7465	FALSE
Merged-chr1-33726661-10	chr1	33726546	33726762	+	promoter-TSS	-15	NM_008922	19076	Prim2	3.53751	32.3768	FALSE
Merged-chr1-31006939-1	chr1	31006864	31007014	+	promoter-TSS	-339	NM_011200	19243	Ptp4a1	3.34215	46.6085	FALSE
Merged-chr1-31006703-9	chr1	31006586	31006808	+	promoter-TSS	-97	NM_011200	19243	Ptp4a1	3.34215	117.157	FALSE
Merged-chr1-21069489-10	chr1	21069276	21069624	+	promoter-TSS	-144	NM_177409	170829	Tram2	6.33843	76.8478	FALSE
Merged-chr1-20810481-10	chr1	20810376	20810613	+	promoter-TSS	-200	NM_008563	17215	Mcm3	3.51947	66.8233	FALSE
Merged-chr1-193399499-10	chr1	193399349	193399618	+	promoter-TSS	-70	NM_029766	76843	Dtl	3.94751	58.8382	FALSE
Merged-chr1-191512112-10	chr1	191511969	191512238	+	promoter-TSS	-138	NM_001081363	108000	Cenpf	3.46626	144.672	FALSE
Merged-chr1-188573219-10	chr1	188573104	188573338	+	promoter-TSS	16	NM_026041	67223	Rrp15	3.91535	49.7995	FALSE
Merged-chr1-187186879-10	chr1	187186727	187186999	+	promoter-TSS	-111	NM_029735	107508	Eprs	3.76413	88.325	FALSE
Merged-chr1-184054882-10	chr1	184054797	184054975	+	promoter-TSS	18	NM_012058	27058	Srp9	4.0938	62.112	TRUE
Merged-chr1-182834356-10	chr1	182834245	182834465	+	promoter-TSS	-50	NM_133705	69051	Pycr2	4.14997	40.58	FALSE
Merged-chr1-177810911-10	chr1	177810823	177811003	+	promoter-TSS	4	NM_012012	26909	Exo1	4.50669	54.2774	FALSE
Merged-chr1-172105174-10	chr1	172105043	172105321	+	promoter-TSS	-105	NM_133806	107652	Uap1	3.81171	177.583	FALSE
Merged-chr1-171461694-10	chr1	171461605	171461776	+	promoter-TSS	-95	NM_023284	66977	Nuf2	4.21348	59.5231	FALSE
Merged-chr1-169280071-5	chr1	169279987	169280153	+	promoter-TSS	-52	NM_019993	56752	Aldh9a1	4.2211	44.4711	FALSE
Merged-chr1-169238781-10	chr1	169238670	169238907	+	promoter-TSS	-13	NM_001039483	68944	Tmco1	4.12467	65.002	FALSE
Merged-chr1-167693843-10	chr1	167693726	167693939	+	promoter-TSS	-79	NM_011804	433375	Creg1	4.09255	51.6208	FALSE
Merged-chr1-167564741-10	chr1	167564619	167564847	+	promoter-TSS	-61	NM_001083897	68481	Mpzl1	6.56671	71.4517	TRUE
Merged-chr1-167391202-10	chr1	167391091	167391327	+	promoter-TSS	-130	NM_027430	70456	Mpc2	4.02656	176.078	FALSE
Merged-chr1-16647180-10	chr1	16646942	16647343	+	promoter-TSS	-196	NM_026456	67923	Tceb1	3.76398	169.448	FALSE
Merged-chr1-166388552-10	chr1	166388458	166388643	+	promoter-TSS	-64	NM_009721	11931	Atp1b1	4.29471	37.6224	TRUE
Merged-chr1-166179013-10	chr1	166178902	166179123	+	promoter-TSS	-165	NM_054087	116914	Slc19a2	3.6653	79.956	FALSE
Merged-chr1-165924962-10	chr1	165924865	165925072	+	promoter-TSS	-56	NM_201364	381306	BC055324	3.49667	48.8813	FALSE
Merged-chr1-165709763-10	chr1	165709658	165709891	+	promoter-TSS	-36	NM_010629	16579	Kifap3	3.79107	63.2484	FALSE
Merged-chr1-164478701-10	chr1	164478596	164478834	+	promoter-TSS	-239	NM_144877	71449	Mettl13	3.32607	63.9333	FALSE
Merged-chr1-163181348-10	chr1	163181234	163181504	+	promoter-TSS	-72	NM_007453	11758	Prdx6	3.36108	42.567	FALSE
Merged-chr1-163000981-1	chr1	163000906	163001056	+	promoter-TSS	-42	NM_001159930	70454	Cenpl	3.6133	43.2518	FALSE
Merged-chr1-162143129-10	chr1	162142925	162143290	+	promoter-TSS	-84	NM_009786	12301	Cacybp	3.38227	159.024	FALSE
Merged-chr1-162125323-10	chr1	162125129	162125420	+	promoter-TSS	-117	NM_025474	64659	Mrps14	3.66637	132.427	TRUE
Merged-chr1-159342785-10	chr1	159342648	159342933	+	promoter-TSS	-64	NM_177644	226525	Rasal2	3.99733	42.1306	FALSE
Merged-chr1-153602336-10	chr1	153602121	153602546	+	promoter-TSS	-171	NM_001039644	66967	Edem3	4.55692	213.618	FALSE
Merged-chr1-152240337-10	chr1	152240239	152240484	+	promoter-TSS	-176	NM_001077237	226499	BC003331	3.35173	146.727	FALSE
Merged-chr1-146096310-9	chr1	146096128	146096443	+	promoter-TSS	-51	NM_015811	50778	Rgs1	4.06772	35.1991	FALSE
Merged-chr1-145624341-10	chr1	145624200	145624475	+	promoter-TSS	-71	NM_001159866	56207	Uchl5	3.46912	182.362	FALSE
Merged-chr1-141351265-10	chr1	141351166	141351357	+	promoter-TSS	-89	NM_009791	12316	Aspm	3.39875	118.143	FALSE
Merged-chr1-137625735-10	chr1	137625598	137625865	+	promoter-TSS	-43	NM_007791	13007	Csrp1	3.5449	42.266	FALSE
Merged-chr1-137210360-10	chr1	137210248	137210505	+	promoter-TSS	-62	NM_011590	21854	Timm17a	4.2974	36.7193	FALSE
Merged-chr1-133806981-10	chr1	133806860	133807108	+	promoter-TSS	-51	NM_175294	98415	Nucks1	3.30417	45.758	TRUE
Merged-chr1-133424324-9	chr1	133424176	133424476	+	promoter-TSS	-240	NM_175382	108900	Fam72a	4.33666	150.987	FALSE
Merged-chr1-133034954-10	chr1	133034752	133035115	+	promoter-TSS	-122	NM_145508	226419	Dyrk3	5.78344	43.4852	FALSE
Merged-chr1-130313983-9	chr1	130313850	130314121	+	promoter-TSS	8	NM_145507	226414	Dars	3.32417	32.3091	FALSE
Merged-chr1-130256290-10	chr1	130256173	130256435	+	promoter-TSS	-71	NM_008567	17219	Mcm6	4.11121	46.1418	FALSE
Merged-chr1-130140704-10	chr1	130140568	130140823	+	promoter-TSS	-63	NM_026390	67812	Ubxn4	3.96404	44.0872	FALSE
Merged-chr1-122017666-10	chr1	122017576	122017755	+	promoter-TSS	8	NM_007830	13167	Dbi	3.67731	51.3875	FALSE
Merged-chr1-120356121-7	chr1	120356009	120356222	+	promoter-TSS	-273	NR_027901	68204	2900060B14Rik	3.77952	52.3057	FALSE
Merged-chr1-120355796-3	chr1	120355719	120355876	+	promoter-TSS	45	NR_027901	68204	2900060B14Rik	3.77952	46.5934	FALSE
Merged-chr1-120218377-10	chr1	120218215	120218494	+	promoter-TSS	-66	NM_026472	67949	Nifk	3.65489	37.6224	TRUE
Merged-chr1-10028262-3	chr1	10028182	10028344	+	promoter-TSS	-23	NM_001277101	26754	Cops5	3.33828	39.8427	FALSE
Merged-chr1-10028011-7	chr1	10027929	10028096	+	promoter-TSS	228	NR_102282	26754	Cops5	3.33828	37.0203	FALSE
